# Supplementary material for: Novel low-nitrogen stress-responsive long non-coding RNAs (lncRNA) in barley landrace B968 (Liuzhutouzidamai) at seedling stage
Source: BMC Plant Biol. 2020 Apr 6;20:142. doi: 10.1186/s12870-020-02350-2 (PMC7137197; doi:10.1186/s12870-020-02350-2)
Supplement: Supplementary file 2 — Additional file 2. lncRNAs identified in the study, Nucleotide sequences of lncRNAs identified in the study, Differentially-expressed lncRNAs, KEGG analysis of co-located protein coding genes, GO analysis of co-located protein coding genes, KEGG analysis of co-expressed protein coding genes, GO analysis of co-expressed protein coding genes, Cytoscape analysis: Annotated co-expressed protein coding genes by differentially-expressed lncRNAs, Putative target mimics of lncRNAs for miRNAs, Primers used in the study. [file 12870_2020_2350_MOESM2_ESM.xlsx]

## Sheet: Title page
Novel low nitrogen stress-responsive long non-coding RNAs (lncRNA) in barley at seedling stage
Zhiwei Chen1,2,3*, Qi Jiang1,3*, Panpan Jiang4, Wan Zhang5, Jianhua Huang1,2, Chenghong Liu1,2†, Nigel G. Halford6†, Ruiju Lu1,2†
1. Biotechnology Research Institute, Shanghai Academy of Agricultural Sciences, Shanghai 201106, China
2. Shanghai Key Laboratory of Agricultural Genetics and Breeding, Shanghai 201106, China
3. College of Fisheries and Life Science, Shanghai Ocean University, Shanghai 201306, China
4. Shenzhen RealOm ics (Biotech) Co., Ltd., Shenzhen 518081, China
5. Suzhou Polytechnic Institute of Agriculture, Suzhou, Jiangsu 215008, China
6. Plant Sciences Department, Rothamsted Research, Harpenden, Hertfordshire AL5 2JQ, United Kingdom
*Co-first authors. †Corresponding authors: Telephone 86-021-62205463 62208660, email Chliu001@saas.sh.cn (CL);
Telephone: 44 1582 938203, email nigel.halford@rothamsted.ac.uk (NGH);
Telephone 86-021-62205463 62208660, email luruiju62@163.com (RL).
ADDITIONAL FILE 2
lncRNAs identified in the study
Nucleotide sequences of lncRNAs identified in the study
Differentially expressed lncRNAs
KEGG analysis of co-located protein coding genes
GO analysis of co-located protein coding genes
KEGG analysis of co-expressed protein coding genes
GO analysis of co-expressed protein coding genes
Cytoscape analysis: Annotated co-expressed protein coding genes by differentially expressed lncRNAs
Putative target mimics of lncRNAs for miRNAs
Primers used in the study

## Sheet: lncRNAs identified in the study
Annotated lncRNAs
Annotated_lncRNA_ID	Annotated_lncRNA_Gene_ID	Annotated_lncRNA_Gene_Name	Annotated_lncRNA_Gene_Description	Gene_Type	Status	Chromosome	Start	End	Strand	Exon_number	Length	ORF
ENSRNA049483187-T1	ENSRNA049483187	Intron_gpII	Group II catalytic intron	sense_intronic	Annotated_lncRNA	Pt	33711	33794	+	2	168	27
ENSRNA049489413-T1	ENSRNA049489413	Intron_gpII	Group II catalytic intron	sense_intronic	Annotated_lncRNA	chrUn	127965064	127965177	-	2	228	30
ENSRNA049482206-T1	ENSRNA049482206	Intron_gpII	Group II catalytic intron	sense_intronic	Annotated_lncRNA	chr2H	751717140	751717253	-	2	228	30
ENSRNA049489414-T1	ENSRNA049489414	Intron_gpII	Group II catalytic intron	sense_intronic	Annotated_lncRNA	chrUn	128004762	128004875	+	2	228	30
ENSRNA049486178-T1	ENSRNA049486178	Intron_gpII	Group II catalytic intron	sense_intronic	Annotated_lncRNA	chr6H	299494020	299494103	+	2	168	27
ENSRNA049483109-T1	ENSRNA049483109	Intron_gpII	Group II catalytic intron	sense_intronic	Annotated_lncRNA	chr2H	419393239	419393352	+	2	228	30
ENSRNA049483162-T1	ENSRNA049483162	Intron_gpII	Group II catalytic intron	sense_intronic	Annotated_lncRNA	Pt	86998	87076	-	2	158	26
ENSRNA049489369-T1	ENSRNA049489369	IsrR	Antisense RNA which regulates isiA expression	antisense_RNA	Annotated_lncRNA	chrUn	127810908	127811088	+	2	362	60
ENSRNA049485928-T1	ENSRNA049485928	Intron_gpII	Group II catalytic intron	sense_intronic	Annotated_lncRNA	chrUn	206048261	206048374	+	2	228	30
ENSRNA049486179-T1	ENSRNA049486179	Intron_gpII	Group II catalytic intron	sense_intronic	Annotated_lncRNA	chr6H	299555932	299556045	+	2	228	30
ENSRNA049483150-T1	ENSRNA049483150	Intron_gpII	Group II catalytic intron	sense_intronic	Annotated_lncRNA	Pt	43120	43194	-	2	150	25
Novel lncRNAs
Novel_lncRNA_ID	Novel_lncRNA_Gene_ID	Gene_Type	Status	Chromosome	Start	End	Strand	Exon_number	Length	ORF
LNC_000141	XLOC_011371	lincRNA	Novel_lncRNA	chr2H	475257974	475262506	-	5	2273	208
LNC_000140	XLOC_011371	lincRNA	Novel_lncRNA	chr2H	475257974	475260560	-	2	2134	100
LNC_000217	XLOC_017966	lincRNA	Novel_lncRNA	chr3H	374141557	374148473	-	3	6714	547
LNC_000216	XLOC_017878	lincRNA	Novel_lncRNA	chr3H	323375962	323379439	-	2	384	113
LNC_000215	XLOC_017878	lincRNA	Novel_lncRNA	chr3H	323375962	323379439	-	2	376	119
LNC_000214	XLOC_017866	lincRNA	Novel_lncRNA	chr3H	315884101	315886588	-	3	1744	118
LNC_000213	XLOC_017866	lincRNA	Novel_lncRNA	chr3H	315884101	315886564	-	2	2337	118
LNC_000212	XLOC_017778	lincRNA	Novel_lncRNA	chr3H	271421879	271424496	-	2	2518	136
LNC_000211	XLOC_017773	lincRNA	Novel_lncRNA	chr3H	267748549	267752141	-	3	3393	142
LNC_000210	XLOC_017737	lincRNA	Novel_lncRNA	chr3H	245753913	245757368	-	2	2354	132
LNC_000219	XLOC_017966	lincRNA	Novel_lncRNA	chr3H	374141557	374149762	-	5	4685	404
LNC_000218	XLOC_017966	lincRNA	Novel_lncRNA	chr3H	374141557	374149702	-	5	4032	339
LNC_000149	XLOC_011522	lincRNA	Novel_lncRNA	chr2H	526074251	526077649	-	8	2257	129
LNC_000221	XLOC_017966	lincRNA	Novel_lncRNA	chr3H	374141557	374149928	-	7	5424	547
LNC_000060	XLOC_006958	lincRNA	Novel_lncRNA	chr2H	212075065	212078976	+	5	1885	148
LNC_000061	XLOC_006958	lincRNA	Novel_lncRNA	chr2H	212075065	212078976	+	3	3220	94
LNC_000062	XLOC_006958	lincRNA	Novel_lncRNA	chr2H	212075076	212078976	+	5	2724	104
LNC_000063	XLOC_007142	lincRNA	Novel_lncRNA	chr2H	275249282	275251615	+	3	1122	113
LNC_000064	XLOC_007145	lincRNA	Novel_lncRNA	chr2H	277408819	277411503	+	3	1575	222
LNC_000065	XLOC_007145	lincRNA	Novel_lncRNA	chr2H	277408819	277411503	+	3	1045	201
LNC_000066	XLOC_007152	lincRNA	Novel_lncRNA	chr2H	282096887	282099798	+	2	2834	102
LNC_000067	XLOC_007180	lincRNA	Novel_lncRNA	chr2H	294630896	294631643	+	2	459	130
LNC_000103	XLOC_009065	lincRNA	Novel_lncRNA	chr2H	733497105	733502032	+	3	442	78
LNC_000102	XLOC_009023	lincRNA	Novel_lncRNA	chr2H	729216689	729228109	+	6	10350	248
LNC_000101	XLOC_009023	lincRNA	Novel_lncRNA	chr2H	729216689	729228109	+	5	10751	248
LNC_000100	XLOC_008937	antisense_lncRNA	Novel_lncRNA	chr2H	720280722	720283031	+	2	2197	105
LNC_000107	XLOC_009979	lincRNA	Novel_lncRNA	chr2H	42191889	42193702	-	2	605	112
LNC_000106	XLOC_009979	lincRNA	Novel_lncRNA	chr2H	42191889	42193603	-	2	489	87
LNC_000105	XLOC_009918	lincRNA	Novel_lncRNA	chr2H	33945242	33945913	-	2	396	58
LNC_000104	XLOC_009550	lincRNA	Novel_lncRNA	chr2H	4240284	4241595	-	2	588	73
LNC_000262	XLOC_021230	lincRNA	Novel_lncRNA	chr4H	411438412	411440083	+	2	760	127
LNC_000263	XLOC_021230	lincRNA	Novel_lncRNA	chr4H	411438416	411440083	+	2	685	127
LNC_000260	XLOC_021132	lincRNA	Novel_lncRNA	chr4H	366682748	366684232	+	2	222	64
LNC_000261	XLOC_021223	lincRNA	Novel_lncRNA	chr4H	407131507	407133829	+	2	915	163
LNC_000266	XLOC_021926	lincRNA	Novel_lncRNA	chr4H	590057499	590058784	+	2	1226	83
LNC_000267	XLOC_021990	lincRNA	Novel_lncRNA	chr4H	596383816	596384765	+	2	705	105
LNC_000264	XLOC_021392	antisense_lncRNA	Novel_lncRNA	chr4H	473159055	473162952	+	3	402	119
LNC_000265	XLOC_021495	lincRNA	Novel_lncRNA	chr4H	499289293	499289981	+	2	560	176
LNC_000268	XLOC_022063	lincRNA	Novel_lncRNA	chr4H	604391901	604394811	+	2	500	97
LNC_000269	XLOC_022080	lincRNA	Novel_lncRNA	chr4H	606101396	606102462	+	2	969	95
LNC_000439	XLOC_041251	lincRNA	Novel_lncRNA	chr7H	32798204	32799530	-	2	1227	104
LNC_000438	XLOC_041136	lincRNA	Novel_lncRNA	chr7H	24649482	24650163	-	2	548	165
LNC_000437	XLOC_041134	lincRNA	Novel_lncRNA	chr7H	24644404	24646341	-	2	661	133
LNC_000436	XLOC_041103	lincRNA	Novel_lncRNA	chr7H	21978105	21979506	-	2	1305	122
LNC_000435	XLOC_041060	lincRNA	Novel_lncRNA	chr7H	17300072	17301616	-	3	1108	99
LNC_000434	XLOC_041060	lincRNA	Novel_lncRNA	chr7H	17295673	17301616	-	5	4228	128
LNC_000433	XLOC_041060	lincRNA	Novel_lncRNA	chr7H	17295673	17301221	-	4	4168	128
LNC_000432	XLOC_041060	lincRNA	Novel_lncRNA	chr7H	17295673	17299956	-	2	2835	108
LNC_000431	XLOC_040614	lincRNA	Novel_lncRNA	chr7H	646890272	646891837	+	3	796	98
LNC_000430	XLOC_040463	lincRNA	Novel_lncRNA	chr7H	638476817	638567598	+	2	401	75
LNC_000088	XLOC_007806	lincRNA	Novel_lncRNA	chr2H	545214793	545216606	+	3	1006	83
LNC_000089	XLOC_007806	lincRNA	Novel_lncRNA	chr2H	545214793	545216908	+	3	915	67
LNC_000082	XLOC_007637	lincRNA	Novel_lncRNA	chr2H	495069513	495070720	+	2	1112	99
LNC_000083	XLOC_007637	lincRNA	Novel_lncRNA	chr2H	495069520	495070720	+	2	1061	102
LNC_000080	XLOC_007634	lincRNA	Novel_lncRNA	chr2H	494253041	494253484	+	2	361	100
LNC_000081	XLOC_007636	lincRNA	Novel_lncRNA	chr2H	494965850	494966976	+	2	991	79
LNC_000086	XLOC_007769	lincRNA	Novel_lncRNA	chr2H	538329052	538331279	+	4	1894	121
LNC_000087	XLOC_007769	lincRNA	Novel_lncRNA	chr2H	538329052	538331279	+	4	981	132
LNC_000084	XLOC_007740	lincRNA	Novel_lncRNA	chr2H	530256998	530257770	+	2	660	147
LNC_000085	XLOC_007740	lincRNA	Novel_lncRNA	chr2H	530256999	530259827	+	3	2248	126
LNC_000323	XLOC_026733	lincRNA	Novel_lncRNA	chr5H	456410929	456412431	+	2	819	162
LNC_000322	XLOC_026533	lincRNA	Novel_lncRNA	chr5H	407757921	407759122	+	2	1009	118
LNC_000321	XLOC_026230	lincRNA	Novel_lncRNA	chr5H	321942909	321945224	+	3	1850	141
LNC_000320	XLOC_026079	antisense_lncRNA	Novel_lncRNA	chr5H	247410112	247411761	+	2	1203	132
LNC_000327	XLOC_026955	lincRNA	Novel_lncRNA	chr5H	499573886	499579172	+	3	4085	108
LNC_000326	XLOC_026870	antisense_lncRNA	Novel_lncRNA	chr5H	489101639	489108847	+	2	470	72
LNC_000325	XLOC_026781	lincRNA	Novel_lncRNA	chr5H	467279623	467284699	+	2	3630	107
LNC_000324	XLOC_026747	lincRNA	Novel_lncRNA	chr5H	459376255	459377636	+	2	1020	80
LNC_000442	XLOC_041972	lincRNA	Novel_lncRNA	chr7H	151305700	151351043	-	2	380	84
LNC_000443	XLOC_041973	lincRNA	Novel_lncRNA	chr7H	151306092	151349341	-	2	537	68
LNC_000329	XLOC_028067	lincRNA	Novel_lncRNA	chr5H	618569801	618573600	+	2	554	148
LNC_000328	XLOC_027441	lincRNA	Novel_lncRNA	chr5H	561570280	561570642	+	2	273	90
LNC_000446	XLOC_042119	lincRNA	Novel_lncRNA	chr7H	191652181	191654847	-	2	525	72
LNC_000447	XLOC_042393	lincRNA	Novel_lncRNA	chr7H	284092564	284094153	-	2	1220	76
LNC_000444	XLOC_042119	lincRNA	Novel_lncRNA	chr7H	191652181	191654536	-	2	902	72
LNC_000445	XLOC_042119	lincRNA	Novel_lncRNA	chr7H	191652181	191654578	-	2	472	72
LNC_000147	XLOC_011522	lincRNA	Novel_lncRNA	chr2H	526074251	526077646	-	8	1340	136
LNC_000146	XLOC_011522	lincRNA	Novel_lncRNA	chr2H	526074251	526077645	-	10	1500	145
LNC_000145	XLOC_011522	lincRNA	Novel_lncRNA	chr2H	526074251	526077638	-	9	1421	127
LNC_000144	XLOC_011522	lincRNA	Novel_lncRNA	chr2H	526074251	526077628	-	9	1408	127
LNC_000143	XLOC_011406	lincRNA	Novel_lncRNA	chr2H	488048555	488052641	-	6	1186	97
LNC_000142	XLOC_011371	lincRNA	Novel_lncRNA	chr2H	475257974	475262506	-	5	2120	208
LNC_000228	XLOC_018389	lincRNA	Novel_lncRNA	chr3H	505130974	505131614	-	2	555	102
LNC_000229	XLOC_018390	lincRNA	Novel_lncRNA	chr3H	505131683	505133678	-	4	918	101
LNC_000226	XLOC_018387	lincRNA	Novel_lncRNA	chr3H	505127119	505129845	-	3	1536	154
LNC_000227	XLOC_018387	lincRNA	Novel_lncRNA	chr3H	505127839	505129845	-	3	1221	114
LNC_000224	XLOC_018143	lincRNA	Novel_lncRNA	chr3H	438611506	438614364	-	4	1405	103
LNC_000225	XLOC_018192	lincRNA	Novel_lncRNA	chr3H	452686580	452688546	-	2	241	80
LNC_000222	XLOC_017966	lincRNA	Novel_lncRNA	chr3H	374141557	374149943	-	7	1755	125
LNC_000223	XLOC_018143	lincRNA	Novel_lncRNA	chr3H	438611506	438614322	-	3	2041	103
LNC_000220	XLOC_017966	lincRNA	Novel_lncRNA	chr3H	374141557	374149893	-	9	1701	178
LNC_000148	XLOC_011522	lincRNA	Novel_lncRNA	chr2H	526074251	526077649	-	9	2159	127
LNC_000039	XLOC_003783	lincRNA	Novel_lncRNA	chr1H	220574782	220582198	-	3	1457	152
LNC_000038	XLOC_003740	lincRNA	Novel_lncRNA	chr1H	196747248	196748272	-	3	823	120
LNC_000033	XLOC_003281	lincRNA	Novel_lncRNA	chr1H	41671037	41675751	-	4	4111	187
LNC_000032	XLOC_003280	lincRNA	Novel_lncRNA	chr1H	41441206	41443793	-	2	1725	118
LNC_000031	XLOC_003235	lincRNA	Novel_lncRNA	chr1H	33512261	33512678	-	2	329	64
LNC_000030	XLOC_003231	lincRNA	Novel_lncRNA	chr1H	33331673	33333775	-	3	270	89
LNC_000037	XLOC_003281	lincRNA	Novel_lncRNA	chr1H	41671037	41675756	-	3	4568	187
LNC_000036	XLOC_003281	lincRNA	Novel_lncRNA	chr1H	41671037	41675756	-	6	3697	187
LNC_000035	XLOC_003281	lincRNA	Novel_lncRNA	chr1H	41671037	41675751	-	4	4248	187
LNC_000034	XLOC_003281	lincRNA	Novel_lncRNA	chr1H	41671037	41675751	-	7	3028	187
LNC_000132	XLOC_011064	lincRNA	Novel_lncRNA	chr2H	343884535	343887538	-	5	1086	126
LNC_000133	XLOC_011231	lincRNA	Novel_lncRNA	chr2H	425029372	425035514	-	4	1170	207
LNC_000130	XLOC_011064	lincRNA	Novel_lncRNA	chr2H	343884535	343887538	-	4	1238	125
LNC_000131	XLOC_011064	lincRNA	Novel_lncRNA	chr2H	343884535	343887538	-	4	1035	109
LNC_000136	XLOC_011293	lincRNA	Novel_lncRNA	chr2H	441357607	441359945	-	2	802	85
LNC_000137	XLOC_011347	lincRNA	Novel_lncRNA	chr2H	464716194	464717889	-	4	1301	158
LNC_000134	XLOC_011235	lincRNA	Novel_lncRNA	chr2H	425327627	425364094	-	3	1487	80
LNC_000135	XLOC_011260	lincRNA	Novel_lncRNA	chr2H	431782724	431784178	-	2	1319	156
LNC_000138	XLOC_011347	lincRNA	Novel_lncRNA	chr2H	464716194	464717889	-	5	1197	151
LNC_000139	XLOC_011367	lincRNA	Novel_lncRNA	chr2H	473964893	473966974	-	2	1870	165
LNC_000468	XLOC_044388	lincRNA	Novel_lncRNA	chrUn	55045126	55046459	+	2	1240	106
LNC_000469	XLOC_044450	antisense_lncRNA	Novel_lncRNA	chrUn	67782476	67784418	+	4	352	117
LNC_000109	XLOC_010095	lincRNA	Novel_lncRNA	chr2H	59253015	59255927	-	3	1995	102
LNC_000108	XLOC_010095	lincRNA	Novel_lncRNA	chr2H	59253015	59255923	-	2	2669	102
LNC_000467	XLOC_044307	lincRNA	Novel_lncRNA	chrUn	39343121	39343557	+	2	294	91
LNC_000460	XLOC_043624	lincRNA	Novel_lncRNA	chr7H	622016180	622017086	-	2	814	165
LNC_000461	XLOC_043624	lincRNA	Novel_lncRNA	chr7H	622016180	622017086	-	2	784	179
LNC_000068	XLOC_007181	lincRNA	Novel_lncRNA	chr2H	295009720	295016138	+	2	5999	108
LNC_000369	XLOC_034048	lincRNA	Novel_lncRNA	chr6H	503881196	503882811	+	2	226	75
LNC_000069	XLOC_007181	lincRNA	Novel_lncRNA	chr2H	295009793	295016138	+	4	5727	108
LNC_000367	XLOC_033754	lincRNA	Novel_lncRNA	chr6H	424208679	424210919	+	3	647	130
LNC_000366	XLOC_033651	lincRNA	Novel_lncRNA	chr6H	394949191	394953328	+	3	2883	153
LNC_000365	XLOC_033651	lincRNA	Novel_lncRNA	chr6H	394949178	394953328	+	2	3415	154
LNC_000364	XLOC_033542	lincRNA	Novel_lncRNA	chr6H	354656688	354658679	+	2	1223	167
LNC_000363	XLOC_033452	lincRNA	Novel_lncRNA	chr6H	320826553	320830386	+	6	3116	119
LNC_000362	XLOC_033437	lincRNA	Novel_lncRNA	chr6H	316165670	316169097	+	3	2423	120
LNC_000361	XLOC_033220	lincRNA	Novel_lncRNA	chr6H	229140714	229142403	+	2	1544	122
LNC_000360	XLOC_033173	lincRNA	Novel_lncRNA	chr6H	203758465	203761160	+	2	884	170
LNC_000406	XLOC_039072	lincRNA	Novel_lncRNA	chr7H	297436189	297439965	+	2	2155	128
LNC_000407	XLOC_039087	lincRNA	Novel_lncRNA	chr7H	301864032	301873933	+	3	953	186
LNC_000404	XLOC_038901	lincRNA	Novel_lncRNA	chr7H	243631079	243633847	+	2	540	60
LNC_000405	XLOC_038924	lincRNA	Novel_lncRNA	chr7H	254431058	254432458	+	2	705	142
LNC_000402	XLOC_038811	lincRNA	Novel_lncRNA	chr7H	216296579	216299632	+	3	1336	127
LNC_000403	XLOC_038811	lincRNA	Novel_lncRNA	chr7H	216296585	216299632	+	3	1262	129
LNC_000400	XLOC_038623	lincRNA	Novel_lncRNA	chr7H	162249943	162250533	+	2	480	95
LNC_000401	XLOC_038683	lincRNA	Novel_lncRNA	chr7H	178226818	178229754	+	4	1654	120
LNC_000408	XLOC_039137	lincRNA	Novel_lncRNA	chr7H	329303351	329304429	+	2	604	104
LNC_000409	XLOC_039137	lincRNA	Novel_lncRNA	chr7H	329303810	329304429	+	2	529	79
LNC_000318	XLOC_026048	lincRNA	Novel_lncRNA	chr5H	230170152	230172003	+	2	1743	142
LNC_000319	XLOC_026079	antisense_lncRNA	Novel_lncRNA	chr5H	247410112	247410627	+	2	450	111
LNC_000312	XLOC_025799	lincRNA	Novel_lncRNA	chr5H	133220064	133222004	+	3	329	106
LNC_000313	XLOC_025904	lincRNA	Novel_lncRNA	chr5H	156934809	156936161	+	2	1283	66
LNC_000310	XLOC_025799	lincRNA	Novel_lncRNA	chr5H	133220052	133222004	+	3	346	75
LNC_000311	XLOC_025799	lincRNA	Novel_lncRNA	chr5H	133220052	133222445	+	3	472	114
LNC_000316	XLOC_025915	lincRNA	Novel_lncRNA	chr5H	159138049	159139778	+	3	952	87
LNC_000317	XLOC_025915	lincRNA	Novel_lncRNA	chr5H	159138679	159139977	+	2	815	100
LNC_000314	XLOC_025906	lincRNA	Novel_lncRNA	chr5H	157052339	157057052	+	3	1417	145
LNC_000315	XLOC_025915	lincRNA	Novel_lncRNA	chr5H	159138022	159139977	+	3	1189	100
LNC_000258	XLOC_020929	lincRNA	Novel_lncRNA	chr4H	274140611	274141999	+	2	1282	89
LNC_000077	XLOC_007468	lincRNA	Novel_lncRNA	chr2H	429771717	429775016	+	4	2282	133
LNC_000076	XLOC_007353	lincRNA	Novel_lncRNA	chr2H	393516718	393518643	+	2	1629	90
LNC_000075	XLOC_007316	lincRNA	Novel_lncRNA	chr2H	374183015	374186044	+	5	808	86
LNC_000074	XLOC_007316	lincRNA	Novel_lncRNA	chr2H	374182998	374186044	+	2	2946	112
LNC_000073	XLOC_007294	lincRNA	Novel_lncRNA	chr2H	363270799	363274698	+	2	3743	89
LNC_000072	XLOC_007294	lincRNA	Novel_lncRNA	chr2H	363270531	363274698	+	4	2270	115
LNC_000071	XLOC_007294	lincRNA	Novel_lncRNA	chr2H	363270531	363274698	+	3	3961	115
LNC_000070	XLOC_007290	lincRNA	Novel_lncRNA	chr2H	361997008	362001795	+	2	3620	187
LNC_000176	XLOC_014527	antisense_lncRNA	Novel_lncRNA	chr3H	309327225	309327807	+	3	405	118
LNC_000177	XLOC_014527	antisense_lncRNA	Novel_lncRNA	chr3H	309327226	309332840	+	3	1856	162
LNC_000174	XLOC_014474	lincRNA	Novel_lncRNA	chr3H	281763490	281765293	+	2	1046	136
LNC_000175	XLOC_014512	lincRNA	Novel_lncRNA	chr3H	297569926	297573831	+	2	3824	103
LNC_000172	XLOC_014445	lincRNA	Novel_lncRNA	chr3H	267663909	267664776	+	2	751	121
LNC_000173	XLOC_014474	lincRNA	Novel_lncRNA	chr3H	281763191	281770695	+	4	3242	135
LNC_000079	XLOC_007634	lincRNA	Novel_lncRNA	chr2H	494253041	494253484	+	2	357	116
LNC_000078	XLOC_007529	lincRNA	Novel_lncRNA	chr2H	451386199	451389651	+	3	2500	89
LNC_000271	XLOC_022138	antisense_lncRNA	Novel_lncRNA	chr4H	613365675	613443371	+	5	629	101
LNC_000270	XLOC_022138	antisense_lncRNA	Novel_lncRNA	chr4H	613365675	613443371	+	5	617	79
LNC_000273	XLOC_022364	antisense_lncRNA	Novel_lncRNA	chr4H	634107348	634111154	+	2	328	93
LNC_000272	XLOC_022138	lincRNA	Novel_lncRNA	chr4H	613436630	613437292	+	2	513	55
LNC_000275	XLOC_023090	lincRNA	Novel_lncRNA	chr4H	85108227	85109077	-	2	761	132
LNC_000274	XLOC_022733	lincRNA	Novel_lncRNA	chr4H	15431103	15431731	-	2	218	42
LNC_000277	XLOC_023102	lincRNA	Novel_lncRNA	chr4H	87272401	87276158	-	2	3680	119
LNC_000276	XLOC_023102	lincRNA	Novel_lncRNA	chr4H	87272401	87276158	-	3	3089	119
LNC_000279	XLOC_023332	lincRNA	Novel_lncRNA	chr4H	144904143	144907885	-	4	1405	105
LNC_000278	XLOC_023102	lincRNA	Novel_lncRNA	chr4H	87272401	87276188	-	2	3693	119
LNC_000429	XLOC_040461	lincRNA	Novel_lncRNA	chr7H	638455746	638532458	+	2	1435	73
LNC_000002	XLOC_000515	lincRNA	Novel_lncRNA	chr1H	27173002	27174355	+	2	1232	152
LNC_000003	XLOC_000538	lincRNA	Novel_lncRNA	chr1H	29069418	29075769	+	9	2480	142
LNC_000001	XLOC_000515	lincRNA	Novel_lncRNA	chr1H	27173002	27174355	+	2	1242	176
LNC_000006	XLOC_000538	lincRNA	Novel_lncRNA	chr1H	29069948	29071770	+	3	1331	153
LNC_000007	XLOC_000538	lincRNA	Novel_lncRNA	chr1H	29070934	29075769	+	5	2949	126
LNC_000004	XLOC_000538	lincRNA	Novel_lncRNA	chr1H	29069938	29075769	+	4	4519	153
LNC_000005	XLOC_000538	lincRNA	Novel_lncRNA	chr1H	29069938	29075769	+	7	2506	116
LNC_000008	XLOC_000583	lincRNA	Novel_lncRNA	chr1H	35161898	35166901	+	3	519	121
LNC_000009	XLOC_001009	lincRNA	Novel_lncRNA	chr1H	163219038	163220845	+	2	1658	131
LNC_000099	XLOC_008937	antisense_lncRNA	Novel_lncRNA	chr2H	720280722	720283031	+	4	1201	133
LNC_000098	XLOC_008900	lincRNA	Novel_lncRNA	chr2H	715976705	715977207	+	2	427	102
LNC_000091	XLOC_008011	lincRNA	Novel_lncRNA	chr2H	597843448	597847952	+	2	4335	95
LNC_000090	XLOC_007852	lincRNA	Novel_lncRNA	chr2H	559353144	559354586	+	4	669	114
LNC_000093	XLOC_008116	lincRNA	Novel_lncRNA	chr2H	619769798	619771189	+	2	418	104
LNC_000092	XLOC_008011	lincRNA	Novel_lncRNA	chr2H	597843510	597847952	+	2	4271	95
LNC_000095	XLOC_008451	lincRNA	Novel_lncRNA	chr2H	669475526	669476052	+	2	413	137
LNC_000094	XLOC_008141	lincRNA	Novel_lncRNA	chr2H	623451369	623454616	+	2	3162	130
LNC_000097	XLOC_008842	lincRNA	Novel_lncRNA	chr2H	712345326	712345995	+	2	436	99
LNC_000096	XLOC_008750	lincRNA	Novel_lncRNA	chr2H	704555773	704560276	+	4	2168	137
LNC_000356	XLOC_031799	lincRNA	Novel_lncRNA	chr5H	645170255	645170552	-	2	210	69
LNC_000357	XLOC_032735	lincRNA	Novel_lncRNA	chr6H	68130222	68133700	+	2	1485	105
LNC_000354	XLOC_030917	lincRNA	Novel_lncRNA	chr5H	563636205	563639940	-	4	923	98
LNC_000355	XLOC_030917	lincRNA	Novel_lncRNA	chr5H	563636205	563639940	-	4	920	98
LNC_000352	XLOC_030917	lincRNA	Novel_lncRNA	chr5H	563636205	563637932	-	2	1031	114
LNC_000353	XLOC_030917	lincRNA	Novel_lncRNA	chr5H	563636205	563639940	-	3	849	96
LNC_000350	XLOC_030609	lincRNA	Novel_lncRNA	chr5H	534762815	534767011	-	5	2131	117
LNC_000351	XLOC_030787	lincRNA	Novel_lncRNA	chr5H	553299066	553301306	-	2	430	114
LNC_000451	XLOC_042467	lincRNA	Novel_lncRNA	chr7H	320061535	320062404	-	2	617	140
LNC_000450	XLOC_042411	lincRNA	Novel_lncRNA	chr7H	294302609	294304756	-	2	2070	153
LNC_000453	XLOC_042511	lincRNA	Novel_lncRNA	chr7H	337264981	337265751	-	2	685	203
LNC_000452	XLOC_042487	lincRNA	Novel_lncRNA	chr7H	327531838	327533513	-	3	539	74
LNC_000455	XLOC_042544	lincRNA	Novel_lncRNA	chr7H	359551390	359554812	-	2	2384	86
LNC_000454	XLOC_042544	lincRNA	Novel_lncRNA	chr7H	359551390	359554806	-	2	3177	88
LNC_000358	XLOC_033038	lincRNA	Novel_lncRNA	chr6H	149601981	149602897	+	2	795	170
LNC_000359	XLOC_033165	antisense_lncRNA	Novel_lncRNA	chr6H	199330122	199333958	+	4	1606	103
LNC_000239	XLOC_019757	lincRNA	Novel_lncRNA	chr3H	683731714	683732555	-	2	382	72
LNC_000238	XLOC_019616	lincRNA	Novel_lncRNA	chr3H	672791155	672792289	-	5	685	112
LNC_000235	XLOC_018561	lincRNA	Novel_lncRNA	chr3H	540509523	540511887	-	2	2286	179
LNC_000234	XLOC_018411	lincRNA	Novel_lncRNA	chr3H	508839021	508840481	-	2	1354	134
LNC_000237	XLOC_019284	lincRNA	Novel_lncRNA	chr3H	640488555	640500756	-	2	661	110
LNC_000236	XLOC_019001	lincRNA	Novel_lncRNA	chr3H	610515009	610520653	-	2	2533	124
LNC_000231	XLOC_018396	lincRNA	Novel_lncRNA	chr3H	506165151	506168597	-	3	1776	218
LNC_000230	XLOC_018390	lincRNA	Novel_lncRNA	chr3H	505131683	505133680	-	5	492	94
LNC_000233	XLOC_018396	lincRNA	Novel_lncRNA	chr3H	506165151	506168597	-	3	1574	191
LNC_000232	XLOC_018396	lincRNA	Novel_lncRNA	chr3H	506165151	506168597	-	2	1881	218
LNC_000048	XLOC_005208	lincRNA	Novel_lncRNA	chr1H	527233839	527245857	-	3	11714	183
LNC_000049	XLOC_005964	antisense_lncRNA	Novel_lncRNA	chr2H	19986841	20120012	+	4	556	88
LNC_000046	XLOC_004756	lincRNA	Novel_lncRNA	chr1H	478451320	478452302	-	2	780	80
LNC_000047	XLOC_005206	lincRNA	Novel_lncRNA	chr1H	527210110	527212484	-	2	1050	155
LNC_000044	XLOC_004347	lincRNA	Novel_lncRNA	chr1H	399519211	399519701	-	2	412	137
LNC_000045	XLOC_004624	lincRNA	Novel_lncRNA	chr1H	453495449	453497967	-	4	760	131
LNC_000042	XLOC_003915	lincRNA	Novel_lncRNA	chr1H	283512727	283513455	-	4	211	70
LNC_000043	XLOC_004119	antisense_lncRNA	Novel_lncRNA	chr1H	351856689	351858998	-	2	2138	83
LNC_000040	XLOC_003783	lincRNA	Novel_lncRNA	chr1H	220576930	220582195	-	3	1954	409
LNC_000041	XLOC_003783	lincRNA	Novel_lncRNA	chr1H	220576930	220582198	-	2	4338	628
LNC_000288	XLOC_023476	lincRNA	Novel_lncRNA	chr4H	202224456	202232685	-	2	1789	109
LNC_000289	XLOC_023636	lincRNA	Novel_lncRNA	chr4H	300395010	300401736	-	3	579	106
LNC_000123	XLOC_010882	lincRNA	Novel_lncRNA	chr2H	257410532	257421280	-	9	9440	286
LNC_000122	XLOC_010882	antisense_lncRNA	Novel_lncRNA	chr2H	257370107	257421251	-	12	4186	147
LNC_000125	XLOC_011038	lincRNA	Novel_lncRNA	chr2H	331347923	331383248	-	7	626	97
LNC_000124	XLOC_010885	antisense_lncRNA	Novel_lncRNA	chr2H	257403299	257498641	-	2	2018	100
LNC_000127	XLOC_011049	lincRNA	Novel_lncRNA	chr2H	336464915	336466921	-	2	1469	166
LNC_000126	XLOC_011049	lincRNA	Novel_lncRNA	chr2H	336464915	336466921	-	2	1497	134
LNC_000280	XLOC_023332	lincRNA	Novel_lncRNA	chr4H	144904143	144907885	-	4	1396	105
LNC_000281	XLOC_023431	lincRNA	Novel_lncRNA	chr4H	179307531	179310017	-	4	949	170
LNC_000282	XLOC_023431	lincRNA	Novel_lncRNA	chr4H	179307531	179310017	-	3	917	128
LNC_000283	XLOC_023431	lincRNA	Novel_lncRNA	chr4H	179308153	179310014	-	2	1726	121
LNC_000284	XLOC_023446	lincRNA	Novel_lncRNA	chr4H	184954694	184958950	-	5	2929	138
LNC_000285	XLOC_023446	lincRNA	Novel_lncRNA	chr4H	184954694	184958978	-	5	2674	138
LNC_000286	XLOC_023446	lincRNA	Novel_lncRNA	chr4H	184956242	184958950	-	2	2217	138
LNC_000287	XLOC_023451	lincRNA	Novel_lncRNA	chr4H	185996556	185999287	-	3	2503	114
LNC_000486	XLOC_047223	lincRNA	Novel_lncRNA	chrUn	248105417	248106974	-	2	570	129
LNC_000487	XLOC_047239	lincRNA	Novel_lncRNA	chrUn	248845965	248848420	-	4	627	208
LNC_000484	XLOC_046873	lincRNA	Novel_lncRNA	chrUn	175831302	175832407	-	2	999	169
LNC_000485	XLOC_047223	lincRNA	Novel_lncRNA	chrUn	248105417	248106974	-	3	658	129
LNC_000482	XLOC_046212	lincRNA	Novel_lncRNA	chrUn	92645326	92647762	-	2	1076	69
LNC_000483	XLOC_046212	lincRNA	Novel_lncRNA	chrUn	92645326	92647858	-	4	753	79
LNC_000480	XLOC_046212	lincRNA	Novel_lncRNA	chrUn	92645326	92646851	-	4	655	48
LNC_000481	XLOC_046212	lincRNA	Novel_lncRNA	chrUn	92645326	92646855	-	3	760	53
LNC_000198	XLOC_017482	lincRNA	Novel_lncRNA	chr3H	158440418	158443461	-	4	641	81
LNC_000199	XLOC_017578	lincRNA	Novel_lncRNA	chr3H	188655155	188657233	-	2	788	121
LNC_000194	XLOC_017226	lincRNA	Novel_lncRNA	chr3H	84901763	84906026	-	10	2337	150
LNC_000195	XLOC_017226	antisense_lncRNA	Novel_lncRNA	chr3H	84904814	84906267	-	3	1274	140
LNC_000196	XLOC_017378	lincRNA	Novel_lncRNA	chr3H	129220958	129222754	-	2	1377	116
LNC_000197	XLOC_017425	antisense_lncRNA	Novel_lncRNA	chr3H	140300299	140302573	-	3	1152	125
LNC_000190	XLOC_016079	lincRNA	Novel_lncRNA	chr3H	655540967	655541583	+	2	340	85
LNC_000191	XLOC_016139	lincRNA	Novel_lncRNA	chr3H	660698593	660703063	+	2	1696	134
LNC_000192	XLOC_016680	lincRNA	Novel_lncRNA	chr3H	7664928	7665297	-	2	251	81
LNC_000193	XLOC_017046	lincRNA	Novel_lncRNA	chr3H	42872716	42875311	-	2	2272	84
LNC_000459	XLOC_043309	lincRNA	Novel_lncRNA	chr7H	580724738	580728134	-	2	1606	109
LNC_000458	XLOC_043309	lincRNA	Novel_lncRNA	chr7H	580724738	580728109	-	2	2807	98
LNC_000392	XLOC_036723	lincRNA	Novel_lncRNA	chr6H	490310056	490311069	-	3	361	88
LNC_000393	XLOC_036941	lincRNA	Novel_lncRNA	chr6H	532838401	532849675	-	2	2958	124
LNC_000390	XLOC_036121	lincRNA	Novel_lncRNA	chr6H	299286344	299288731	-	2	1998	131
LNC_000391	XLOC_036702	lincRNA	Novel_lncRNA	chr6H	485056059	485056560	-	2	415	107
LNC_000396	XLOC_037414	lincRNA	Novel_lncRNA	chr6H	579519480	579524844	-	5	1649	139
LNC_000397	XLOC_038031	antisense_lncRNA	Novel_lncRNA	chr7H	45909692	45910595	+	2	815	109
LNC_000394	XLOC_037292	lincRNA	Novel_lncRNA	chr6H	570264070	570264433	-	2	256	82
LNC_000395	XLOC_037414	lincRNA	Novel_lncRNA	chr6H	579519480	579524199	-	5	1493	139
LNC_000398	XLOC_038277	lincRNA	Novel_lncRNA	chr7H	79517077	79517760	+	2	440	105
LNC_000399	XLOC_038602	lincRNA	Novel_lncRNA	chr7H	156533253	156534080	+	2	571	189
LNC_000415	XLOC_039786	lincRNA	Novel_lncRNA	chr7H	545175523	545176307	+	2	496	74
LNC_000414	XLOC_039745	lincRNA	Novel_lncRNA	chr7H	537290640	537291549	+	2	739	115
LNC_000417	XLOC_039889	lincRNA	Novel_lncRNA	chr7H	568710897	568711784	+	2	794	112
LNC_000416	XLOC_039794	lincRNA	Novel_lncRNA	chr7H	546578289	546580768	+	2	1604	100
LNC_000411	XLOC_039164	lincRNA	Novel_lncRNA	chr7H	346196161	346197748	+	2	636	122
LNC_000410	XLOC_039164	lincRNA	Novel_lncRNA	chr7H	346196144	346197748	+	3	598	103
LNC_000413	XLOC_039559	lincRNA	Novel_lncRNA	chr7H	492260375	492260732	+	2	256	51
LNC_000412	XLOC_039253	lincRNA	Novel_lncRNA	chr7H	394691503	394695094	+	2	3503	102
LNC_000419	XLOC_039911	lincRNA	Novel_lncRNA	chr7H	571422876	571427749	+	7	899	131
LNC_000418	XLOC_039911	lincRNA	Novel_lncRNA	chr7H	571422795	571423714	+	2	406	118
LNC_000368	XLOC_033866	lincRNA	Novel_lncRNA	chr6H	459848962	459853198	+	7	995	96
LNC_000457	XLOC_043309	lincRNA	Novel_lncRNA	chr7H	580724738	580728109	-	3	1016	101
LNC_000456	XLOC_042991	lincRNA	Novel_lncRNA	chr7H	513304162	513306967	-	2	1481	133
LNC_000309	XLOC_025799	lincRNA	Novel_lncRNA	chr5H	133220047	133222445	+	3	463	113
LNC_000308	XLOC_025780	lincRNA	Novel_lncRNA	chr5H	128587458	128591323	+	3	2571	114
LNC_000301	XLOC_023949	lincRNA	Novel_lncRNA	chr4H	443502094	443506172	-	5	2241	110
LNC_000300	XLOC_023949	lincRNA	Novel_lncRNA	chr4H	443502094	443505040	-	2	2867	110
LNC_000303	XLOC_024562	lincRNA	Novel_lncRNA	chr4H	592113010	592114927	-	2	765	79
LNC_000302	XLOC_024506	lincRNA	Novel_lncRNA	chr4H	583400553	583403518	-	4	1630	284
LNC_000305	XLOC_025050	lincRNA	Novel_lncRNA	chr4H	641382861	641384669	-	3	948	86
LNC_000304	XLOC_024598	lincRNA	Novel_lncRNA	chr4H	595938347	595941275	-	3	2046	115
LNC_000307	XLOC_025780	lincRNA	Novel_lncRNA	chr5H	128587457	128591323	+	3	2569	114
LNC_000306	XLOC_025780	lincRNA	Novel_lncRNA	chr5H	128587457	128589183	+	2	1634	132
LNC_000169	XLOC_014367	lincRNA	Novel_lncRNA	chr3H	230456312	230459702	+	6	1429	98
LNC_000168	XLOC_014335	lincRNA	Novel_lncRNA	chr3H	216194620	216198336	+	2	3638	282
LNC_000165	XLOC_014232	lincRNA	Novel_lncRNA	chr3H	187443260	187445774	+	2	1822	117
LNC_000164	XLOC_014170	lincRNA	Novel_lncRNA	chr3H	164794973	164797062	+	3	988	129
LNC_000167	XLOC_014272	lincRNA	Novel_lncRNA	chr3H	198706840	198707747	+	6	436	122
LNC_000166	XLOC_014257	lincRNA	Novel_lncRNA	chr3H	195862792	195865650	+	4	651	102
LNC_000161	XLOC_012809	lincRNA	Novel_lncRNA	chr2H	729917273	729917717	-	2	358	119
LNC_000160	XLOC_012696	lincRNA	Novel_lncRNA	chr2H	719000862	719002307	-	3	720	76
LNC_000163	XLOC_014056	lincRNA	Novel_lncRNA	chr3H	121721604	121731459	+	4	1281	109
LNC_000162	XLOC_013101	antisense_lncRNA	Novel_lncRNA	chr2H	754620208	754625592	-	3	1078	96
LNC_000244	XLOC_020682	lincRNA	Novel_lncRNA	chr4H	161990233	161991627	+	2	412	114
LNC_000245	XLOC_020699	lincRNA	Novel_lncRNA	chr4H	169297526	169303563	+	4	2458	109
LNC_000246	XLOC_020753	lincRNA	Novel_lncRNA	chr4H	188133720	188134890	+	2	1069	140
LNC_000247	XLOC_020753	lincRNA	Novel_lncRNA	chr4H	188135786	188138588	+	3	840	62
LNC_000240	XLOC_020172	antisense_lncRNA	Novel_lncRNA	chr4H	26143282	26146412	+	3	950	173
LNC_000241	XLOC_020266	lincRNA	Novel_lncRNA	chr4H	40728944	40730133	+	2	447	82
LNC_000242	XLOC_020467	lincRNA	Novel_lncRNA	chr4H	96185443	96189265	+	6	1287	138
LNC_000243	XLOC_020467	lincRNA	Novel_lncRNA	chr4H	96185444	96189265	+	7	1186	138
LNC_000298	XLOC_023822	lincRNA	Novel_lncRNA	chr4H	389342790	389354841	-	2	1552	138
LNC_000248	XLOC_020804	lincRNA	Novel_lncRNA	chr4H	208792545	208795255	+	2	2640	145
LNC_000249	XLOC_020833	lincRNA	Novel_lncRNA	chr4H	223956820	223960701	+	7	1808	181
LNC_000428	XLOC_040448	lincRNA	Novel_lncRNA	chr7H	638047951	638052990	+	2	4882	140
LNC_000293	XLOC_023694	lincRNA	Novel_lncRNA	chr4H	337102602	337106403	-	3	2603	126
LNC_000292	XLOC_023693	lincRNA	Novel_lncRNA	chr4H	336828536	336844770	-	3	2037	135
LNC_000011	XLOC_001124	lincRNA	Novel_lncRNA	chr1H	231253244	231256767	+	3	735	124
LNC_000010	XLOC_001009	lincRNA	Novel_lncRNA	chr1H	163219048	163220845	+	3	1274	131
LNC_000013	XLOC_001290	lincRNA	Novel_lncRNA	chr1H	296733992	296735614	+	2	641	76
LNC_000012	XLOC_001255	lincRNA	Novel_lncRNA	chr1H	281949379	281950481	+	3	577	56
LNC_000015	XLOC_001322	lincRNA	Novel_lncRNA	chr1H	311001766	311003734	+	3	578	98
LNC_000014	XLOC_001290	lincRNA	Novel_lncRNA	chr1H	296733992	296735614	+	2	645	60
LNC_000017	XLOC_001420	lincRNA	Novel_lncRNA	chr1H	341978523	341980996	+	2	983	131
LNC_000016	XLOC_001322	lincRNA	Novel_lncRNA	chr1H	311001767	311003529	+	2	1677	95
LNC_000019	XLOC_001541	lincRNA	Novel_lncRNA	chr1H	376861730	376868586	+	8	3414	110
LNC_000018	XLOC_001541	lincRNA	Novel_lncRNA	chr1H	376861730	376868586	+	6	3515	106
LNC_000345	XLOC_029777	lincRNA	Novel_lncRNA	chr5H	327767686	327777161	-	3	1665	130
LNC_000344	XLOC_029712	lincRNA	Novel_lncRNA	chr5H	305439454	305442605	-	2	558	108
LNC_000347	XLOC_030432	lincRNA	Novel_lncRNA	chr5H	503111190	503115888	-	7	2503	113
LNC_000346	XLOC_029988	lincRNA	Novel_lncRNA	chr5H	393301734	393303389	-	3	1068	90
LNC_000341	XLOC_029603	lincRNA	Novel_lncRNA	chr5H	251878373	251881075	-	2	2195	115
LNC_000340	XLOC_029603	lincRNA	Novel_lncRNA	chr5H	251878373	251881057	-	2	2168	112
LNC_000343	XLOC_029639	lincRNA	Novel_lncRNA	chr5H	268623482	268624668	-	2	1098	166
LNC_000342	XLOC_029611	lincRNA	Novel_lncRNA	chr5H	254237045	254238454	-	2	1108	135
LNC_000464	XLOC_044121	lincRNA	Novel_lncRNA	chrUn	6487950	6488299	+	2	266	51
LNC_000465	XLOC_044209	lincRNA	Novel_lncRNA	chrUn	21419726	21422820	+	2	2384	113
LNC_000466	XLOC_044209	lincRNA	Novel_lncRNA	chrUn	21419732	21422820	+	3	2138	146
LNC_000299	XLOC_023824	lincRNA	Novel_lncRNA	chr4H	390517800	390524551	-	3	868	178
LNC_000349	XLOC_030609	lincRNA	Novel_lncRNA	chr5H	534762815	534767011	-	6	1598	119
LNC_000348	XLOC_030541	lincRNA	Novel_lncRNA	chr5H	522927009	522927388	-	2	256	85
LNC_000462	XLOC_043698	lincRNA	Novel_lncRNA	chr7H	628542513	628543622	-	2	1011	110
LNC_000463	XLOC_043917	lincRNA	Novel_lncRNA	chr7H	644394778	644396469	-	2	1484	75
LNC_000200	XLOC_017597	lincRNA	Novel_lncRNA	chr3H	195857116	195857512	-	2	310	58
LNC_000201	XLOC_017598	lincRNA	Novel_lncRNA	chr3H	195857670	195860580	-	2	502	104
LNC_000202	XLOC_017598	lincRNA	Novel_lncRNA	chr3H	195857670	195860580	-	2	1332	104
LNC_000203	XLOC_017598	lincRNA	Novel_lncRNA	chr3H	195857670	195860580	-	4	703	113
LNC_000204	XLOC_017618	lincRNA	Novel_lncRNA	chr3H	202212690	202214110	-	2	1337	170
LNC_000205	XLOC_017735	lincRNA	Novel_lncRNA	chr3H	242182295	242184729	-	3	873	136
LNC_000206	XLOC_017735	lincRNA	Novel_lncRNA	chr3H	242183269	242184734	-	2	1388	138
LNC_000207	XLOC_017737	lincRNA	Novel_lncRNA	chr3H	245753913	245757368	-	3	1404	134
LNC_000208	XLOC_017737	lincRNA	Novel_lncRNA	chr3H	245753913	245757368	-	2	1683	132
LNC_000209	XLOC_017737	lincRNA	Novel_lncRNA	chr3H	245753913	245757368	-	3	733	134
LNC_000059	XLOC_006958	lincRNA	Novel_lncRNA	chr2H	212074895	212078976	+	7	1599	148
LNC_000058	XLOC_006880	lincRNA	Novel_lncRNA	chr2H	190465233	190468161	+	3	2682	100
LNC_000055	XLOC_006647	lincRNA	Novel_lncRNA	chr2H	123601586	123603457	+	2	1046	81
LNC_000054	XLOC_006647	lincRNA	Novel_lncRNA	chr2H	123601365	123603457	+	3	1362	142
LNC_000057	XLOC_006880	lincRNA	Novel_lncRNA	chr2H	190465233	190468161	+	3	2732	143
LNC_000056	XLOC_006790	lincRNA	Novel_lncRNA	chr2H	165315806	165318823	+	2	397	83
LNC_000051	XLOC_006173	lincRNA	Novel_lncRNA	chr2H	39588085	39588620	+	2	289	95
LNC_000050	XLOC_006082	antisense_lncRNA	Novel_lncRNA	chr2H	29668535	29670476	+	2	694	107
LNC_000053	XLOC_006644	lincRNA	Novel_lncRNA	chr2H	122777771	122778097	+	2	221	66
LNC_000052	XLOC_006345	antisense_lncRNA	Novel_lncRNA	chr2H	65246038	65338661	+	2	296	98
LNC_000114	XLOC_010239	lincRNA	Novel_lncRNA	chr2H	83156642	83158352	-	2	1214	87
LNC_000115	XLOC_010341	lincRNA	Novel_lncRNA	chr2H	98870565	98871423	-	2	264	88
LNC_000116	XLOC_010411	lincRNA	Novel_lncRNA	chr2H	114072956	114076057	-	4	1016	199
LNC_000117	XLOC_010411	lincRNA	Novel_lncRNA	chr2H	114072956	114076110	-	3	972	171
LNC_000110	XLOC_010124	lincRNA	Novel_lncRNA	chr2H	62985377	62988335	-	2	2402	179
LNC_000111	XLOC_010159	lincRNA	Novel_lncRNA	chr2H	68687321	68690644	-	3	2601	208
LNC_000112	XLOC_010239	lincRNA	Novel_lncRNA	chr2H	83156570	83158352	-	3	762	87
LNC_000113	XLOC_010239	lincRNA	Novel_lncRNA	chr2H	83156642	83158352	-	3	931	87
LNC_000297	XLOC_023768	lincRNA	Novel_lncRNA	chr4H	363626436	363629270	-	2	1100	95
LNC_000296	XLOC_023768	lincRNA	Novel_lncRNA	chr4H	363626436	363629270	-	2	1152	87
LNC_000295	XLOC_023763	antisense_lncRNA	Novel_lncRNA	chr4H	362719181	362723037	-	4	1946	152
LNC_000294	XLOC_023763	antisense_lncRNA	Novel_lncRNA	chr4H	362719181	362723037	-	6	1199	102
LNC_000118	XLOC_010411	lincRNA	Novel_lncRNA	chr2H	114072956	114076130	-	3	2338	173
LNC_000119	XLOC_010411	lincRNA	Novel_lncRNA	chr2H	114072956	114076130	-	2	3092	173
LNC_000291	XLOC_023693	lincRNA	Novel_lncRNA	chr4H	336828536	336844744	-	2	3303	163
LNC_000290	XLOC_023688	lincRNA	Novel_lncRNA	chr4H	334892326	334897423	-	2	5013	112
LNC_000152	XLOC_011594	lincRNA	Novel_lncRNA	chr2H	544025258	544027762	-	3	1753	102
LNC_000183	XLOC_015230	lincRNA	Novel_lncRNA	chr3H	545329137	545331548	+	3	497	147
LNC_000182	XLOC_015046	lincRNA	Novel_lncRNA	chr3H	506947790	506948085	+	2	205	68
LNC_000181	XLOC_014941	lincRNA	Novel_lncRNA	chr3H	475085055	475090306	+	2	890	151
LNC_000180	XLOC_014718	lincRNA	Novel_lncRNA	chr3H	392316932	392318638	+	2	718	108
LNC_000187	XLOC_015632	lincRNA	Novel_lncRNA	chr3H	606997264	607000370	+	2	1479	66
LNC_000186	XLOC_015230	lincRNA	Novel_lncRNA	chr3H	545329144	545331548	+	4	714	125
LNC_000185	XLOC_015230	lincRNA	Novel_lncRNA	chr3H	545329144	545331548	+	4	563	140
LNC_000184	XLOC_015230	lincRNA	Novel_lncRNA	chr3H	545329137	545331548	+	4	534	127
LNC_000189	XLOC_016077	lincRNA	Novel_lncRNA	chr3H	655536324	655540359	+	3	3826	138
LNC_000188	XLOC_015632	lincRNA	Novel_lncRNA	chr3H	606997523	607000370	+	2	1201	66
LNC_000381	XLOC_035445	lincRNA	Novel_lncRNA	chr6H	81782229	81786893	-	3	3709	199
LNC_000380	XLOC_035245	lincRNA	Novel_lncRNA	chr6H	41659841	41660382	-	2	408	136
LNC_000383	XLOC_035616	lincRNA	Novel_lncRNA	chr6H	119005221	119006348	-	2	1056	167
LNC_000382	XLOC_035485	lincRNA	Novel_lncRNA	chr6H	89736121	89736758	-	2	490	76
LNC_000385	XLOC_035728	lincRNA	Novel_lncRNA	chr6H	146115569	146116770	-	2	1069	124
LNC_000384	XLOC_035632	lincRNA	Novel_lncRNA	chr6H	120062662	120065031	-	3	1618	113
LNC_000387	XLOC_035793	lincRNA	Novel_lncRNA	chr6H	165697921	165698307	-	2	312	104
LNC_000386	XLOC_035784	lincRNA	Novel_lncRNA	chr6H	164216433	164218245	-	3	1276	69
LNC_000389	XLOC_036045	lincRNA	Novel_lncRNA	chr6H	265211853	265214003	-	2	856	108
LNC_000388	XLOC_036025	lincRNA	Novel_lncRNA	chr6H	255222053	255226853	-	3	2590	135
LNC_000422	XLOC_040397	lincRNA	Novel_lncRNA	chr7H	632889940	632892625	+	3	2304	101
LNC_000423	XLOC_040397	lincRNA	Novel_lncRNA	chr7H	632889940	632892625	+	3	2132	101
LNC_000424	XLOC_040397	lincRNA	Novel_lncRNA	chr7H	632889940	632892625	+	6	1655	101
LNC_000425	XLOC_040397	lincRNA	Novel_lncRNA	chr7H	632889940	632892625	+	6	1472	82
LNC_000426	XLOC_040397	lincRNA	Novel_lncRNA	chr7H	632889940	632892625	+	6	1661	101
LNC_000427	XLOC_040430	lincRNA	Novel_lncRNA	chr7H	636357984	636358379	+	2	282	69
LNC_000448	XLOC_042411	lincRNA	Novel_lncRNA	chr7H	294302609	294304218	-	2	1494	84
LNC_000449	XLOC_042411	lincRNA	Novel_lncRNA	chr7H	294302609	294304756	-	3	1021	160
LNC_000338	XLOC_029443	lincRNA	Novel_lncRNA	chr5H	156907629	156980938	-	2	872	104
LNC_000339	XLOC_029463	lincRNA	Novel_lncRNA	chr5H	169075279	169075789	-	2	331	54
LNC_000334	XLOC_029232	lincRNA	Novel_lncRNA	chr5H	89448905	89450195	-	2	1123	88
LNC_000335	XLOC_029261	lincRNA	Novel_lncRNA	chr5H	99028049	99029605	-	2	558	69
LNC_000336	XLOC_029439	lincRNA	Novel_lncRNA	chr5H	156801765	156808853	-	2	2178	122
LNC_000337	XLOC_029442	lincRNA	Novel_lncRNA	chr5H	156903908	156911496	-	2	3781	86
LNC_000330	XLOC_028321	lincRNA	Novel_lncRNA	chr5H	639487720	639489779	+	2	1113	91
LNC_000331	XLOC_028554	lincRNA	Novel_lncRNA	chr5H	659215222	659222283	+	2	739	100
LNC_000332	XLOC_028561	lincRNA	Novel_lncRNA	chr5H	659441493	659443404	+	2	1180	113
LNC_000333	XLOC_028816	lincRNA	Novel_lncRNA	chr5H	8937350	8938066	-	2	450	91
LNC_000440	XLOC_041860	lincRNA	Novel_lncRNA	chr7H	123457617	123468924	-	4	1458	76
LNC_000441	XLOC_041934	lincRNA	Novel_lncRNA	chr7H	143703292	143705451	-	2	345	93
LNC_000150	XLOC_011522	lincRNA	Novel_lncRNA	chr2H	526074251	526077649	-	8	2286	127
LNC_000151	XLOC_011591	lincRNA	Novel_lncRNA	chr2H	543713936	543714407	-	2	394	131
LNC_000259	XLOC_020971	lincRNA	Novel_lncRNA	chr4H	299875436	299877298	+	2	1785	139
LNC_000153	XLOC_011769	lincRNA	Novel_lncRNA	chr2H	587323597	587326672	-	2	237	54
LNC_000154	XLOC_011776	lincRNA	Novel_lncRNA	chr2H	589528640	589531611	-	2	2282	128
LNC_000155	XLOC_012042	lincRNA	Novel_lncRNA	chr2H	644166838	644169261	-	2	1738	70
LNC_000156	XLOC_012042	lincRNA	Novel_lncRNA	chr2H	644166838	644169296	-	3	683	76
LNC_000157	XLOC_012042	lincRNA	Novel_lncRNA	chr2H	644166838	644169360	-	3	636	105
LNC_000158	XLOC_012271	lincRNA	Novel_lncRNA	chr2H	681044015	681044502	-	2	385	106
LNC_000159	XLOC_012696	lincRNA	Novel_lncRNA	chr2H	719000862	719002304	-	2	646	76
LNC_000251	XLOC_020833	lincRNA	Novel_lncRNA	chr4H	223956823	223960701	+	7	1581	181
LNC_000250	XLOC_020833	lincRNA	Novel_lncRNA	chr4H	223956820	223960701	+	7	1576	181
LNC_000257	XLOC_020917	lincRNA	Novel_lncRNA	chr4H	271198238	271216566	+	3	3532	85
LNC_000256	XLOC_020868	lincRNA	Novel_lncRNA	chr4H	240157502	240159598	+	4	1439	127
LNC_000255	XLOC_020868	lincRNA	Novel_lncRNA	chr4H	240151336	240159598	+	6	1519	116
LNC_000254	XLOC_020864	lincRNA	Novel_lncRNA	chr4H	236194540	236200122	+	2	893	73
LNC_000121	XLOC_010837	lincRNA	Novel_lncRNA	chr2H	239631658	239634210	-	2	2151	131
LNC_000120	XLOC_010714	lincRNA	Novel_lncRNA	chr2H	207570907	207574859	-	2	2263	115
LNC_000024	XLOC_001803	lincRNA	Novel_lncRNA	chr1H	434479379	434481925	+	2	2393	128
LNC_000025	XLOC_001829	lincRNA	Novel_lncRNA	chr1H	439296478	439297546	+	2	458	77
LNC_000026	XLOC_002055	antisense_lncRNA	Novel_lncRNA	chr1H	480721678	480728480	+	3	1582	135
LNC_000027	XLOC_002370	lincRNA	Novel_lncRNA	chr1H	520666783	520675202	+	4	839	116
LNC_000020	XLOC_001541	lincRNA	Novel_lncRNA	chr1H	376863876	376868586	+	6	3714	106
LNC_000021	XLOC_001541	lincRNA	Novel_lncRNA	chr1H	376865750	376868586	+	3	997	75
LNC_000022	XLOC_001803	lincRNA	Novel_lncRNA	chr1H	434477730	434479306	+	2	1487	179
LNC_000023	XLOC_001803	lincRNA	Novel_lncRNA	chr1H	434477730	434480426	+	2	1002	209
LNC_000028	XLOC_003045	lincRNA	Novel_lncRNA	chr1H	12227064	12227857	-	2	707	94
LNC_000029	XLOC_003102	lincRNA	Novel_lncRNA	chr1H	18482513	18484178	-	3	395	67
LNC_000129	XLOC_011064	lincRNA	Novel_lncRNA	chr2H	343884535	343887435	-	4	942	102
LNC_000128	XLOC_011062	lincRNA	Novel_lncRNA	chr2H	343476191	343481323	-	2	729	138
LNC_000178	XLOC_014581	lincRNA	Novel_lncRNA	chr3H	337031582	337034565	+	2	296	98
LNC_000179	XLOC_014620	lincRNA	Novel_lncRNA	chr3H	352346895	352350188	+	3	2059	99
LNC_000253	XLOC_020833	lincRNA	Novel_lncRNA	chr4H	223957214	223960701	+	6	1800	181
LNC_000420	XLOC_040096	lincRNA	Novel_lncRNA	chr7H	602934095	602937288	+	3	2184	103
LNC_000421	XLOC_040121	lincRNA	Novel_lncRNA	chr7H	605191134	605192726	+	2	1394	151
LNC_000252	XLOC_020833	lincRNA	Novel_lncRNA	chr4H	223956823	223960701	+	5	2121	181
LNC_000170	XLOC_014432	lincRNA	Novel_lncRNA	chr3H	259669349	259671155	+	2	1217	83
LNC_000171	XLOC_014432	lincRNA	Novel_lncRNA	chr3H	259669885	259671155	+	3	756	85
LNC_000378	XLOC_035128	lincRNA	Novel_lncRNA	chr6H	29477743	29481140	-	3	2288	147
LNC_000379	XLOC_035156	lincRNA	Novel_lncRNA	chr6H	32381177	32384032	-	2	805	84
LNC_000370	XLOC_034122	lincRNA	Novel_lncRNA	chr6H	514238797	514243293	+	2	4378	162
LNC_000371	XLOC_034122	lincRNA	Novel_lncRNA	chr6H	514238801	514243293	+	4	2625	135
LNC_000372	XLOC_034122	lincRNA	Novel_lncRNA	chr6H	514238801	514243293	+	4	2052	125
LNC_000373	XLOC_034532	lincRNA	Novel_lncRNA	chr6H	565493861	565498374	+	4	3912	124
LNC_000374	XLOC_034743	lincRNA	Novel_lncRNA	chr6H	581169692	581171494	+	3	1206	108
LNC_000375	XLOC_035036	lincRNA	Novel_lncRNA	chr6H	19625928	19627682	-	2	1066	72
LNC_000376	XLOC_035036	lincRNA	Novel_lncRNA	chr6H	19625928	19628231	-	5	744	72
LNC_000377	XLOC_035036	lincRNA	Novel_lncRNA	chr6H	19626491	19628339	-	3	1082	80
LNC_000473	XLOC_045718	lincRNA	Novel_lncRNA	chrUn	516387	519318	-	4	1759	203
LNC_000472	XLOC_045312	lincRNA	Novel_lncRNA	chrUn	187018854	187020046	+	2	692	130
LNC_000471	XLOC_045274	lincRNA	Novel_lncRNA	chrUn	176305216	176305823	+	2	513	108
LNC_000470	XLOC_044726	lincRNA	Novel_lncRNA	chrUn	108020987	108021570	+	2	420	92
LNC_000477	XLOC_046000	lincRNA	Novel_lncRNA	chrUn	55514002	55515378	-	2	1282	126
LNC_000476	XLOC_046000	lincRNA	Novel_lncRNA	chrUn	55514002	55515190	-	2	1108	124
LNC_000475	XLOC_045945	lincRNA	Novel_lncRNA	chrUn	45084003	45087400	-	2	1361	63
LNC_000474	XLOC_045786	lincRNA	Novel_lncRNA	chrUn	10486619	10487481	-	2	670	65
LNC_000479	XLOC_046175	lincRNA	Novel_lncRNA	chrUn	87378060	87379356	-	3	954	110
LNC_000478	XLOC_046008	lincRNA	Novel_lncRNA	chrUn	57232800	57238259	-	5	1707	103

## Sheet: Nucleotide sequences
Nucleotide sequences of lncRNAs identified in the study
>LNC_000001
CAGATCCAATCGAGTCCCACCACCGCTATCCTCTTCCATCGTTGTATCACCGCTCCTAGCCCTCGCTGCCACCAGGTTATCCCCCTCCTTCCTCCGTGCATCTGAGACGAGCGGACGGTGGCGAAGTGAATCAAGACTGGGCAACAGGAGGACAATGGCGAAGTGATGGACTCCCCCCCCCCCCCCCCCCCCGCGCCGGTGACTGGACCTTGCGCGCGCGGTCGGTGGTGTGATGGCGGCCGGCATATCTCCGCCGCCTCTCTCCCCCCGCCGACGACGACGCGTATTCCAGCACCCCTCTAGCCCCTATAGGCCTGCCGGAACCTTGCCCAGGCGATGGGTCACCTGGTGGACGTCCTCGATCCTTGGCAGCGCAAGCAGTACTGGTCGTCTGTAGGT…
>LNC_000002
CAGATCCAATCGAGTCCCACCACCGCTATCCTCTTCCATCGTTGTATCACCGCTCCTAGCCCTCGCTGCCACCAGGTTATCCCCCTCCTTCCTCCGTGCATCTGAGACGAGCGGACGGTGGCGAAGTGAATCAAGACTGGGCAACAGGAGGACAATGGCGAAGTGATGGACTCCCCCCCCCCCCCCCCCCCCGCGCCGGTGACTGGACCTTGCGCGCGCGGTCGGTGGTGTGATGGCGGCCGGCATATCTCCGCCGCCTCTCTCCCCCCGCCGACGACGACGCGTATTCCAGCACCCCTCTAGCCCCTATAGGCCTGCCGGAACCTTGCCCAGGCGATGGGTCACCTGGTGGACGTCCTCGATCCTTGGCAGCGCAAGCAGTACTGGTCGTCTGTAGGT…
>LNC_000003
CGGGGAGTAATATGGCGGGCGGCAGAGCACGGGGTCGATGGCAGCGGCTGGACGAGGTCGTCGACAAGCGAGGTACGGCCACCAAGCTTGTTCCTCCGACCACCGCACTGGAGCCCCGGCGGCTGAGCCTGCAGTGGCACCGGGAGCATGGCGGCGACCGGGGATGCTGGACAGTAGGGGCTCGCTGTGGTGGTCCATACCTAGGAAGAGGGCGACATCTTCCAGCCAAGGTTCGGAATAGACGGAAGGCGATAGGTATCGTCAGAGAAAGCTGTGAAACTGTATTGCGAAAGATGTGTGCAACTCATAAACTTAGGAAGCATGAAGAGTGGTATAATAAAATTGCGGTCGTTGGAAATGGGGTTGAGTTGACCTTATGCGCGCTTCGCCGTGTCGGGA…
>LNC_000004
GTCATTTTGACAGCAATTACCTAAAAAACTAAGACATATAATGATTAGGATGTTGCATATATTGCATTTTCTTGATTGTTTTTCATGATAAATAGAGTTACCAAAATATTTTTCCGGAAAGGGTTTTACTTCTAATTATACTAAGGTATGTGTTTCAATTTCAATTTTTTTGTGAAAGATAATATCAATATTACTCACGAAATGTGTCCAGTCTGTACAGATTATGGTAATATTATTGTCAATTATCTCTTTATAGGTTCGGAATAGACGGAAGGCGATAGGTATCGTCAGAGAAAGCTGTGAAACTGTATTGCGAAAGATGTGTGCAACTCATAAACTTAGGAAGCATGAAGAGTGGTATAATAAAATTGCGGTCGTTGGAAATGGGGTTGAGTTGAC…
>LNC_000005
GTCATTTTGACAGCAATTACCTAAAAAACTAAGACATATAATGATTAGGATGTTGCATATATTGCATTTTCTTGATTGTTTTTCATGATAAATAGAGTTACCAAAATATTTTTCCGGAAAGGGTTTTACTTCTAATTATACTAAGGTATGTGTTTCAATTTCAATTTTTTTGTGAAAGATAATATCAATATTACTCACGAAATGTGTCCAGTCTGTACAGATTATGGTAATATTATTGTCAATTATCTCTTTATAGGTTCGGAATAGACGGAAGGCGATAGGTATCGTCAGAGAAAGCTGTGAAACTGTATTGCGAAAGATGTGTGCAACTCATAAACTTAGGAAGCATGAAGAGTGGTATAATAAAATTGCGGTCGTTGGAAATGGGGTTGAGTTGAC…
>LNC_000006
CAGCAATTACCTAAAAAACTAAGACATATAATGATTAGGATGTTGCATATATTGCATTTTCTTGATTGTTTTTCATGATAAATAGAGTTACCAAAATATTTTTCCGGAAAGGGTTTTACTTCTAATTATACTAAGGTATGTGTTTCAATTTCAATTTTTTTGTGAAAGATAATATCAATATTACTCACGAAATGTGTCCAGTCTGTACAGATTATGGTAATATTATTGTCAATTATCTCTTTATAGGTTCGGAATAGACGGAAGGCGATAGGTATCGTCAGAGAAAGCTGTGAAACTGTATTGCGAAAGATGTGTGCAACTCATAAACTTAGGAAGCATGAAGAGTGGTATAATAAAATTGCGGTCGTTGGAAATGGGGTTGAGTTGACCTTATGCGCG…
>LNC_000007
CTTCACCATTGCTTGCAACTGAAGAAGATAGAGGCGAGAAGCTCATGGACGCCGTCCCAGGTCGCGACAACTTCCATGCCGGCGGCTGGCAAAACATCAGCAACATCATCCATGGACAACATGAACAGAGATGCTCCTGGCCTTCCCTTGTTTTTCCCACCCACTAGGCTGTGGAGCTTTGGAAGAGCCAAAATAGACATATGATGGTGCTAGGAGGGTGAGAATCTGAAGATCTTACCCTTTGCAAGACGAATTCTAGGGAGGCGGAGATAATAAAGGGCAACACCGGTGAGCCACAAGCCATGTCAAGGACTACACCAGTAGGAATTTGCAGCAGGCCTGATACCTTGCTCGTGCTCTCCGCTTGTCCTCACTCCCTAGACCTTTCCTTTGCTTGTC…
>LNC_000008
CTTTCTCATCTCTTACCTCGGTACTCTGTTCCGCCGCCGCTGACCAGAGCGTTGGCCGCTGACTGCGCCGCCGCGAGGCCGTGCCGCGGCCCCTCGATTCCACTCCCAGCTTTGCATCCTCTCGATTCCATACCTCCACCGGCCACTCTAGACCACAGCCCACGACGCCTCCTCTCGGCGCTCAAATCCACACCTTCACCGGCGGCAAGATCTGCCGCCCGAGTCCACGGACGGGAGAAGGAGACGGCGGGAGCGAAGGACATCGCCGGGCGCCCAATTACCTTGGACGCTGCTTCTCCACAATCTGTGGGCAGCGCGCTGCTTCTCCACATCGTCGTCAGACCGAACTGGTTCAGGTCATAGTGAATTATTCACGATACTCCTAAGAGCCTGACGCAG…
>LNC_000009
CCCATTCTCACTTTCCCAGATCCACACGTATGTACCTGTCCTCCCCACCCCCCCTAATGGATGGATCCTGATGGAGGAGGAGAAGAAGGGATGGATCCCTCACACCCCGTGCTTCTTCTCCACGGATACGCGCCTAGACGGAGGAGCAGAGAACCAGCCGCTGCGGAGGAAGAAGTTGTACGCTCGCCACCGCCCTTCACCACGTCTCGTGCCTCCTCTCACACCGGTGCCGCGACCTGCCTCATCGTCTGGATCCCCTCGATCTGGACATGTCGTGCTACATCCCTCAACCTCAAGGTAAGTGGGTTGTGTAAGCTGCGTCCACCATGCTCCACTCCTTGCATGGCCTCTGCTGCCTGAATGCGACCACGGCCGATCCGTCCACGTGCGGACGCTCCA…
>LNC_000010
CTTTCCCAGATCCACACGTATGTACCTGTCCTCCCCACCCCCCCTAATGGATGGATCCTGATGGAGGAGGAGAAGAAGGGATGGATCCCTCACACCCCGTGCTTCTTCTCCACGGATACGCGCCTAGACGGAGGAGCAGAGAACCAGCCGCTGCGGAGGAAGAAGTTGTACGCTCGCCACCGCCCTTCACCACGTCTCGTGCCTCCTCTCACACCGGTGCCGCGACCTGCCTCATCGTCTGGATCCCCTCGATCTGGACATGTCGTGCTACATCCCTCAACCTCAAGGTAAGTGGGTTGTGTAAGCTGCGTCCACCATGCTCCACTCCTTGCATGGCCTCTGCTGCCTGAATGCGACCACGGCCGATCCGTCCACGTGCGGACGCTCCAGCCTTAACAG…
>LNC_000011
GATGAATATATCGATTCCTTTCTCATCTCTTACCTCGGTACTCTGTTCCGCCGCCGCTGACCAGAGCGTTGGCCGCTGACTGCGCCGCCGCGAGGCCGTGCCGCGGCCCCTCGATTCCACTCCCAGCTTTGCATCCTCTCGATTCCATACCTCCACCGGCCACTCTAGACCACAGCCCACGACGCCTCCTCTCGGCGCTCAAATCCACACCTTCACCGGCGGCAAGATCTGCCGCCCGAGTCCACGGACGGGAGAAGGAGACGGCGGGAGCGAAGGACATCGCCGGGCGCCCAATAACCTTGGACGCTGCTTCTCCACAATCTGTGGGCAGCGCGCTGCTTCTCCACATCGTCGTCAGACCGAACTGGTTCAGGTCATAGTGAATTATTCACGATACTC…
>LNC_000012
CGCCGTCTTCGAGGAGCTTCGGCCTGCCCCCCGCGGCCGCCGGCGGGGCCTCCACCTCAGGTTCCAGTGATGGTCACTTAGTTGTAAGGGCTCAACCTATGCCGCTTATACTGATTGGGCAAGCAGCTGGTCTTGGCCTGAGCAGCAACTCTGTATTGTCTCAGGATGATTAGGTTGATTCAGCACCTACAAGTGAGCATGCTGATACAAATGTTACTGGCCTACGTCGTATAGAAGATGGTTCGGTGATCTCAAATGAACACACGTTTCCTCATTGAACCATGTAGATTTGGAAGGTTTAGCCTGTCATTAAACTATGTGTTGTTTCATGTTGATATACGGAAACTGGGTGGTAATTTGCCAGGATATTTTCTATTGCTATTTTTGAAAGCTTGGGTT…
>LNC_000013
CCGCTTCTACTTTCTTCTCCATCCCACTGCACTCTTCTTCTCTGCCTGATTAGTGATTAGTTTAGCCCACGCACCACCAGTTGCCCCATCGCCAAGCTCCATTTGCTCTGCTCCTCCCCTCCGTCTCCCTCCAAAGCTATCGTCTCCAGCAGATCGAGGAGGCCAGGAGCACCAACAAGATCAGCGGCTCGACTGTGCTAGGTAAGCGGCGGATGGAGTTCGTGCTGATCATATCCCTGCCGCTCCTCATCCTGATCCTCATCATCGCGGTCGTCCTCTGCATCGTCTGCCGCTAGGCACATGCGGACGCCGAAGCGCTCAGTCTGCGCTGACTGTGATCACACCATATGTTGTGTTAATCAACCCAATATTAATTACACCATGACTCGATAGAGAAAA…
>LNC_000014
CCGCTTCTACTTTCTTCTCCATCCCACTGCACTCTTCTTCTCTGCCTGATTAGTGATTAGTTTAGCCCACGCACCACCAGTTGCCCCATCGCCAAGCTCCATTTGCTCTGCTCCTCCCCTCCGTCTCCCTCCAAAGCTATCGTCTCCAGCAGATCGAGGAGGCCAGGAGCACCAACAAGATCAGCGGCTCGACTGTGCTAGGCAGGTAAGCGGCGGATGGAGTTCGTGCTGATCATATCCCTGCCGCTCCTCATCCTGATCCTCATCATCGCGGTCGTCCTCTGCATCGTCTGCCGCTAGGCACATGCGGACGCCGAAGCGCTCAGTCTGCGCTGACTGTGATCACACCATATGTTGTGTTAATCAACCCAATATTAATTACACCATGACTCGATAGAG…
>LNC_000015
GAAAAAGGAAGCCCACGATTCCCCTCTTCTCTGCCAGATCACCACCACCTCTTCCTCCACCTCGCCGCCGGATCTCCCCCTCCCCTCCTCCCACCTCGCAGCTCTGGCGGCTGCCGGATCCACCGCATCCCCCAACCTCGAGGTCCCCATCAAACCACGACGCCCTCCGATCCGACTCAATCCGGTGCTTGCGGCCACCCACGACCCTCCCCCTAGGGTTTCGGGTGCCGGCTCCGGTGCCGATGGCCATGGCATCCTCCTCTCATTCGGGAGGAACTAGCTGTGTGTGAACTCCACCATGACGCTGCTGATGGTGATGACGTGATGTGCCGCGGCGTCGACGAGGATGTGCTAAGGCGGGAAGTTGAAAGGGAATACATGACCATGAAACTCGATGGC…
>LNC_000016
AAAAAGGAAGCCCACGATTCCCCTCTTCTCTGCCAGATCACCACCACCTCTTCCTCCACCTCGCCGCCGGATCTCCCCCTCCCCTCCTCCCACCTCGCAGCTCTGGCGGCTGCCGGATCCACCGCATCCCCCAACCTCGAGGTCCCCATCAAACCACGACGCCCTCCGATCCGACTCAATCCGGTGCTTGCGGCCACCCACGACCCTCCCCCTAGGGTTTCGGGTGCCGGCTCCGGTGCCGATGGCCATGGCATCCTCCTCTCATTCGGGAGGAACTAGCTGTGTGTGAACTCCACCATGACGCTGCTGATGGTGATGACGTGATGTGCCGCGGCGTCGACGAGGATGTGCTAAGGCGGGAAGTTGAAAGGGAATACATGACCATGAAACTCGATGGCA…
>LNC_000017
GTCGAGGTAGTGCCATTGTGGAAGGCAGATGCTGTGATTTCATTGATTTTCGTTGTGATTCCATCGTGATTATTGTCTGTGTATTCCTTGGATGCAGGTATGTGCGTCGATGATGCAAGGGTCTGTGTGAAATTATCTGCAGGATCTGCAATGGATGTTTATTGGAGAAAACCGAAGATGGGCGTCAAAACTTGCATGAAAATACTTTGAAAGATTGATGTGGAGGCAAAGAGCCATGTTGCTCTGGTGAACTTTCAAGCAGTTCAAGAACATCTCAGTCAATATGAAGATTCGTTAGAGATTAGTTTGTGTATTATTATTATTATGCTCCTTCTGTAAGATAAACAAGTGCATTAGTGCAGCGTGCAATCACGCCCTCCGTTCTTGTAAATTTTATCA…
>LNC_000018
CGACGACCCTCCCCGCCGGACCTCCTCCCAGGTCATGCCAGTACTGGTCTATTCTTCCTCTGCTCCACGACGTGGTCATAGCTATGTTGTTGGATGGTGGAAGCTCGCACCTAACTATGTGGGCGCAGCAGAATCGTTCCTTCAGCTGCCACTGATGTTACCTCATGTGACCGCTGCTATTGATATAGCTCATAAAAATGGATGGATGTGATAGTAAACGAAACAAGGGTGATACTGTTGTATCAGCAATGGTGTTGATATGTAAGTACTCCATCTGTTCTAAATATCTGTATCTTTTCAGGAAAAAAAACTATCTAACTTGTGTACTGTCATGCATGCCTTCTAATTTGTCTTCTTAGTTTGCACAGAGATTGAAGAAAAAAATGAAGAAGATACTAA…
>LNC_000019
CGACGACCCTCCCCGCCGGACCTCCTCCCAGGTCATGCCAGTACTGGTCTATTCTTCCTCTGCTCCACGACGTGGTCATAGCTATGTTGTTGGATGGTGGAAGCTCGCACCTAACTATGTGGGCGCAGCAGAATCGTTCCTTCAGCTGCCACTGATGTTACCTCATGTGACCGCTGCTATTGATATAGCTCATAAAAATGGATGGATGTGATAGTAAACGAAACAAGGGTGATACTGTTGTATCAGCAATGGTGTTGATATAGATTGAAGAAAAAAATGAAGAAGATACTAAAAGGCGCATAGATGAGTAACACAGATGAAAAATTCATATACCCATCAATCATGACTTGGATGAGAAATAGTAAGAAAATTCAATGAAAAAAAATCAGCACTGCCAAC…
>LNC_000020
TTGTTGGTGTGGCTTGGTCGGTCATTTTCTAGGTGAATCATCGTGCGTTTGGCTGAGGAAGCGATCACTTCCGCCACCAACTGGTACTCCGACAGGCAAGTACTGCAACAATTAGTGTGACGATCGGCATCAGACCGGGCAAGAATACGGCTCTACTCCAGCCTAAATGTCGGAGCGTGTACTCATGTCTTCTGCAAGAAGGACAATAGCCTCTAGCAGTGTAGGACGACAACAGCCTCGCATCGTCACCGACGTCCAGGCGATGGCCAAGTTTCGCATTAGCCTAGATGCTAGCCAGAAGTTGGACATGAAGCAGAGAGGCGGGGGTCAGCAAACACGAAAGGGAAGGGGTCGCCATAGTTGTTAATTCATTTTTTTCTGATTCACAACGATGCAATA…
>LNC_000021
TTCAGATGAAACAGACATCGAGATCTGGGCCAATCAAACCGTGTAACCATGTGTCATCCTGGAGGTCTCAAGACGAGGTCGTGCCCTGGAAGCTCTGGAGTTTGGATATAATGAATTGGAGCAATACAATTATTAAGCACATCAGGCCACAAACAGAAATAAGAACCTTATCTATGGTACCTTGACATTTTTATCAATTGCATTTTCATCTACGGCGCTGGTGGTCCTAAGCTACCTCGTGTTTCTGGCTACATTGTTTTTTCTAATAGATATCCGGGTGTGAGAAAATAGCAGGCGATATGGGAGATTAGGTGCTCCCTTGATGTGTGCTCCCACGAGCCGTTTTTTTAGGATAATAGGGATTGAAGGCAGTAATGAACGGTTTGCTTCAAGCTGTAC…
>LNC_000022
AGTAATCAACCCTCAACTACACCACGAGTCCACGACGTGCTAAATAGTGCCAAGCCAGGATAGGATAGGATAGTTTGCATCGCAGTCCTTTCGGCGTTCCTCCCGTTCCATCCATGTGTAGCGCCGTCGCGTGCCTCCACGATCGGAGTAAGCCCGGCGGCAGCGCGGGTGCTACCCCCCTACGGCTTGTCCAGCAAGCGCGGGCTCGAGCCTCGTGCTCTCTCCCTCCCATCCACTCGGGCAATTGGCAAAGCCTCCCCTCCCGTCCCGTCCGCGGCACCTCCAGTGGCAAAGACTTGGAGCCCTGCGTGCGGCCGCGGACAAGCAAATTCTTGGCGTACGGAGTACGGAGAATCGGAGCTTGCCTGGCATCGTCATGGAGGATCCATTCCATCCAAC…
>LNC_000023
AGTAATCAACCCTCAACTACACCACGAGTCCACGACGTGCTAAATAGTGCCAAGCCAGGATAGGATAGGATAGTTTGCATCGCAGTCCTTTCGGCGTTCCTCCCGTTCCATCCATGTGTAGCGCCGTCGCGTGCCTCCACGATCGGAGTAAGCCCGGCGGCAGCGCGGGTGCTACCCCCCTACGGCTTGTCCAGCAAGCGCGGGCTCGAGCCTCGTGCTCTCTCCCTCCCATCCACTCGGGCAATTGGCAAAGCCTCCCCTCCCGTCCCGTCCGCGGCACCTCCAGTGGCAAAGACTTGGAGCCCTGCGTGCGGCCGCGGACAAGCAAATTCTTGGCGTACGGAGTACGGAGTAAGTGGTTTGTTAGCCGCGACCTCGAATCAAGCCAAATCTGAGTCT…
>LNC_000024
GCCTGGAACATGTACTGAAATTCAGATCTATGGAGAGTTATTTAGTTTTCCTTCTTTGGATAACTATAATCATTCCAGCCTGGAGCATGTACTGAATTTCGTATCTATGGAGTGTATCAGTCTTGAGTTATTTAGCTTCCCTCATTTAGATAACTAAATCATTTCAGCTTGGAGTTTCTATTCGACTATAGTTATCGAGGCGAGGAACTACCTGACTGGAGATCGAGAGATTTGTATTGGATTTCGTATTTATAGAGTGCTCCAGTCTCAAGTTATTTAGTTTCCCTTCTTTGAGTATTTAACCAAAATCCACCACAATTCATGGAACCATGGCTACAAACTACCACTTTACGATTTTGTCCCAAAAACTATCATTTTTTTCCTAATCTGTGACTAGAA…
>LNC_000025
GCTGTCCCTGTCGCTGGCGGCCGCGCACGTCGCCGTCGCGTACCGGACCAGCTGCCGCGAGCGCCGCCGCCTGCTCGTCTACCGGATCGACGTCGAGGCCGTACGGCTGAAAGGAGGCCACCAAACACCCAAGGGGCTGAAGCAGTGTAGCGTCTGACATCGTGTTCTGAACGTTAAGTTACGAGCTGACCATTTGGTGCGGATATATAGGCGTCAGGAAGGTAGCCAAAATTTTGTCAAGTTGTTATTATGCATTGTGGGGGCCATTTTGGGCACGTTGCATTACATGTAAGTGATGAAGACACTGTAAATACACAACAGCTGCGCTTAGTTCGGCCTCCTGCGATGCAATTGCAACGAAACGCAGGACGAGCCACCCCTTGCCTTTGCGTGCTCACT…
>LNC_000026
CAAACATGAGCCGCATCTCCCTGGAAGAAAAACTGGGGGAAACCTTGGGTTGGGCTCATCCTCGCCGTTTCTGGAAAAATTGCTGGGCTGGACGCAACCACCCCGGCGCTCACCGGCGGCGCCGCCTCGCGACTAATCAAGCCCCGCGGCCGCCGGCCCCAACGCAGACGGCGCACCTATCGCGTCGCGGGCACGCCGCCGCGCCCCGTCGCGCGGCCCGCCCTGCTGCACCGCCTCAGACCAATGGCTCGGGGATAGGAGAAGAGAGCAAATTTGCAACACGGCCATCGTTTTTGATACTTGACACTTTTGAGCAACTGAGTACCAGGGAACATCCTGTCTCTGGAATGCAAGTATTCATGAGGAAGCGGTGGAGCAGGGAGATGGAATTTGTTGGCC…
>LNC_000027
GCCCGATGCGGATCTCACGAACGAACGAAGGAACCCTAGACTATTTCTGCATCACTCCATCCAGCAGGCCGTGACGATTTCTGGAGCCACGATCGACCACGCCATCCCGCTCTCCGCCCCGGCGGCGGCGCAGCAGTTGCTCGAGGATCATTCGTCGTGCCCTTTTGTTACTCCATGAAAGGATCACTCTTCCCCGTGACAAGGTTCCCTAAAAAAATAGTTGGTACCTTGTGATCAAAAGAAGATTTGTTATTCGCTGACCATGACCTAGAGTTTGAAGGCCATCAAGCAGAGGGGAATGCAAGATCTAGTTGCACAGTGTGTCGTGGGAAGCCAATGAACACCGACAGAGGTAGGATACTGTCTTCTTTTCCTCCAGGAAAGGCAGGAGCTCCATCC…
>LNC_000028
TCTCTTCCACAACAAGCAGCATACGCATCATGTTTTCTACGGTTTTATTTCCCTGCCTCCATCTCTTTCATGGCAAGCAACACAAGTTTCTTTGTTTGTAAATTAAGCAGTCTGATTTGGAAAGCAAGGAATTGCAGATTTGGAAAGGAGGAACAGAGTACTAGACTTTTATACATCTGCATAAGATTTGGAAACGAGAAACAGTGGAACAGGGTAGTTTTAACCATACTACATGGAGAAAATGTCCGTGCAGCTCTTGGTGTACTCCTGTGTAGATTTTCATAGAGCAATATTACTTGCATTCAGTTTTGTGTCGTCGTGGAAATTCAGATGGCCGTCTCTTGACGCCACAACGTCTTCATTCAGATCTTAATTGGAAAGCAAGAACCAAATTCTTTT…
>LNC_000029
GTGGCCTCCTCCGCTTCTTCGAGGAGCTCGGCAAGCGCAGCGCCTGCGAGCAGACAAATTTGGGGGGAAGGTCAAGAAGGAGAGACTTCGACCACTTGACATGAGTGGTGTGAAGTTTCATAAAAGGATCATCTATTGCATCAAGAGAAGATGCCATCTTGGCTCCAGAATCAACAAACTACGCAGCAACAATCCGGTAATCTGAACTATGTACATGTAAATCTAGATAAGTCGCATGCACTTTGCAAAAAAGTGAGAAGAACTTGAACAGCCAGGTTCAGTTTCTATCTATATTAACTTCTAGTCCGACGTAAATGGGGTAGAAGAACTTCATAGCTACTGAAGATCTCAAAGGAAAAAAAAGGATATTTACTGAAGTGTAAACCGTTGTTCAT
>LNC_000030
GGTGTCTGTTGCTTCTTCTTCACCTCCGGCATAAAAAATTGATGAGCTGAGAGATCATGCCAAGGCATATCATAAGTGTATGTGTTTTCAGTGTATACTAACCTGACACCTATGCGGTGAAGGTGGTTGCATCGTAATCCATGGACGACTATATGGGTTCTGGATGTTCCTCTTGCCTTGTGCGATTTCTGAAGGAGCGTTGCTTGGAATGGTCTGATCCTGGCATTGATGCTTATTTTGCTGCCTCTTTGACGACCAGCCCATATGCAG
>LNC_000031
TGCTTGGAATGGTCTGATCCTGGCATTGATGCTTATTTTGCTGCCTCTTTGACGACCAGCCCATATGCAGTTTTAGGCACACCATAGAGCTTGAAGAGTCTCTTGAGGTCCTTTGGCTGTAAGGACGTGGTCTCAGCCACGACGAGGTGCCATGGCGGTAGCTCCTTCTCACATGGTCTCACAAACCCAACAGAAGCACCTTCCAGGCTCTCCTGGATTGGCAGGAGCTATAGGTAAAATAGATCGCTCTACTCAGCTCTCGACATCGTGACATGCTTGCTTGTTGCCCGCTGTTTCTCAAGTTATGGAAACTTGCAGTGTTCACACAC
>LNC_000032
GGAAGAAGTCTTTATGGGAGGGTCTTTTTGAAACTTTTTTGACACTTTTTTCAACCGTGCCCCTACTTTTAACATCTCATTTAATAATTATTAGAGGTAACATGATCTTTTTGCATGTCATTTAATGACCTCTAGTCCCTGTTCAGTCCCTGGAAAAAAACGGATAGGGACTAGGGACCTTTTAGTTGGGACTAAAAAAAGTCCTAGGACTTTTTAAAAAAAATAGGGCCTTAGCCCGAGCGTGTAGCGATGCCGGCCACAGGAAAGCCACGTCGCCGGGGCAATTTATGGCCGCTTGCCATTGTTTTTCTCGAATGGTGGTCGCGAAGGTACAAGGTTCTATGGGCGGGGATTTCGGGCGTGCATAATCGCTGCCTGGATGTCCTATTTCTCTCATTG…
>LNC_000033
CTCTATCGCTCCTGCCTCTCCCCTCCTCGCCGACGCTCATCTCAGCATGGCCAATCCATGCCTCTCGTCGCCCTTCTCGTCCGCCTCATGGCCACGGTGGCCACGGTCCTTGCCGCGAATGGCGTTTCCCCGCCCTTAATCCTCCACCAGCGACCTCATCAGCTCACACAAAAGATCACATGTATGCATAATAGATTCCTCTCCAAACCCTAGATCGCATCCGCCACCCTCCCCATTCGCCCCCTCCCCGTCGCTCATCCTCTTGCACTCCGGAGGGGCCGCCGCCGGCGGTAGCGTCTCTGCTCCCCCGTCAACCTCGAGCGTCTCTGCTCCCCCGTCAACCTCGAGCGTCTCTGCTCCCCCGTCAACCTCGAGCGTCTCTGCTCGCCCGTCAACCTC…
>LNC_000034
CTCTATCGCTCCTGCCTCTCCCCTCCTCGCCGACGCTCATCTCAGCATGGCCAATCCATGCCTCTCGTCGCCCTTCTCGTCCGCCTCATGGCCACGGTGGCCACGGTCCTTGCCGCGAATGGCGTTTCCCCGCCCTTAATCCTCCACCAGCGACCTCATCAGCTCACACAAAAGATCACATGTATGCATAATAGATTCCTCTCCAAACCCTAGATCGCATCCGCCACCCTCCCCATTCGCCCCCTCCCCGTCGCTCATCCTCTTGCACTCCGGAGGGGCCGCCGCCGGCGGTAGCGTCTCTGCTCCCCCGTCAACCTCGAGCGTCTCTGCTCCCCCGTCAACCTCGAGCGTCTCTGCTCCCCCGTCAACCTCGAGCGTCTCTGCTCGCCCGTCAACCTC…
>LNC_000035
CTCTATCGCTCCTGCCTCTCCCCTCCTCGCCGACGCTCATCTCAGCATGGCCAATCCATGCCTCTCGTCGCCCTTCTCGTCCGCCTCATGGCCACGGTGGCCACGGTCCTTGCCGCGAATGGCGTTTCCCCGCCCTTAATCCTCCACCAGCGACCTCATCAGCTCACACAAAAGATCACATGTATGCATAATAGATTCCTCTCCAAACCCTAGATCGCATCCGCCACCCTCCCCATTCGCCCCCTCCCCGTCGCTCATCCTCTTGCACTCCGGAGGGGCCGCCGCCGGCGGTAGCGTCTCTGCTCCCCCGTCAACCTCGAGCGTCTCTGCTCCCCCGTCAACCTCGAGCGTCTCTGCTCCCCCGTCAACCTCGAGCGTCTCTGCTCGCCCGTCAACCTC…
>LNC_000036
CCCCACTCTATCGCTCCTGCCTCTCCCCTCCTCGCCGACGCTCATCTCAGCATGGCCAATCCATGCCTCTCGTCGCCCTTCTCGTCCGCCTCATGGCCACGGTGGCCACGGTCCTTGCCGCGAATGGCGTTTCCCCGCCCTTAATCCTCCACCAGCGACCTCATCAGCTCACACAAAAGATCACATGTATGCATAATAGATTCCTCTCCAAACCCTAGATCGCATCCGCCACCCTCCCCATTCGCCCCCTCCCCGTCGCTCATCCTCTTGCACTCCGGAGGGGCCGCCGCCGGCGGTAGCGTCTCTGCTCCCCCGTCAACCTCGAGCGTCTCTGCTCCCCCGTCAACCTCGAGCGTCTCTGCTCCCCCGTCAACCTCGAGCGTCTCTGCTCGCCCGTCA…
>LNC_000037
CCCCACTCTATCGCTCCTGCCTCTCCCCTCCTCGCCGACGCTCATCTCAGCATGGCCAATCCATGCCTCTCGTCGCCCTTCTCGTCCGCCTCATGGCCACGGTGGCCACGGTCCTTGCCGCGAATGGCGTTTCCCCGCCCTTAATCCTCCACCAGCGACCTCATCAGCTCACACAAAAGATCACATGTATGCATAATAGATTCCTCTCCAAACCCTAGATCGCATCCGCCACCCTCCCCATTCGCCCCCTCCCCGTCGCTCATCCTCTTGCACTCCGGAGGGGCCGCCGCCGGCGGTAGCGTCTCTGCTCCCCCGTCAACCTCGAGCGTCTCTGCTCCCCCGTCAACCTCGAGCGTCTCTGCTCCCCCGTCAACCTCGAGCGTCTCTGCTCGCCCGTCA…
>LNC_000038
GGAGTGAGCACCGACGCGCCTCGCATTGGAGGCCGTGAAGGCACCGCGAGAAGGGCTTGTGTGCCGTGGTGGCGCTCCGTCAGTGAGAGGAGCGACGTCTCACGCCCCTCAGGGGCCGGAGAGCCAGCCAAGGGCCTTCGCCTCGGGCTCCACCAACGTGCGTGGATGCGAGCCGAGGGCCGCTCCGCGTCAGTTGCCAGGAAGGCCCTGCCGAGGAGCCGTAGCGGGGCCGTGAGGACGTGGCCGCGGGCAGCCATAGGCGGCCGCTACTGCCGTGCGCCAGGGCCCGCATAGGGTAGCCAAGCGAGAGGGGGATGCGCAAGAGAAGGCGGCATCTCCTGCGATGCGAGTGGCCGAGCCGTGTCGGTACGCTGTGTCGTGTGTAAAACGACGAGGACG…
>LNC_000039
ATCAATGGCTCCATCCCGGCTCGTTCGCTGGTTGCTCGATTCATCTACTACCTGCCTGCCTTGTTTTACTTCTTCTGAATAAGCCCGACCTTGGTTTTGAGATGATTTACACGCTCCTGCATCAAATTGATGTGCTATTAGGGTGTCTACTACTTCTTCTACCAAATATTTCGGAGCAGGGCGGAGGCAGCATCCCTTTGGCGATCCATTAGAGGAATTGGGGATGGGTCTGTTGGGATGTTCCAATCACTCACTGTCGCTGCACTTTCTGGGTTTCGTGGAGTTAGATAAAGCGATCTATAGAAAAATCAGTGCAATAGCATCAGCTCCAAGGCGAGAAATATACTTCTTTTCAGGATTCGTGGTGTCTATTTTGACTGGTACCAGTGTTCATAAATA…
>LNC_000040
AATGGCTCCATCCCGGCTCGTTCGCTGGTTGCTCGATTCATCTACTACCTGCCTGCCTTGTTTTACTTCTTCTGAATAAGCCCGACCTTGGTTTTGAGATGATTTACACGCTCCTGCATCAAATTGATGTGCTATTAGGGTGTCTACTACTTCTTCTACCAAATATTTCGGAGCAGGGCGGAGGCAGCATCCCTTTGGCGATCCATTAGAGGAATTGGGGATGGGTCTGTTGGGATGTTCCAATCACTCACTGTCGCTGCACTTTCTGGGTTTCGTGGAGTTAGATAAAGCGATCTATAGAAAAATCAGTGCAATAGCATCAGCTCCAAGGCGAGAAATATACTTCTTTTCAGGATTCGTGGTGTCTATTTTGACTGTTACAGATACAGATGCTCGATC…
>LNC_000041
ATCAATGGCTCCATCCCGGCTCGTTCGCTGGTTGCTCGATTCATCTACTACCTGCCTGCCTTGTTTTACTTCTTCTGAATAAGCCCGACCTTGGTTTTGAGATGATTTACACGCTCCTGCATCAAATTGATGTGCTATTAGGGTGTCTACTACTTCTTCTACCAAATATTTCGGAGCAGGGCGGAGGCAGCATCCCTTTGGCGATCCATTAGAGGAATTGGGGATGGGTCTGTTGGGATGTTCCAATCACTCACTGTCGCTGCACTTTCTGGGTTTCGTGGAGTTAGATAAAGCGATCTATAGAAAAATCAGTGCAATAGCATCAGCTCCAAGGCGAGAAATATACTTCTTTTCAGGATTCGTGGTGTCTATTTTGACTGGTAAGTCTAAAAAATTGAA…
>LNC_000042
GCAGCTTCCCTTCCGTCGGAGCCACCTTCTCACCTGCTAGAAGCATTGAGCCCGTAAGAGCCACCGCCACACAGGCGCCCCCTACCACCCCTTCATCTTCTAGCGGGGAGAAGACAAAGGTCGGCATCAATGGTTTTGGGCGGATTGGGAGGTTAGTTCTGCGTATTGCAATCGATAGAGATGATATTGAAGTTGTGGGTGTCAATGATCC
>LNC_000043
CCAGTATTGCATCTTCAAAGACAAATGAATTTTATGAATGTGCTGACATGAAGAGTCTAGAACAAATGAGGAGTGTCTATGATGGTGAGGTTTGTGCGTATTCATTGTAAATCATAAAGTAGAAAAGGAATGGTCATTCAGTTAGAAGAAAAAAGTTTGGAGAGTTAAAGTATGGAGGATCTTAGTGTTTGTCTTATAAGGTTTGTGCATTATGCTTAAGCTTATCCATGGAATCTTCTAGATTATACATGCGGCAAAACCCGATGGAGTGAAGATAATATCCGATATCCAACGGCATTCCCCACATCTGTACTGTCAGATTAATTAGCTTCATCCAATGACCAATATCCAAAGTTGTTTGAACAATATATAGGGATATAGTAAAGGCTCACCATAGTC…
>LNC_000044
AGACGATGGAGTAGGCAGGGCAGACGAGGGAGACGAGGAAGGCAGCACCAGCGCGGCAAGGTCCTCGTCTGGTGCGGCGACCAGGCGACCAGGCGATGGAGGCGAGGGCTCCTCTGGTGCGGTGGACGGCGAGCAGGCGAGCAGGCGATGGAGGCGAGGGATCCTCTGGTGCGGCGAACGGCGAGCAGGCGACCATGCGATGGAGGCGAGGGCTCCTCTGGTGTGGCGGACGGCGAGCACGCGAGGGAGGCGACGGAGGCAGCACCAGGCGATGGAGTAGGTTGAAGACGACGAAGTAGGTGAGGGAGGCAGCACCAGTCGCGGCAACGTGCTCCTCTGGTGCGGCGAACGGCGAGCAGGCGAGGGAGGCGACGGAGGAAAAACCAGGCGATGGAGCAG…
>LNC_000045
CCTCGCCAAAGTCGTCGGCAAGCCGCGTTCCTTTCGCCTGTTGCCGCTCCTCTGCTCTTTGCTCCCCGCACGAGCCCACGCACAGCAAGCACACGTTGCTCCCCCATGGCGCCATGGCCGCTTTTATTCCCAGCACCGCCCCTGCTGTTGGCCCTCACCGGCCGAGGGCCTCGCCACTGGCCAGCCGCCCGACCCTCGTCTGCATATGCGCCCATGGACACCCTCCACTTTGCGACTCTAGTCATCGACGACTCGCCTAGCCAACTTCAATGGTTTCTCTTGCCATCAATCATCGGCACGTTGGCCTTCAGGTCTACCTCATCAACAAAGTGGCATATTAATGTTGCAATCCCCAAGATGAAAGTTATACTAGAAAGGTGGAACAGTCCAATTTGATGA…
>LNC_000046
CTCGCTTTTGATTTCCGCCGCCCACCCGTCCACGGAAAACCACCGCCAGCGCGGCGAAGACGAAGCCGTGTCCGGTAAGGATCCGGTTGGCGCCAGGCCGCCCACCGCCTCCGCCTCCGCCTCCGGCTATAAAAGGCGCCCAGGGGATTCGGCCCGCTTCCGGGGGTAGCGATCCGATCGATCGATCGATGGGGGATTCCATCGATTTCGCTTCCCGCGTCTGATTCCGTGCGACCCTAGGTCAGTTTCTCGAACTCCATCGGTCGGGTCGGGTCGGGTCGGTTCCTTGGTTCCGTCGCCTGCCTGCGTCCCTCGGTGATTTCAGAAGATTTGGATTCAACGGCCGTCGCCCGTGCGGTCTCCCGGTTCTAGGTTCCCGATCGAGTATGTATCAGTTAA…
>LNC_000047
CATTCCGCCCCCTTCCCTGTGCTAGCCACTCATCCAGCTCCTTTGTGTTGCCGCCGGCGCGCATCCGCACACCGTGCGATGCTGCGAGTAACCCATCCCGGACGAACTTCGCAACCCCCGCCTCCGTACCATCCCTACCGCGTGGCTGTGTCGTCGCGAGCCTCCCACACCCACCCGCACCACTCCATGCTGTCCGGCGAGATCCGGGGGGCAGCGCTCTAACGGACGAGCACAATCGGCGACATCCACCGCGCGGCGCCCTTTGCCCCGCGCCCCGCCGCCCCCTGCCGCGTGGCGCCAGGCCGGTCGTAATCTTCTGCTCGCAACGCCTGGCGACTAACGCAAGCCGTGCAATGCGAGGAGACCCTGCAGCAAACCGTGCTTGCCCGGTTGGGCGGA…
>LNC_000048
CTCGCTCGTTCACTGACAAGATCTCGCGCGAAGATAAACAGAAGCGGTTGTCTTTCCCTCCTTGTAGCTGGCCGATCTCCAATCCGGCGCCTCGCCTCGCGGCTCCGTTCACGATGAGGGGAGCAAGATCGACGGCTGGGCAGCCGCCGGAGCGGGAGATTCGTTGGTAGCTGTTCACCATAGTTGGGGCGACCCTGGTGGCGAGGGGAGCAGAAACAGCGCTCCTGCTGACTCCGGCGAGTCGGCAGTGAAGCCAGATCAAAAGGGTTCGCGTAGGAGCAAATCCAATAGAGCGGACGCCTTATCCTGGTAGAATGGGTGGCCTGGAAAAGTCGATACGTGGTTTTGCAGAACGAGACGATAGGGGAAAAGTCGGCTAAACCCTGACAAAAGGAAGAC…
>LNC_000049
TGGACTCATGGAGCAATAGCTCACTAAGCTTTTGCAGCTGGAGAGGGGTCAACTGCAGCATAACGTTTCCACCCCGGGTGGTCTCCCTTAACCTCAGCTCTATACAACTCAGTGGGCAATTATCTGGATGCCTAGGCAACTTGACTTTTCTATCGTGGATGAACCTTGCCGATAATCATCTGTCGGGAACCATCCCTGAAGAGCTGGGTGCTCTTAGAGGTCATGAGGCGATCGCTACATGCCAGCCTGAATGCCGGACTAAAGTCTGACACCTTGAAGCATTGGAATTTACTTTTTACATGGCACATTTTGCAGTGGACAATGAGATTTGCCGAAGAGACGGAGTGAAGACACCAAGCCGAGTAGAGGCTGGGTCATGTATGGCGTGCTCTTTTTTTC…
>LNC_000050
GTTTAGATCGGGAACGACCAGCCTGCTCCGTGAGGTCGTGGACGGCGAGGCTGCGTATGTAGGGAAGAGGAGCAAGCCAGGAGGTCGCTGATGAGGTTCGCCGACCGGACAAGGGAAAGGGCGCCGATCTCCCTCCTCGTGTTCCCAGTCGTCGGCGCGGCAACCATCACATCAACCAAATCTTCTGCCAGGGTCGCCAGTCGACGTCAAGCAGCAGATGACGCGCAAGCCGTCCTTCCCTTTCTTCCGTGCGGCTCTACCCTGTCCCGACTTCTCCTCGCCGCGCCGCCGTCCACTCGACCATAGCTCGCCCCCCGTCCACAAAGGAGACAACTAGCAGCAGCGCCCCAAATCGAGGGAGGGAGGATCCTCTCAGCTGCCTGTAGGGGATCGGAGGAC…
>LNC_000051
CTCGCTGCTCTTTCCCCATCCCCATCTCCTGTTTCCGCCCCCAACAAAACGTGCTCCTCCTCGCCTCCTTCCTCCTCCCCCCCCTCCTCATCCGCCCGCCAAGCCAAGCCAAGCGAAAACCAGAGATGCAGCGATAGATGCTGTAAAGAGGAAGAGGTGGCTACATAGACTCCGCTACCACGAGCCTTGGTGAGGAGCGAGGGGTTGCTTGATTGCTTCGTAGGGGCTCTGTGCCGTGCCCGTGCGTGTGCGGTGGAGATGATGGGAGGAGGGGTGGCGATGATGGATC
>LNC_000052
ATCCGATTTTCCCCGCGAAAATCACAGGAACACCGCAAAAAAATCCCCAGGAATCCGCCGTGTTCCCACTTTTTGAATAAATCGCACGGGTGTTTCCGCTGCCCCGCCCAACCGCCGTGCTCCCCCGCGCGGCCGCCGGCGCCGGCGATCGCATCTGGCAATAACCGTCCCCGTCGGGCCAACCCCGCCTCCTCGCGGCCCGAACCTCCGCGCCCTGCCGGGAAGACCACGGCGCGCGGCCTCCCCCTCGCCCGACGCGGCACGAGGGAGCGGTAGACTGCTGAAGTGTTCCGAGT
>LNC_000053
TTGGACGATAGTTCAAAAATTAGCGTTCTGTGCCACGCAGCAGCACTGACGAAGGTCGTAAACCTGGAGGAGTGAAGCACAGAACGGAGTGAACCGACGCGCGCGCACCACCGTTTACAGTTAGCCAACGAATCTCTGCCAATCGCCATGCTCGCCTACCTCCTCCACGCGCCCGCCGCCGCCGCCGCGGCGCCCAGCCCGCTCGCCCTCCGCGGGCCGCT
>LNC_000054
GTTACTACTCCCTCGAGGCGAGACGAATCTAGGGTTTCCGCCGCCGCCGGATAGGGGAGGGGGAAGGGGGAAGGGGAGGAACAGAACCAGAGCCAGAGCGAGATGGCCGGAAGGCTCCTCGGGCAACTCCTCGTCATGGGCGGCGCCGTCGTCAGCAGGGCCGTGGTGCAGGCCTACCGCCAGGCCATCGTCAGTGATTGCTCCTTTAATTTGCCCCCCTACTCCGTAAAAATGTCTAGATGTACAGAGAACCAGAGCTGCCCAGGAAGCTGTGAACGGTATTCGAAGGGCGAGCAAGGCCATGACCGAGCAAGAAGCCCGGCAAATATTGGGTATCAGTGAAAAGACGAGTTGGGAAGAGATCATGCAGGTGTGTGATAATATAAGCCCCTTCTCTTG…
>LNC_000055
TGGGCGGCGCCGTCGTCAGCAGGGCCGTGGTGCAGGCCTACCGCCAGGCCATCGTCAGTGATTGCTCCTTTAATTTGCCCCCCTACTCCGTAAAAATGTCTAGGTCGGTCACAGCCAAAAGACGCCTCTTTTAGTCCTCCTCAACATGTTGTGGTGTCCCTTGCTGTCCAAAACTTGAGTGGCGATGAAGGTGATGGTGACAGGATTTTTATTTCGGCTTGGCTTGATGGACGTAGTCTGCACTCTGGAATGCTACACTGTTAGTTAAGATGTGAATGAATGGTGCAAAAAAGTTTCTTGTCTTCCACGTGTTTCTTCTTGTCATCTATTATTATGATTATCATTTAGATTGAAGGATGCACACAGGGAATTCTATCTATCATTTGATTAAAATGAATG…
>LNC_000056
CTTCAATCTCTGCCAGTAGGCAGAGGGAGAGAGACGACACGGCGCCGGCTGTGCCACCTCCTGCTTCGCGCTGGAGGCGCCTCCTCCACCCTTATCCCACGGCCTAGAAGATGTGGACGAGGCTCTAGAGGAGACATTAATCTCATTAATGGATCTACATGATGTGTACGGTGTTGACCGGATTAGCTTGGGAATCCCAGACAGAGGTGTGGCTCCTATGATAGGGTCGTTGTAGCTTTTTAGGCTCTTTCAGCCATTTTTAATAGATTTCTGTACCCAGACATGTTGTGCTTCCGCTTGATGCTTGTATGACTTGAGTGTTGGATCATGTGACCCCTGTTTGTAATATCACACTACGTTGGCTCTTATGAGTCTTTAATAAATGCTTGATTCGTAG
>LNC_000057
GCTTCGCGACGGAGCTGCTCGAGATAAGTTCCAAGGAGCCTTCGCCGTCGCTCCACATGCTGGTCGTCCCTAGCAATCTAGGTATTGTTGGATTCTACAAGGACTTTGTCGAAGCCCTCTACAAAGACCTCGGTGGACAGGCATCTGTTACTGCGATAGGGCATATTTCACATGGGCAGAAGGTAATGCACATATTTCTTCAGGTTGATTCATATCGTCATATTGAAATCGACAAGGGATGGTTACATCAATCATATATATTTATGGAAGACAGTTCACTGATAACTAGCTCGGATCATACCTCCAGAACGGTATGGCCTGATTCCTCTCTCTCGCCTAGCTCGGATCTTTTCCTTGTCTTCTTTGAGTTGGATTCCCGATTCCCGATCCCGTCCATGC…
>LNC_000058
GCTTCGCGACGGAGCTGCTCGAGATAAGTTCCAAGGAGCCTTCGCCGTCGCTCCACATGCTGGTCGTCCCTAGCAATCTAGGTATTGTTGGATTCTACAAGGACTTTGTCGAAGCCCTCTACAAAGACCTCGGTGGACAGGCATCTGTTACTGGTTGATTCATATCGTCATATTGAAATCGACAAGGGATGGTTACATCAATCATATATATTTATGGAAGACAGTTCACTGATAACTAGCTCGGATCATACCTCCAGAACGGTATGGCCTGATTCCTCTCTCTCGCCTAGCTCGGATCTTTTCCTTGTCTTCTTTGAGTTGGATTCCCGATTCCCGATCCCGTCCATGCGAATTGCGATCTCGATTGGCCAATTAGAGATTTAGTTAGGGATAATAAGA…
>LNC_000059
CCTTATCCCATCTTCTCCCGTCCCCAACTACCAGCCGCCGCCGCTCCACCTGTCCTCCCTGCCCCTCTCCATGTCGTCGCCGGTGGTGCCAGCCCCGATCCACCCCGCGCTAGAGCCCTCCCCGTCTTCCCCTGGTCGCGCCCTGCCTATTCAGACCGCACCCTTGAGCCCTACCACTGAGATGAGGCGACAGTGGCGGCGACAGGACTGAGTGCGGGATTAGCAACTCACCGAGGTCGCTGGCTGTGGGACAGAGTGCACGATTCAGAAGTCCCCGAGGTCGGCGGCTACGGGAGGGACCGGATTTGGAAGTCCTCGAGGTCGGCGGCGGGGGAAACAGAACCATCTCCATCCGACGTTGAGCGAAGCTGAGTTACAAATGGTGGCTACATCGCCATG…
>LNC_000060
CTACCACTGAGATGAGGCGACAGTGGCGGCGACAGGACTGAGTGCGGGATTAGCAACTCACCGAGGTCGCTGGCTGTGGGACAGAGTGCACGATTCAGAAGTCCCCGAGGTCGGCGGCTACGGGAGGGACCGGATTTGGAAGTCCTCGAGGTCGGCGGCGGGGGAAACAGAACCATCTCCATCCGACGTTGAGCGAAGCTGAGTTACAAATGGTGGCTACATCGCCATGGATCTAGAGTGCATGTACGACCCTTATGGCTGGGTCCAATGGTCTGTCAGCCCCTGTCGGAACCCAGCCCTCTCGTGCAAGTGTAAAATAACCTCTCTGGTTTGCGTCGTCCTCCGCCGGAACCCAGCCCTCTCCTGCAAGTGTTCAACCGGAGATATTTACGCTGCTGC…
>LNC_000061
CTACCACTGAGATGAGGCGACAGTGGCGGCGACAGGACTGAGTGCGGGATTAGCAACTCACCGAGGTCGCTGGCTGTGGGACAGAGTGCACGATTCAGAAGTCCCCGAGGTCGGCGGCTACGGGAGGGACCGGATTTGGAAGTCCTCGAGGTCGGCGGCGGGGGAAACAGAACCATCTCCATCCGACGTTGAGCGAAGCTGAGTTACAAATGGTGGCTACATCGCCATGGATCTAGAGTGCATGTACGACCCTTATGGCTGGGTCCAATGGTCTGTCAGCCCCTGTCGGAACCCAGCCCTCTCGTGCAAGTGTAAAATAACCTCTCTGGTTTGCGTCGTCCTCCGCCGGAACCCAGCCCTCTCCTGCAAGTGTTCAACCGGAGATATTTACGCTGCTGC…
>LNC_000062
ATGAGGCGACAGTGGCGGCGACAGGACTGAGTGCGGGATTAGCAACTCACCGAGGTCGCTGGCTGTGGGACAGAGTGCACGATTCAGAAGTCCCCGAGGTCGGCGGCTACGGGAGGGACCGGATTTGGAAGTCCTCGAGGTCGGCGGCGGGGGAAACAGAACCATCTCCATCCGACGTTGAGCGAAGCTGAGTTACAAATGGTGGCTACATCGCCATGGATCTAGAGTGCATGTACGACCCTTATGGCTGGGTCCAATGGTCTGTCAGCCCCTGTCGGAACCCAGCCCTCTCGTGCAAGTGTAAAATAACCTCTCTGGTTTGCGTCGTCCTCCGCCGGAACCCAGCCCTCTCCTGCAAGTGTTCAACCGGAGATATTTACGCTGCTGCGTGCCATGTAT…
>LNC_000063
ATTTAATCCCTTCCAATCCCCTTCAAACCTCTTGAAATTCTATGAAAAGGAACAAGGTCTGAGGAATAAATATCACTCACTAATCTCACCCCCTCACATGACGATCTCCTCGCCGACGCCACCACCCAAGCTGGTCAGTTCCAACATGCCCCAAGCTCCCCGAGCTCCGCCGCTCCCTCCCCTCCATCCAGATCTGTGCCTTAAGGCATGCATACTTTCCCTTGGCTAGGGCTTCAGGCGCCCCCCTGTTCTTGTTGGAATCCACCACAATAGGCGATGGCAAGGCTGGAGCTTGCGTGGTCCGTCACCTGCATTGCCCAGGTAGGCCCTTCCACCCTCTCCTCCGCACCTCACCCTCTCTTCTTATCCATCCCCTTGCTGCATGTCACCATGGCGTGG…
>LNC_000064
CGTCCACGTCCTACAGATCCAACGTCTCCTCCCTCTCCTACCTAAACCTAACGCACGAAACACCCGCCTCCCTACGTACCGCCGTCCTCTCTCTCCCTCTCCCAGATCCAGATCGAGGCCCTCGCGTCTCTCCTCTCCCTCCATCTCCGCTGCAGCCGGCTCCCGCCCAGTCCTCGTCCTCCTCTATCTCCACATCCGCTCAGTCCTCGTCCTCCGCTGCGGCCCGCATGCTGGAGGAAGCTGGCGGCTAGGCCGGCCACAGAGCAGAGGAAGGCTGCGGCACACACACAGGGCAGGGACCACACGCGATCGGTCAACGTCACCAGCGGGAGGTTTCGTCCTCGGGCTCGACATGCCGCCTCCTCCCCGCGCGCGTGCACTCCACCCCCACTACCCCCT…
>LNC_000065
CGTCCACGTCCTACAGATCCAACGTCTCCTCCCTCTCCTACCTAAACCTAACGCACGAAACACCCGCCTCCCTACGTACCGCCGTCCTCTCTCTCCCTCTCCCAGATCCAGATCGAGGCCCTCGCGTCTCTCCTCTCCCTCCATCTCCGCTGCAGCCGGCTCCCGCCCAGTCCTCGTCCTCCTCTATCTCCACATCCGCTCAGTCCTCGTCCTCCGCTGCGGCCCGCATGCTGGAGGAAGCTGGCGGCTAGGCCGGCCACAGAGCAGAGGAAGGCTGCGGCACACACACAGGGCAGGGACCACACGCGATCGGTCAACGTCACCAGCGGGAGGTTTCGTCCTCGGGCTCGACATGCCGCCTCCTCCCCGCGCGCGTGCACTCCACCCCCACTACCCCCT…
>LNC_000066
CCACACCCACGTCTCCTCTCTGGTGTCCCGCGTCCTAGTTTAGCCGCCGCCGCCGCTTACCTTATTCCGGCTAGATCCGGCGGCCATGCCCTGCGCGCAGCCAACTGCAGATCTCACCTAGCCCTGCATCGTCGATCCCTCCATCCATATCCATCCCTCCCTGCCTCCAATGCCGTGGGATAAATTTTTAGTATGCTCGCACTCCAGGACGCCATGGAGGACGCAGCTCCACCACTACCCCGACGCTATCTAGGAGCATCCCAGATTCGGTCCATCCAAGCTCCCCGCCGCCTTGGTCTCCGCGAGGGCTGGATCTTGGCCATCGAAGAGGGAGGGATCGAAGAAGAAGATTGCTCTGCTCGGCTGCTGCTGTTGCGATGATTGGGATGGTGGGTGCCG…
>LNC_000067
GGAGATTCTGCCTCGATGGAGGGAGAGAGAGAGAGGGACGGCTGTGATCTGGTCAGCCGTGAGAGCAACGAGTGAGGTTGGATGGAAGGGAACGGGATAGGCACGAGCTGGATTTGGCAACCCAAAACTGTTATCCCCTCCGCCATTGACTCTTCTCTCGAATCCAAAGCGCACGGCACAGGCACACAAGAATCCTCCCTCTTTTTCCTTTTTTCCATTTCATTCTGGGCGGCCAAGTCCTCTCCTTTCTCTCTCTCTCCATCACCTTGCTCTTCCTCCTCGATTCGATCCGAACCCATCCGATTCGGAAGAGAGGTACTCACTTGCCCCAACCACTCCGCGCGATCGAAGCAAGGCGGGCTCGATTTTTCCGGCACTAATTCGTCGGCAGTTCAGTGC…
>LNC_000068
TCTGGCGCGCCGCATCCCTCGCACACAGTCCGGCGCGGGGACACCGTCCCTGGCATCGCACTCAAGTACTTCGTCCAGAGATTACTTGCAAGTTGACGGCGGCAGGTCGGGATACGTGGATGCCCCTGCATAGCGCGACGTCGGTGTAATGCCTAGGATCCTTCATCGCCCAAGGTAAACATGTGTTTGACCTCTCTTCTTATATTCCCCTCATGTTCTGCTGGTTGTATATGTGAATGGCTGTGCATAGTAAATTTTGGTGATTTATTTTGCACTATGAGGTTTCTGTTGACAGCATATGCATATCTTTCTTCAATCTAGCATCAATGTATTGAGGTAACTTTATTATCACATTCAGGTTCATGGAGCCAGGTTAACGAGCTCATAGAACATCTAGTG…
>LNC_000069
TCCAGGTATCATCTCTCCTTCTCTCTCTGTGTCCATCCTCCCCGTCTCAAGCTCATTCGTCAGGTATTGTTGTTAGCTGAATCCTACTTTGTATTTGCTCTGCTACGCAACACCAACCCGTTATACTGAACCTGGCAGATTCCATAGTAGTATTATCAAAGCCCATAATATTGAATGCTTTGGTCTTTTCCAAATGGATGGTTGGTTGTTATATATTTCATTGACCATCAGATCGTTATTACTTAATTTTCTATTATACTATCCAAAGCTTCCACTTATGCCTTCAGGAAAAGCACTCTGAAAGTTGATTAAAAAACTCTCTGAAACTTGATAGAAAACACTCTGAAATATTCTTTTCATTTTAAATATGTATACATATATTTCTATGCAAACTAAGCT…
>LNC_000070
CGCATCACCCCCTTTTCCTATGGATCACGTTCGGGCTCATGGGTTCAACCCGTGTGTTGACTCCATCTTCCTCGCCTCCTCGCCTCCCAAAAGCATCAAGCCTCCAGACTATCGGTGCCTTTCTGACCCCATTTCCATTCCACACTTTCCTCCTTTAATTCCCAACCAGTCCGGCATCCCCTCTCCATCTTCTTTGTTTGTGTGCCACTAGTGCGAGATGCCTCCTTTGCTCACGAGTCGAGGCCAAATCAGCCTCCGCTTCTTATCCCTTCAACCGTTCAACGCTCAGATCCTTGCACTTTCTACCGCTCGGGCGATTCCAGAGGGACACGCGCGAAGAATTGGGCATGTGAAGGTTGTGAGGAAGAGAGGAGGCAAGGGAGAATGACGGTGATTGTG…
>LNC_000071
CGTTTCTCCTTTTCTCTACTCCCAACTAGCTAGGGACGCCGCCGCCGCCCTCACCCGCGCTCGTGCCCTCTTCGTCTCCTGTCCCGAGGTCCACCTCCTCCAGCCTCATCTCCCTCGATCTTCTTGATTTGGATCTCGGGAGCAGACATGGGAGGGAGGCGATGTGCCGGCGAGGCCTCTGGGACCGTGTGGCGGGCGTGAGCCCCCCACCCTCGTCCACGACGATGAGGACTGGTTCGCGTTTTGCCTCCAGTTCCAACTCATGGTCACGCTGGATATGCCCCATGACACCGTTTGCGTCAATCTGAAGGTTAGGGAGGACAGGGACGAGGTGCGGGCACAAATGCAGGTGTTGAATGATTCTCAATATCGATCAACAATCTAGTAGGTGGCACATAT…
>LNC_000072
CGTTTCTCCTTTTCTCTACTCCCAACTAGCTAGGGACGCCGCCGCCGCCCTCACCCGCGCTCGTGCCCTCTTCGTCTCCTGTCCCGAGGTCCACCTCCTCCAGCCTCATCTCCCTCGATCTTCTTGATTTGGATCTCGGGAGCAGACATGGGAGGGAGGCGATGTGCCGGCGAGGCCTCTGGGACCGTGTGGCGGGCGTGAGCCCCCCACCCTCGTCCACGACGATGAGGACTGGTTCGCGTTTTGCCTCCAGTTCCAACTCATGGTCACGCTGGATATGCCCCATGACACCGTTTGCGTCAATCTGAAGGTTAGGGAGGACAGGGACGAGGTGCGGGCACAAATGCAGGTGTTGAATGATTCTCAATATCGATCAACAATCTAGTAGGTGGCACATAT…
>LNC_000073
ACGCTGGATATGCCCCATGACACCGTTTGCGTCAATCTGAAGGTGTTGAATGATTCTCAATATCGATCAACAATCTAGTAGGTGGCACATATGGGTCCCTCACCATGCTGTTGACACGATGGCCCTACCGAATCAAGGACGAGCCATGAGATAACATAGCCGGCGGCTCTCGTCACGCACACCGGTTGGTCCTGCTCCGGCGAGCCGCCGCCACCGTGCCTGTTTAGATCTCACTATTTAGTTTATAGGTGACCCGTGCCTCCTTTTATCTCCCTTGCATTATTGATGTGGGTAACTTCCACTCTAGTCCTAACCTTCTCTTTTGGTTTTCCGGTAGGTTCTTTGTCGGGCAGTGTAGAACTGAAATAGTTGAAGAGAACATCATGAGGCGATGCTAGA…
>LNC_000074
AGGCCCGCGACGTCCATTGGCAGTGTGGCGCCTCCTCAAGGCGGATGAGAACATGCGGATGTGGGAGGCGACGTGCATGGGTATGGCACAGTAGCCCTGCGGCGACGGCCGGGTGTTCGCCGGTAAGAGGACCATTACGTGTGTCTGCTACTCTGCTTCCTATCCTACTACTAGCACCGCGTTATCACTGTTGCTGTATTGAGGTATTCAGGAGCTATTTTTCGCTTTCTTACGATCTGCTTCCGCGGTCCATTTTATTCCACTATTGTTGTTCACCTAAGTAGGCAGCCAAATGTGAACTTTTTAACTAGTTAACCAAGCAACACCGAAGAGCATTTTTTAACCAGTTAATCATATCACCTAATCCTTACAAAATCAGGAGGCTACGGACTGATATCC…
>LNC_000075
TGGCAGTGTGGCGCCTCCTCAAGGCGGATGAGAACATGCGGATGTGGGAGGCGACGTGCATGGGTATGGCACAGTAGCCCTGCGGCGACGGCCGGGTGTTCGCCGAACCCCTAAAGAGTGAAAATGAGAATTTGAAAGATTTTATACAAATCTTGGAGCCGGAGAACGAGAAGCTTAAGTGATAGCAGCAATTTTCCCAGTGGCAAGAGTGCGCGGGCGATGAGGCGCGGCGGAGCGCTGCTCGCGATGACGGGTGGCCTCACTCCACAGGTTTCCAAGGGGGTTTTATTTATGACAGCCTTGGAGCAGGGAAAACTAACATGCTACTAAAGCTAACATGGTACTGATCCTGATACACTTATAATTTTTGTGAATGTAATATGTGTCTTGTAAATGCTT…
>LNC_000076
AGAAAACGTTGAGAGAATGCTTTGTTGAGATGATAGACAGGAATAATCAATCCTTTTTCCACGGTCGGTGGCGGTGGGTCTGGAGATGCGGATGCCCCCGCATAGCGCGGCGCCAATGGCACTCGTGGGATCCTTCATCACCCAAGGTAAACCTGTGCTTGACTTCCTTTCTTATGCTCCTCATGTTTTGTTGGTTGTTACCTACCATTAGATTGGATGTTTGTTCTCTGGCTGTACATAGTCAATTCTGGTGAGCTATTTTGGACTAATGAGGTTTGTGGGGTCAATAAGTATGGCACAAACTGTGTTGATCTTCAACGCACGTATGCTTTCCTAAATTGGATTGATTTGCCGACGTCGAGTTAGTGTGCACCAGCGGGCGTAGCTTCGCCTATGTCA…
>LNC_000077
GCTAAAATAGTTAATATGTAAATACCTCCACTGTTAGTTTTCCTTTTCTTGTTATTGTCAACTCCAATTAGGACATTCTGGATTTAGCTTTATCAGGTACGCTGGGTGCTCTGAATGGAAATTCTTGTACTCAAGCGAAGCATATGGCTCAAAGCTATGTTACAAAAATCCCGGAGGCATATAATTGTCACAAGCCTGACAATTGTAACGACTCAATTCTACATTCCTGCATCACCTGAAGACATTTAGATACACAACCAATCTAATGTAGCATCTTTAGTAAATCTAGCCCAGTTAATATAATTGCGGTCCACAGTAAACTTATGATAGCATGTTTCCAATCTGTGCCCTTTGTGACATTTCATGATTAATTATTTGCAATGACACTATTTCTGTAGC…
>LNC_000078
GTCTAACCCCGTCGACGTCCTCGCCTTGATATTTTTAGGGTTGAGTTCAAGGCGAGCGGCGTCATCTGCTCCGGTACCAATCTCGACGCCTCTAGGTTTTGGTTCCTCATCAACGAGCCCCCCGCCATTAACGCGCAGGGCGTGCAGGTAACTTACTAGACCTGAATCCATCCATGAATCCATTGGCCTCGTGCTCCCCCGGTACATATTTATCAGGTTCATAGAAATACTTTACGAGTATTTGTTTTTTTCTTTGAAAGTCTAACTTGTTATTTGTTTGTTCGCTGCCTTCCAGAGAAAGGGAGCGTATGTAACAGGCCTCCCAGATACTCTTCATGAACTGATTTTCTCATAGAAAATTCTTCACTGCCATATATATTTCCCGTAGATATATCATTA…
>LNC_000079
GCAACTAGCACGGAACCCCGCCTAATCGCAAACAAGGACCCAAAATAGTATTTTCTCTAAACATCAACGCCTTGTTCGCGAAAACATCCCAGAAAATATCGAATATATCCCCATCGTCCCATTTATCCGCGTCCATCTTTCTCCTCTTCCCCTCGCGGCGGCGTCGTGGGTGGAACCCGCTCCAGGCATTCTTCCACCGAAGATCGGGACGATTTCTCTTTTTTCCGCGGCTAGATTTGGCGTCGGGAGAGGGAATTCGATCTGAAAATGGGGCTGTTCCGGGCCGCGTCGGGTTTAGCCCGGGTGGCGCTGCGGAGGAGCCTGTCGCGCGCTCCGGCGAGCCCGTTCGCCGGCCCC
>LNC_000080
GCAACTAGCACGGAACCCCGCCTAATCGCAAACAAGGACCCAAAATAGTATTTTCTCTAAACATCAACGCCTTGTTCGCGAAAACATCCCAGAAAATATCGAATATATCCCCATCGTCCCATTTATCCGCGTCCATCTTTCTCCTCTTCCCCTCGCGGCGGCGTCGTGGGTGGAACCCGCTCCAGGCATTCTTCCACCGAAGATCGGGACGATTTCTCTTGTAGTTTTCCGCGGCTAGATTTGGCGTCGGGAGAGGGAATTCGATCTGAAAATGGGGCTGTTCCGGGCCGCGTCGGGTTTAGCCCGGGTGGCGCTGCGGAGGAGCCTGTCGCGCGCTCCGGCGAGCCCGTTCGCCGGCCCC
>LNC_000081
ATGATTCTAAGTTGTTTAAATATGAGGCTAGTTTAATCAAGTAAATATGAGCTTGAATTCAGTAGTAGCACCTGAAGCCTGTAGTAAGCAGTAAGAGTTCTTTTTCTATATATATGCGTCTTTGTGTCGGCCGGCGTACGGGTACTTTGTATGTATTCGTTTTATTAAATGCATTCTGGTTAGGATTTGGTCATGGCATCACCTTGATGTTTTGATTTCTTTAAATCTGGTTGCAAGTTTACTGTTTTTCCACAACCATCAACTTACACTTTGGGCATTGGGCATTGGAATTTAGGCATTTATGTATAATTTTAGTTTTGGATGTATCCAATGCAAAATTACTGTCATCTGTCAAGTTGATTCTAAAATGTCTCATGATCTTCATTTCAGATGGTGATG…
>LNC_000082
CCCGTCCCGCGACCCAGACCCAACCCCACCTGCTCCCCTGATCCCACCGGTGTGCTCTTCCTCCACATGGCCAAGGACCCTCCCTCCGCTTCATCCTCCCCTCGGCCAGATCTTGTGCGCACGACCTACAACGGCCATGCACCACCCTCCGATGGCTAGGGTTTCAGCCTCGTTGTCGCCGGCGAGGCTTCTCTGGTTGTAAACTGTCGTGACATGGATGGATCCGCGACGCGACGGTGAGGGCCTCCCTCCTCTAACCTCCATCGACGGCCATGGCTCGGCGGCCTCCATATACAAGGACTGGAGAGGAGGTTGACCAGGACCCCATGCCCATGACGCCGATTGCTCATCAAGGTCCCAACACAAGGAGAAGCGACCGCAGGTGCATCTTCAATCATT…
>LNC_000083
CGCGACCCAGACCCAACCCCACCTGCTCCCCTGATCCCACCGGTGTGCTCTTCCTCCACATGGCCAAGGACCCTCCCTCCGCTTCATCCTCCCCTCGGCCAGATCTTGTGCGCACGACCTACAACGGCCATGCACCACCCTCCGATGGCTAGGGTTTCAGCCTCGTTGTCGCCGGCGAGGCTTCTCTGGTTGTAAACTGTCGTGACATGGATGGATCCGCGACGCGACGGCGGCCTCCATATACAAGGACTGGAGAGGAGGTTGACCAGGACCCCATGCCCATGACGCCGATTGCTCATCAAGGTCCCAACACAAGGAGAAGCGACCGCAGGTGCATCTTCAATCATTCCCAGCTCATATAGAATCCGCGGCAGCAATAGCAGCAGATGCATCTATGAA…
>LNC_000084
CCTCAGATCTCCCCACACGCTCAAATTCTCGACACAGAGGTCTTGCCGGTGGGGGTCCGCGTCAGGAAGCTTGTTGGCTGCTGCTGCTTCTTGCTTTGGGTGCGCTATAGCGAACCCGGCCGACGGAGATGGGAGTGTTAGGGGAGAAGTTCCATCTGGGGACGGTGGGGGAGCTCAGCCTGTCCGTGGTCTCCTCGGTCTCCATTGTCATATGCAACAAGGCTCTCATGAGCGCCCTTGGCTTCATCTTCGGTATGAGATCCAATCTCGCGCTCTCCAGATGTGCTCCACTCTGTGTCTTTGCTACTGGCGCTTCGCCTCCCTGGATGCTTGGGATTTTAGCATGCTATTATTTGTAACTTGTAAGCACCAAGATGCTTTGTTCTTTGCTATTAGTAG…
>LNC_000085
CTCAGATCTCCCCACACGCTCAAATTCTCGACACAGAGGTCTTGCCGGTGGGGGTCCGCGTCAGGAAGCTTGTTGGCTGCTGCTGCTTCTTGCTTTGGGTGCGCTATAGCGAACCCGGCCGACGGAGATGGGAGTGTTAGGGGAGAAGTTCCATCTGGGGACGGTGGGGGAGCTCAGCCTGTCCGTGGTCTCCTCGGTCTCCATTGTCATATGCAACAAGGCTCTCATGAGCGCCCTTGGCTTCATCTTCGGTATGAGATCCAATCTCGCGCTCTCCAGATGTGCTCCACTCTGTGTCTTTGCTACTGGCGCTTCGCCTCCCTGGATGCTTGGGATTTTAGCATGCTATTATTTGTAACTTATTCTTCAGCTGTCAGATGAGGCGGAGAAACTCTTCTT…
>LNC_000086
CCTCGGTTCATCTCCCACATGACCTGCCGCTTCTCCCTCGTTCCTCTTCCACCTGATCCACCACCATGAACCTGACCTACACCTACGGTTATGCCCCTCATCCACCAAGCTCCCAAGATACAGCAGGTCCATGGCCTCCACATCCACAACCATCGGGAGGAAGCCGAGCAGGAGAGGATCTGGGCGGGGAGAAGGAGGAGGCGCATGCGTCGCCGCAGCATCAAGGAAGACTTGACCTTCAAGATGCTCTTATTCGTTGTTGCAGATTTATTTGTAAAAGAAGATAAGATTGGTCAAGCAAGCTCTTCCTCACATGTTTCCTTATATGACTTTTCTCCAATTAAGGTTTGAGTACTACAATCAGAAAAATCCATCACAGTTTTTGCTGGTCCCGAATAA…
>LNC_000087
CCTCGGTTCATCTCCCACATGACCTGCCGCTTCTCCCTCGTTCCTCTTCCACCTGATCCACCACCATGAACCTGACCTACACCTACGGTTATGCCCCTCATCCACCAAGCTCCCAAGATACAGCAGGTCCATGGCCTCCACATCCACAACCATCGGGAGGAAGCCGAGCAGGAGAGGTACTGGCTAACCCTAGACCGACCTCCCCGTGGTGTAGGGGCTACGGGTGAGGAGAATGGAGATGCGGTGGGTGCACGGGCTGAGTGTTCTTCCCGTGGGAGTAGGATCTGGGCGGGGAGAAGGAGGAGGCGCATGCGTCGCCGCAGCATCAAGGAAGACTTGACCTTCAAGATGCTCTTATTCGTTGTTGCAGATTTATTTGTAAAAGAAGATAAGATTGGT…
>LNC_000088
GCCGTCATATCTATCAGTAGGTGTCGTTCTGCTTGTCCTTGCATGTCGGATAGTACGCCTGGGTTGTTGAGCAGGTTAACGGCACATAGGACGAGCGGGTTGTACTATTACTGATTATACCTGAGAAGATGAGAGTGGTCAGCTAAATAATCAGAGGGCGACCGTACCGGCATAGCTGAACCGTTGAAATTACCCTCCTACAGATAATCACAGCTCCTCTGTAGCGGACAAGCTACCTCATCCACAACATCTGCTGCCTCAATTCCAAGATCTGGTTGCTGCCTCTACAAATCTCGCCAACGGCATATGGAAAGGAGTTCAAACGAGCTCGGCGTCATGTTGGAGGTGGGGAGAACTCGAAGCAAATGAGTCTAGACGAGCTTGTTATATTGTGCCACC…
>LNC_000089
GCCGTCATATCTATCAGTAGGTGTCGTTCTGCTTGTCCTTGCATGTCGGATAGTACGCCTGGGTTGTTGAGCAGGTTAACGGCACATAGGACGAGCGGGTTGTACTATTACTGATTATACCTGAGAAGATGAGAGTGGTCAGCTAAATAATCAGAGGGCGACCGTACCGGCATAGCTGAACCGTTGAAATTACCCTCCTACAGATAATCACAGCTCCTCTGTAGCGGACAAGCTACCTCATCCACAACATCTGCTGCCTCAATTCCAAGATCTGGTTGCTGCCTCTACAAATCTCGCCAACGGGTTAGTCATTTGCCTGAATCCTTCCTTGACGGAATCCTCAATAGATAAAGCCGCTCCAGTCCCTTCCAAATATATCCTTTGATTTCAACAAATTTA…
>LNC_000090
ATAGAGAGAGAGCAGCCGGGACCTCGGCCAGAGAGAGCAGCTTTCCTTCGTGAGGAAGGAGATGGCAACCGGAGAAGAGGAGCTTCACGGCGTTCTAATCGTCGGCGGCGGAATCTGTGGCCTTGCAACTGCGCTTGCTCTTCACATAAAAGGCATAGACAGCCTTGTTCTCGAGAAGGCTGAGAGCTTGAGGGCGACAGGGGCAGGAATCAGCATAAAAGTCAATGGATGGCGTGCGCTTGAGCAACTGAAGGTTAGCGAGGAGCTGCGGAAACTGGCCGTAAATCTTACTGGAATGGATAGGAAGGACATTCATGATGACAGGGTGAAGAAGGTATCATACAGGTGAGTACATATATGATGAATTAGATTCTAAAAAAAGAGACTATATTTTGCTTA…
>LNC_000091
GGATCACCAAGACACAAAGGTCGAAATATGCAACTAATGGCTTGATGGATGGGGAGGAGGACCATGATGACCTGGCCTTCACATAATTATTAGCATACCATGAATCATTGCTTGTTAATGTCAGTAAAAATGCAGGATGATGTCGTTTCCGATGTCTTGCCAGGCTGCTGTATCTGAACATTTGGATCCCCTATTTGGGTAAAATCGTTTCCACTTTACAAGTTTCTTTCTACTTCATTTGGTTAGTTATCATGGTGGTTAATTTCTTCTTGTTTGTTTTTGTGAGCGGTGCAACTTCCTTGTGCATGACAAAATAATTCTGTCCAAATAATTCGTTCTTTGAGCAAAGCAACTTCGTTGGGGATGCCAAAAGAAGTTTCAGTTTTCTTACTAATTCAC…
>LNC_000092
CATGATGACCTGGCCTTCACATAATTATTAGCATACCATGAATCATTGCTTGTTAATGTCAGTAAAAATGCAGGATGATGTCGTTTCCGATGTCTTGCCAGGCTGCTGTATCTGAACATTTGGATCCCCTATTTGGGTAAAATCGTTTCCACTTTACAAGTTTCTTTCTACTTCATTTGGTTAGTTATCATGGTGGTTAATTTCTTCTTGTTTGTTTTTGTGAGCGGTGCAACTTCCTTGTGCATGACAAAATAATTCTGTCCAAATAATTCGTTCTTTGAGCAAAGCAACTTCGTTGGGGATGCCAAAAGAAGTTTCAGTTTTCTTACTAATTCACCGCGATTGGTAAGGATAGAACAATGAGAGTTTTCCTTATCTTGATTTTGTACTGAACATAAT…
>LNC_000093
GGGACGGCCGATGACTGCTCCAAACTCCGACTAGGAGAAGGACATGGTGGGATGGGGAGAACTCGGTGTCGGGCCGCCGTGCGTGAAGCAAGTGCCCTTGATGCCATGAGGCTCGTCGTCGGGCATGAGCAGGAAGCAGTCGTCCAGCTCCGGGATCTCTCTCCGATGGCACAACTGCTTCAATGTGTTCTACACCCCGGAAGGGAGCGTTATGAAGGATGAGATACAATAAGAAATCTGAGAAGGTTTGGCCGTTGATGTCATCGATGAACAAAAGACTGATGAAGCTTGGTGATGTAATTAGATGGGATTGCTAGCTGTATATGTTGGCATTCGTGTGATGTGAGATAGTACGTTTGTAGTTTTGTATGTTGTATGGCAAAGCTTGAAAAGAAATCA…
>LNC_000094
AGTGGGGCGCCGCGGCCAGCGATGCCGGCCTCGCTGCAGCCAGAGCGAGCACGAGGCCGAGGCCGGCGCGAGGGGAGGAACCCTAGAGTGTCCCTGCTGGTGCTCTGGCCCACCTCCACCTCGATCGACCCCCTTGGCCTATAAATCTGCACGGCCGGTACACAGCACTGACCTCCTCTCCTCCTCGATCGATCGATCTTTCGGTCTTTCCAAGCCTAAACTAACGCCCGTTTCTTTCGCATGGGCCCGTCGTCTTGGCCGTGGTGGTTGCGCCGTGCCGGAGGGGTGATGGTATGCGGTGGGGGCGTTGGGAGTGAAGCGCGGCGAGCGGGGTGGCGCCGGCCGGCCGGGCGCGCGCGCGGTGACAGAAGAGAGTGAGCACACGGCCGGGCGGGACGG…
>LNC_000095
GAAGAACAAGACCCAAGAGGATACCCACACACAGAGAGATCATGGTCTCATCAAAGAAAGCGCGCACACACCAAGAACCATGACACGGAGAGGAGGATGAACAGACAGCGGCAAGATCAAGGGGAACAAAAGCCAAACTCACACAAAGAGATTTACCTGGGGCCAGTGGGCTGCATCCATGCAAGGACCTTGGCTAACCGCCCAAACAATTCTTGCTCCGGAAATCTGATGAAGACGAGGAGGAAGACGACGGCCGGCAGGACGACGAAGAGGAGCTCCTCTCCTGCTGCTTGCTTGCTTCCGGTGGATTTCTTGAGCGGAGGGGAGAGAGCAGGAGGAGGAAGGCGCTGCGGTTGGCCACTGCCGGAAACTCGGCAAGGGGAGGGGGGCTGGAGCGCA…
>LNC_000096
TACATGATATTTTGTTTTGAGTGCATTGCATGTTAAAGTAAAATTGGATGCCATGAAGTTATATATACTTAAACAAGCAAAATGGACTGAAAAACAATATAAAGTATTGAATATAAGTGTCTACAATTTCACTGATTGCAAACCACGGAGCATTTAGTCTATGGGAAAGACAATCTTTCCTGCAAAGAATGGTGGAAACCTCCAGGTTCTGTTGATGGAAAGAGGAAAATAGACGCTACAAATCCTGGTCCATAAGATGCTGCCAAGCTTCTAAGGTAACTAATGGCCACTTTGATTGACAATTTCAACTATGAATTAACTAAACAAAAGCATGGCGAGCATGATAAATATGGTGTTCTCGGTGTTGTTTTGGTCCCTACAAGGTCCATTGAAAATTAT…
>LNC_000097
CTCTCGCCTCTATCGCTCTCTCATTTCCTCTTGAGCTTCCCTATCTTCTCCACGAGACAAGCACCCACACCACCGCACGCAGCACGCCGCTGCTTGCTAGCCCACCACCTGAAGCTCACCGCCTTCCGCCATAGACGGTACTCCGGCATTCCCCTCCCAACCGCTTATAGTCCCTTTCCCCGTCCACATCGAGCCGTCAACCTCGTGTGACGATCTCCCCCGGCGCCATGCCCGGCGTGGCGCCGCCTCAAACTTCTCGCCGGCTGCTCGCCGTTCGCACCTGGCCCGCCCTGCGCATCAAGGGGGTAGCTCTATCCCGAGCTCCCCGTCGACCACCACATCGCACGCACCTCACCAGCCCTGCGCGATGCGGCGCCCTCAGCTCATCATCGTACGTCG…
>LNC_000098
CTGCCGCCTCGTCTCTCTACCTCCGCGGCTCCGCCTCCATCGCCTCCTCAAGGTCCTCCTTCCTTTCCCTGCCTCTACACCCGAAGTATACGGACAAAGAACACGGTGTGAGCGCGGAGACGACAGGTCCAGAGGCCATGTGTGAGAGGAAGTGAGCGCTCCTCCTTCCATGACTGCCTCCTGGATCTGGAGGAGAAAGACACGCCCCTTGGCAAAATTATGCTTCTTGGCAGTGGCTCGAGCGATGCAGGACCGCGACGATCACCGGTGAGTGCAGCAGCTTCTACAGGTGGCGGGACCGATGGTCAAGACCATGGGCGTGGCTTGGGGACCGGCCCTTGCGTCGACCGGGGAGTACGTCTGCTGCCAACAAGCCAAGGTCCCGGACTCGTCAGTGAT…
>LNC_000099
TCTTCCAAAGGATGCAAGTGAGAGAAAGAGGGATTCTGCTGATAGAAGAGACATAGCAAAGATGGGAATGACGATAGATCAAGGCAAATTACCAAGAGCTCAGCTAGCCACAGCAGTAGAAGGTCACGGTCACCAAATGGGAGAAGCCGTACTAGAAATGAGAGTTCTTCACGTGTTCGAGGAAGTATTTCAAGCGACGAGCCTTCTGATAATGCAAAAAGGAGAAAGAGTCATTCTCGTAAAAACAGCATGTCTCCGTCACCTCCAAAATCTAGGAGCAGACGAGTTTCGCGGTCTCCACCTAGCAAGCATTCTCACCGCAGGCATTCACCTTATTCATCTGCTGAAAGGAAGAAGCGGTCGAGATCCAGAACTCCGGTCAAGAGGAGGTAGAAGAAA…
>LNC_000100
TCTTCCAAAGGATGCAAGTGAGAGAAAGAGGGATTCTGCTGATAGAAGAGACATAGCAAAGATGGGAATGACGATAGATCAAGGCAAATTACCAAGAGCTCAGCTAGCCACAGCAGTAGAAGGTCACGGTCACCAAATGGGAGAAGCCGTACTAGAAATGAGAGTTCTTCACGTGTTCGAGGAAGTATTTCAAGCGACGAGCCTTCTGATAATGCAAAAAGGAGAAAGAGTCATTCTCGTAAAAACAGCATGTCTCCGTCACCTCCAAAATCTAGGAGCAGGTATATCAATATTCCTCCATTCTCTGTAATACATGTTAATAGTGGGAATTTTTTGCTAGGTAGCTCGAACATGTTCACATAACTATTGTAAGGTTGACATTGGTAGTTATGCTGATCA…
>LNC_000101
CTTTTCTCTCTGTGACCTACAGACCCCACCTCCCGTCTCCTTCCTCGCGACGGACTCCGCCTCCGCCTCCGCCGCCGCCACCGACTCGAACTCTCGGAGCTCCCCTGGTACGAAACCCACAAGACCCCTCGAGATCGAGCCACTCGACCGCGCTGATTTCCGCCCGTCTCGGTGACTCCATCGACGAATTTCTTCGCCAAACGGACGCGCTATTCGAGCCCCACCATGCTCCGGCCGAGCTCTATCACCGCAAGACGGAGCCCCCACATCATCAAGGAGGATCCCTTAGAGATTGCTGAGGCACGACGCACCTCGTGGACTACTTCCCGGAGCAAGAAGACCCCAGGAACCGACCCCGTACCCATCTATTCCGGTGACCTCCGCTGCCTAACCCAGGTG…
>LNC_000102
CTTTTCTCTCTGTGACCTACAGACCCCACCTCCCGTCTCCTTCCTCGCGACGGACTCCGCCTCCGCCTCCGCCGCCGCCACCGACTCGAACTCTCGGAGCTCCCCTGGTACGAAACCCACAAGACCCCTCGAGATCGAGCCACTCGACCGCGCTGATTTCCGCCCGTCTCGGTGACTCCATCGACGAATTTCTTCGCCAAACGGACGCGCTATTCGAGCCCCACCATGCTCCGGCCGAGCTCTATCACCGCAAGACGGAGCCCCCACATCATCAAGGAGGATCCCTTAGAGATTGCTGAGGCACGACGCACCTCGTGGACTACTTCCCGGAGCAAGAAGACCCCAGGAACCGACCCCGTACCCATCTATTCCGGTGACCTCCGCTGCCTAACCCAGATC…
>LNC_000103
CAAGGACGAAGACATCATCTTCTGATCTGATCTCATCGTCACCCCTGCTCTCCAATTATTATTCAATCGGATAACTGCGCCTGCAGCTAGGGGAAGGGCTGGTCTCCTAGATATATATAGATCAGCAGTCAAATAGGATTCGCTCTTCAGAAGGAAAAAACAGAGCGGTGGACACAATAAGTTGTGGTGCTGGAGCCCCAGAATGGCATCTGTTTATAGAGTGGCGGAGGTTTTGTTTCAGGCAGGCTGTGTGCAGCCTGATTTGTGGCCCAAGACACAAAATAATCTCTCTTCTGTACTTTGGAAACCAAACATTTGCTGGTGAAACTAGTGGCTATGTGCAGTAGTAAATTCTTTTGTACTGTATTTCATTTCCCTGCACGCTCGCTTTAGTTACAT…
>LNC_000104
AGAAAGAGAGTGGTGTGTACAGCAGCCTTCATTTTACTTACCATGGCTTGGAGGTGCCACATGAACATGGTTCTTCTGCTCGTTATACTGGAGATCGTTCTGCTCATTACGATGCCATCTGGAGGGCTGGCAGGTCCGAGTGCGATACAGATAAACGCCGGTAGAAACCCCAACTGCCCCGCTTGCGTCAGACGTCCTTGTCATTGTTGAAAGTATATGGGGTTTTGGCCCATTTAATTTTTCATTCCTCAAAAGTCAAATATATGCATTAATGGATGCCTGGCATCGATCAGCACATTGTAGTATCACATGTAGAGTGGAGGAGAAATGAGACCAACATATAAGGGATTCTCTAGCTCTCTCACTCATTAGAGCATGATAAGAGGACTAGTACATGCA…
>LNC_000105
ATTTTATTATGTTAGTTTCTATACATGTCATTTTATGATTACTTATGTATGCTTGCAGTATCGCGTTATTACTATTTTTAGAAATTATCGTAGCACATACCGTTGTACCCGTATCGGTGCTTCCTAGATGACGAGGCATGGTTATGTTCGTGCATTTGACCAATTGCCCGCCAGATCACTGCACTGACCGACAGTATTAGATTCGGAGAATGATTTTCCCCCCATAATTAGCCCCTACTCCCTTCTTCCGTAAACAACTGTGCATCTAGTACTATAATTTTTCCTATATAGAATGTGCATCTACACTTTCTATGCGTTTAGCCTTTAATTTAATCGGTATTAATAAGTGACTAATGTAACAACTTGTGCTCGTGCTATTGGCTGCATGTATATCCT
>LNC_000106
GTGTGCATACATACCATGTGGCGGTGAAGGTATTTTGGAGGTAATTGGCATAGTCCCAGTGAAGAGTGGGGGCGTTCATCACAATGATGATGGAGAGTGAAAATGAGGCAGATCCTTGGCAACATCGTAGGCAATGGTGCAATGTCATGTCGCTGTGACTGATGTAGGGCAAGGATGTGGTGACGGTGAGGGTGAGGAGGTAAAAACACAAACACGTGCACTTATTCTTTTTTTCGCCTGTTTTTCTGCCATGGCAACATTTTTAGTTTATCGCCGTTGCAACGCACGGGCAATTTAGTGAACATGGTCAAAGAGTTGTGTAGCCATTAGGTGGACAGCTTCACATTGGCGTAAGTATTAACAACATTGTAATATAACACTCATGGCCTTCTACTTATA…
>LNC_000107
TGCAGGAGCCCTCGATGGTGTAGTTCCCGCTGTTGGAGAGGACAACAGAGGCACTCAAGGCCGTTTCCACGATGCCGATGTACGTGTTGGAATTGTCTGGTGTGCATACATACCATGTGTTTGACATTTCACATAGGCGGTGAAGGTATTTTGGAGGTAATTGGCATAGTCCCAGTGAAGAGTGGGGGCGTTCATCACAATGATGATGGAGAGTGAAAATGAGGCAGATCCTTGGCAACATCGTAGGCAATGGTGCAATGTCATGTCGCTGTGACTGATGTAGGGCAAGGATGTGGTGACGGTGAGGGTGAGGAGGTAAAAACACAAACACGTGCACTTATTCTTTTTTTCGCCTGTTTTTCTGCCATGGCAACATTTTTAGTTTATCGCCGTTGCAAC…
>LNC_000108
AGCGGCTGGCCGCACCTTACCACCCCCGTCCGGCCGTCCTCCGCCCAGGTAGACAGGAAGAAGCGAGGAGGGTCGTATCCGACTGCGGCACATGGAGAGGTGGACCAGGGGCGACGCATCTCCCCGGCGAGCACGGGAATACTGCTGTGATTCAGACAGGGTGACTGGCCGCCGTCGGCGCCGCCCGAGTACAGAGCCTACATCGCCCACGGTCAGCGCTCAGTTTCATGCCCATCGCCACCGGCGACCTCTCGGAAAACGGGCAGACGGCGGGAGTTTAGGACACCACTGCCGATGCGGCCATAACCTGGGCTTCTCCTTATCCACATCCAGGCGGTTGGCTCTGCTTCTTCTCCAGTGATCGAATTGCAATATCTACCTCTCGATACCTAGGCAACT…
>LNC_000109
CGCTAGCGGCTGGCCGCACCTTACCACCCCCGTCCGGCCGTCCTCCGCCCAGGTAGACAGGAAGAAGCGAGGAGGGTCGTATCCGACTGCGGCACATGGAGAGGTGGACCAGGGGCGACGCATCTCCCCGGCGAGCACGGGAATACTGCTGTGATTCAGACAGGGTGACTGGCCGCCGTCGGCGCCGCCCGAGTACAGAGCCTACATCGCCCACGGTCAGCGCTCAGTTTCATGCCCATCGCCACCGGCGACCTCTCGGAAAACGGGCAGACGGCGGGAGTTTAGGACACCACTGCCGATGCGGCCATAACCTGGGCTTCTCCTTATCCACATCCAGGCGGTTGGCTCTGCTTCTTCTCCAGTGATCGAATTGCAATATCTACCTCTCGATACCTAGGC…
>LNC_000110
GATGTTCTTGCTGCATGTGATCCCATATGGATCTAGGGGAGGAGGATGCCTCCAATCCTGTGTCTACCGCCCGCCGTGAAAGAGGGAGAGCTAGGAGAGAGGGAGGAGCGCAGCGACGGTGCGGGGCTAATTGCCCACAAAGAAAGAGGCGGCCATGGTTCCGGCGCATGGTGCCGTGGTTGGGAGGCGATGCTCCTCCCCCTCAGCAAATCGCCATGGATCTTCCCTTCTCTCCCTCCCCGACTCATGGTGGATCTTGTGCTTCTAGAGCACTCATCTTCCTTCCCTGGCCGCCATGGATCTCGACAACCGTCGCCGGAGGAAACCTAACATCCCCAACCTCGGCGGGCTGGCCAACCGATAGGCCTAGGTCCTCGCCATGGCCCCCGATCTGTCTGC…
>LNC_000111
AAAATCCTATGGTAAATTGCTCATATTTCCAACATTATGCACTCTTCTTACACTTCCTGCCATTGTTTACTACTAACTACTGTCACTATCCACATTTGAACCTTTTTAGTGTGACGGTCACATCGCACTCTGCAATCCACTCAATTAATTGAATAACCCGCCGATGACAGCCACTATGAGAAGTTTCTTACATGCCGAAGTTATTTTCGATACCGATGGCACATTCAACAAAGGAAGGAGATGAGGGAGAAAGAGAGAGCAAAGAGGAGAGGGAGGTGCAGCGACGGATGCATGTTCCTCGTGAGCTCCTTCCATTCCTTCGCTTCCCTCTGTGTACTTTTGATTTGGTTGTGAGATTGTACTCCATGGTGCTTGTCGGTCCGTGTGCAATTTATTTCG…
>LNC_000112
GAAGCAAGATGTGAGGATGAGGGGACGCTATGTCGCCTCCATCCCTGGCCTTCTTCTTGGCATGTACTGGTTGGACATGCTCTGCTTCCTTTACTCCCACCTTTCGGCCTCGACGCCTCTGCATATTTCTCCATCACTCTCTTGCAGGTATCTACTTCCTCAACAAGGGAGCATGCCTGCATTTATCACTTGTGCATACGAAACATAAAGGCACATACAAACCCCCTGCTCAGGAGCTCCTCCGCTCCAGGAGTATAAGCATGACTACAAACAGGAGTAGTTAATTTTACTGTATAGCAAATTAAAGTTAGTTAATTTTGGAGTATACTCCCAAGACCAAGCACTTAATTTACTTCTGTAGAGCAAATTAATCAAGCATGTTAATCCAGCATGCAAACA…
>LNC_000113
GAAGCAAGATGTGAGGATGAGGGGACGCTATGTCGCCTCCATCCCTGGCCTTCTTCTTGGCATGTACTGGTTGGACATGCTCTGCTTCCTTTACTCCCACCTTTCGGCCTCGACGCCTCTGCATATTTCTCCATCACTCTCTTGCAGGTATCTACTTCCTCAACAAGGGAGCATGCCTGCATTTATCACTTGTGCATACGAAACATAAAGGCACATACAAACCCCCTGCTCAGGAGCTCCTCCGCTCCAGGAGTATAAGCATGACTACAAACAGGAGTAGTTAATTTTACTGTATAGCAAATTAAACTAGACCACTGTGCCGTTTCTTCGTGTTGGATTTCGACGACGGACAAAAGACGCATGGTCCGTGGTCAGACACGCCTCTGTTCACCTGGTCAA…
>LNC_000114
GAAGCAAGATGTGAGGATGAGGGGACGCTATGTCGCCTCCATCCCTGGCCTTCTTCTTGGCATGTACTGGTTGGACATGCTCTGCTTCCTTTACTCCCACCTTTCGGCCTCGACGCCTCTGCATATTTCTCCATCACTCTCTTGCAGGTATCTACTTCCTCAACAAGGGAGCATGCCTGCATTTATCACTTGTGCATACGAAACATAAAGGCACATACAAACCCCCTGCTCAGGAGCTCCTCCGCTCCAGGAGTATAAGCATGACTACAAACAGGAGTAGTTAATTTTACTGTATAGCAAATTAAAGTTAGTTAATTTTGGAGTATACTCCCAAGACCAAGCACTTAATTTACTTCTGTAGAGCAAATTAATCAAGCATGTTAATCCAGCATGCAAACA…
>LNC_000115
CTCGTTCGTCTTCGCTTCCCGCCCGCCCGAGCCGACCCAGCACCAATGGGGGGAGCGTGACCGGCTTCCTGGACAAGCGCGACGGGAAGAAGGGCTTCCATCACCCGGCCACAAGTTTTTTTTACTTTCCCCGGAACTGTCGCCGCACTCCCCCACAAATCTCGCCGCGGCCCTCGGTGCTCTGCGCGAGCGAGCGAGCGATGGACTTCGACTTCGACTGCGCCGCCGCCTCGCCCGGCGGCCAGTGGATGGGCGAGACGGCGT
>LNC_000116
CTCTACCATGACGGCCACCGCACCCCTCCCTTTGGCTCCCTCCTTCCCTTTCTACATCCCTCCTGAGCTAGCTAAGATCTCCGACGAGGCCGTTGCTCTGAGGCCGCGTGTTGGTCGCCGTCGGGATCCAAGGATCCGGTGCCTCTACATCTCTGTCACGAGAACATCACGACGTAGCGGCCTCCTCATGCTTTGCGCGGCGAGCACTTCGATCTCTTCCTCCCGTCGTCGCTTTGCGAGGGCTGGCTCTTCCGACGTGCTCCTCCAATGGATCTAGCTGGCACGTCAATGCGCGACTCGAGAGAGGCAACGGCTGCCTCTCTTCCTCCCGGTGCCCCAGCGAGACCCATCCGTCTCGGGTGAGATACGACGATAGGTTCCCTCTCCGCCTCCTTCCGA…
>LNC_000117
CCTACCTCTATCTCGTGTGGTGGCGAGGGAAGTTAGATCTAAGTCTACCTTACCTCTACCATGACGGCCACCGCACCCCTCCCTTTGGCTCCCTCCTTCCCTTTCTACATCCCTCCTGAGCTAGCTAAGATCTCCGACGAGGCCGTTGCTCTGAGGCCGCGTGTTGGTCGCCGTCGGGATCCAAGGATCCGGTGCCTCTACATCTCTGTCACGAGAACATCACGACGTAGCGGCCTCCTCATGCTTTGCGCGGCGAGCACTTCGATCTCTTCCTCCCGTCGTCGCTTTGCGAGGGCTGGCTCTTCCGACGTGCTCCTCCAATGGATCTAGCTGGCACGTCAATGCGCGACTCGAGAGAGGCAACGGCTGCCTCTCTTCCTCCCGGTGCCCCAGCGAGAC…
>LNC_000118
TCTCCCTCCCCGTGATATTTCCTACCTCTATCTCGTGTGGTGGCGAGGGAAGTTAGATCTAAGTCTACCTTACCTCTACCATGACGGCCACCGCACCCCTCCCTTTGGCTCCCTCCTTCCCTTTCTACATCCCTCCTGAGCTAGCTAAGATCTCCGACGAGGCCGTTGCTCTGAGGCCGCGTGTTGGTCGCCGTCGGGATCCAAGGATCCGGTGCCTCTACATCTCTGTCACGAGAACATCACGACGTAGCGGCCTCCTCATGCTTTGCGCGGCGAGCACTTCGATCTCTTCCTCCCGTCGTCGCTTTGCGAGGGCTGGCTCTTCCGACGTGCTCCTCCAATGGATCTAGCTGGCACGTCAATGCGCGACTCGAGAGAGGCAACGGCTGCCTCTCTTCC…
>LNC_000119
TCTCCCTCCCCGTGATATTTCCTACCTCTATCTCGTGTGGTGGCGAGGGAAGTTAGATCTAAGTCTACCTTACCTCTACCATGACGGCCACCGCACCCCTCCCTTTGGCTCCCTCCTTCCCTTTCTACATCCCTCCTGAGCTAGCTAAGATCTCCGACGAGGCCGTTGCTCTGAGGCCGCGTGTTGGTCGCCGTCGGGATCCAAGGATCCGGTGCCTCTACATCTCTGTCACGAGAACATCACGACGTAGCGGCCTCCTCATGCTTTGCGCGGCGAGCACTTCGATCTCTTCCTCCCGTCGTCGCTTTGCGAGGGCTGGCTCTTCCGACGTGCTCCTCCAATGGATCTAGCTGGCACGTCAATGCGCGACTCGAGAGAGGCAACGGCTGCCTCTCTTCC…
>LNC_000120
CGAAGCCACTCTCCCCTGCAATAGCATCACCTCTCTGCCCTCCCGCGACCTAGGGTTAGCCGCCGCAGACGACGACCTTATCGGTGAGCTCCGGCGGCCATGGCCGTCGCACAGGACGCTGCTGACCTCACCTCACCATGCTGCGTTCGTCCCTCCGGCGAGATCCGTCCCCCCGCCTCCAACGTTCGCGGCCAACCCATCCCCCGTTGTTAGGGTTTGGGGCGCGGCCTCGTCTCAGCCACCAGCGAGCTCTGGCGGCCATGGCCGGAGCGCAGGTGGCTGCCGAGCTCACCTCGCCATTCTTCCTTGATCCCTCCGGACAGATCCGTCCCTCCTCGCCTCCAACGCTCGCGCCCAATCCAACCCCCGCGGTTAGGGTTTGGGGCGTGGCCTCATCTC…
>LNC_000121
GGAGTGTTCTAGTAATTTCAGTAGTTGAGGTAGCTCTTCTCTTTTCTGAATGCAGTTATTGATGTACAAAGAATTTTGGAGTACAGTATGCTGGAGTAATATGCTAGGAGTACAAATAATTTTGGCCTAATATATGGAGTACTCTCTTCTCTTCTCTTCTCCTCTTCCTCTCTTGTCTTCCCACGAGATCAGATTGTTGTAAATTTTGCAAGGACTAGTGTTTGAATTTCAGTTCGTAATTTTTTTAGTTAACTGAATTTTTTTCAGTTAATTACTGTAAATTTCAGTTAATTCTCTCTATCTCTTCTTCTCTCTTAGTGTACTGCTAGTGTACTGTTGCTGTTTAATTTCAGTTAATTAATTAAATCTTCTTTTCTTTGGTTCTTGTTTATGCAGTTC…
>LNC_000122
CTCCCTTCCTCAGGCGGGCTAGGGTTGCCGCCGCCGTCGCCCGAGCCCCATCGGCGCATCCCAGCTCTTCTGGCGCCCTTCACCAGAGAAGGCATCCACCTCCGATCTTCCATCCCCAAGCCTTCTCGTCTTCGCGCTCCACCCAGCCTTCATGATGGTAATAGAGGAGGGGGATGAAGGGGATGCCACAACGACCTCGCGCCCCCGGTGCTGCGCCCACGAGCGGAGGAGCGGGTAGTGGTGGCGGTGGAGGCGTGGTGATGTCGGGACGATGGTGTGGTCGGAGGCGCTATGTCGGCATGATAGCCGAGATCATGCATCAACTGTGCCACAAGCTGTGGAGCACGCGCGAGGTGCTCGACTGATTGATTGTGTCCTTGCAAGATTCATGGACCACGA…
>LNC_000123
ATGGCATGACGCAACGGCCCCTTTTGTTCCTCCCTTCCTCAGGCGGGCTAGGGTTGCCGCCGCCGTCGCCCGAGCCCCATCGGCGCATCCCAGCTCTTCTGGCGCCCTTCACCAGAGAAGGCATCCACCTCCGATCTTCCATCCCCAAGCCTTCTCGTCTTCGCGCTCCACCCAGCCTTCATGATGGTAATAGAGGAGGGGGATGAAGGGGATGCCACAACGACCTCGCGCCCCCGGTGCTGCGCCCACGAGCGGAGGAGCGGGTAGTGGTGGCGGTGGAGGCGTGGTGATGTCGGGACGATGGTGTGGTCGGAGGCGCTATGTCGGCATGATAGCCGAGATCATGCATCAACTGTGCCACAAGGCTCTCCGAGTGGCTCCTCTGTGCCGCCCCTGACT…
>LNC_000124
GAAGGAGGCATCAACATTAATGTGCTTCGTGAGCTCATGCTTCAAATGATCGGAACACAATAATTAGAAAGGGACGAGCGAACTTGAGCATAGGAAGAAGAGAAATGGTGAGAGATAGTTCCACAAAGATATCATAGAACACGTGGAAAGTGACTCAAGTGGATCAAAGTGAGAGCAGAAACAAACTGACTTGGAATGACAACATGATATGAAATGTGTGGACAGGTGACATCTGACAAGACTCCCGAATAGATGACGGTAGCGCGTTAGATAGAACAAAGGCTCGCTTTCAGAAGCACAAAGGTGGACGTTGAGCTCCATGGTAATGTAGTGATAGAAACACCAAAATTTTGAGGTCATGGTGGATCAATAACACTGACTTAGGAGAGAACCGTGTTG…
>LNC_000125
GTTCGCTCGATGTCGTCCTCCTTCCACACTGTTGTGTCCTTTCCTCTTCACCCCGCTTCATCCAGTTCGAATGACTCGTGTTGTGGCTTGTCGCCATGGCCGCCCGTTGTACCATGGATGGTGTTAGTTGAGTTTGCTAGATGTTTCCGTTGGCTCCTTCCTGGGAGCGTGGGTCATTCCGTTGTTGCTTTCCAGGTTGGTCGACTGTTCCTCCGCGTTTGCTTGCTCGCTGCTGTTCTAGTTCCGCTTCGTCATTTTGGTTGGAAGTAGTGCTCTGTTTCTAGATCTTCAACCTGCTGCTGCTGCTCAAGTTGCAGTCTCTGCCACTCGACACGTTGGACACTTGGAGAGGGAGCTATTTCGCTTGGGCTATCCCTCTACGAACACAGAGATAAATGA…
>LNC_000126
CGTGCACCAACCCTACCCGCCACATCTCTCCTTCCTTCCTCCCTCGCTCCACTCCAACTCTAATCGCCACACCTCTCCTTCCTCTCTCGCTCGACACCACAAGAGCCGCCTCCTCCCTCCTTCCTGCTCGTTCGGACAGCCGCCGGCCGCTACATCCCTTCTTCCCGTTCCTCCTGCACCCCAACTCAAGAAGCCGACGGTGGGGATGGAGAAGTCAGGTTGTATCCACCGCAGCTCACGAGGAAGCCAAATGCCCTTCTAACAATATTGCCACAACCACCAACCTTATCCTGTCTGCTTCCCCGAGTTTATCTTTCCCTCCACACTTTGCCTGAAGGTTCTCTACCTCTGTTGTTTCTTCTATCGTGCTCGGTCCCCGAGAACCAGAGGCGTATCACC…
>LNC_000127
CGTGCACCAACCCTACCCGCCACATCTCTCCTTCCTTCCTCCCTCGCTCCACTCCAACTCTAATCGCCACACCTCTCCTTCCTCTCTCGCTCGACACCACAAGAGCCGCCTCCTCCCTCCTTCCTGCTCGTTCGGACAGCCGCCGGCCGCTACATCCCTTCTTCCCGTTCCTCCTGCACCCCAACTCAAGAAGCCGACGGTGGGGATGGAGAAGTCAGGTTGTATCCACCGCAGCTCACGAGGAAGCCAAATGCCCTTCTAACAATATTGCCACAACCACCAACCTTATCCTGTCTGCTTCCCCGAGTTTATCTTTCCCTCCACACTTTGCCTGAAGGTTCTCTACCTCTGTTGTTTCTTCTATCGTGCTCGGTCCCCGAGAACCAGAGGCGTATCACC…
>LNC_000128
CTTGGCCTCCTGCTGCAGCCTCCGACCACCTCTCTCATCTTGCGCGCCCGTCCAATCGAGTTGGTCATTGCCTCGAGCACCTCACGTAGCTGCAGCTCCTCCCTAGCGGTCGCTCGTTTGTGCCCGAGTACATGCAGGTAGAGGAGCCAGCCGCCTGAGACTCCTCGCTCCTCCTGAAAAACTAGGACGCCATGGATGTGCCATCTCGACCCTGCCGTTCAGCGACCTGCCTGCAGGAACCGTTGCGCCCATGCCCATCTCCTCTCTACGTTCCTTCTTTCTCCTCCCTGGCTCTCTCACACACTACACATCTCTCTGTTCTCTCTTTCTCCAGAATCTCCCAAGAACGCATGAACACAGCCGGGGATGCAGCGCCGCCCGAAGCCACCTCGTCACCAT…
>LNC_000129
CTTCCTTCCGCCGCCTCCTCCCTCAGTCCCTATCCTCCCCCGATCCAGACGGAGATCCAAATCCTAATCTGCTCTCCCTCGTCGCACGAGGATGCTAGTGGCGGCGACAGAGTTCATGCCGCCTCCCACGCCCTGCCACAGCCGGCCAAGGGAAAGGGGAAGACGAAGGGGGACAACCCGCCTTTCGCAGTCGGAGGAGGACCATGAGCTCAAGGCGCGTCTCAAGGAGTACAAATAGCAGATCATTCCCGCCTCCACCTCCGGGCAGATCGTTCCCGTCACCACGTCATGTCCTCCGCATCACAGGTATATATGTGCCCAAATTCAGGATGTTCTTTTCATCTTGTGCAATCAATGGACCTCATTGGCTGACTGATCATTCTCATATACATGGTTGGT…
>LNC_000130
CATGCATGACCTGCGGATCCAACGTCTCTCACTCGCCTCTCACTCGCCTCTCATATAGCTAAACCTAAACGCAGTGCACGACACCCTCTGCTCCCTCGTTTAACTTCCTTCCGCCGCCTCCTCCCTCAGTCCCTATCCTCCCCCGATCCAGACGGAGATCCAAATCCTAATCTGCTCTCCCTCGTCGCACGAGGATGCTAGTGGCGGCGACAGAGTTCATGCCGCCTCCCACGCCCTGCCACAGCCGGCCAAGGGAAAGGGGAAGACGAAGGGGGACAACCCGCCTTTCGCAGTCGGAGGAGGACCATGAGCTCAAGGCGCGTCTCAAGGAGTACAAATAGCAGATCATTCCCGCCTCCACCTCCGGGCAGATCGTTCCCGTCACCACGTCATGTCCTC…
>LNC_000131
CATGCATGACCTGCGGATCCAACGTCTCTCACTCGCCTCTCACTCGCCTCTCATATAGCTAAACCTAAACGCAGTGCACGACACCCTCTGCTCCCTCGTTTAACTTCCTTCCGCCGCCTCCTCCCTCAGTCCCTATCCTCCCCCGATCCAGACGGAGATCCAAATCCTAATCTGCTCTCCCTCGTCGCACGAGGATGCTAGTGGCGGCGACAGAGTTCATGCCGCCTCCCACGCCCTGCCACAGCCGGCCAAGGGAAAGGGGAAGACGAAGGGGGACAACCCGTCGGAGGAGGACCATGAGCTCAAGGCGCGTCTCAAGGAGTACAAATAGCAGATCATTCCCGCCTCCACCTCCGGGCAGATCGTTCCCGTCACCACGTCATGTCCTCCGCATCACAG…
>LNC_000132
CATGCATGACCTGCGGATCCAACGTCTCTCACTCGCCTCTCACTCGCCTCTCATATAGCTAAACCTAAACGCAGTGCACGACACCCTCTGCTCCCTCGTTTAACTTCCTTCCGCCGCCTCCTCCCTCAGTCCCTATCCTCCCCCGATCCAGACGGAGATCCAAATCCTAATCTGCTCTCCCTCGTCGCACGAGGATGCTAGTGGCGGCGACAGAGTTCATGCCGCCTCCCACGCCCTGCCACAGCCGGCCAAGGGAAAGGGGAAGACGAAGGGGGACAACCCGTCGGAGGAGGACCATGAGCTCAAGGCGCGTCTCAAGGAGTACAAATAGCAGATCATTCCCGCCTCCACCTCCGGGCAGATCGTTCCCGTCACCACGTCATGTCCTCCGCATCACAG…
>LNC_000133
TGATGAATTTACTCTTCTCTGCCGTGCGTTCTGAGAGCAGAATTACATGGTAGTTCTCCAACGCTGCTTGGCAAGAAAAACTTTATCTGGGAGAAAGCTTTGGTGAATGAGTGCTTTAACGTCATAATTATGAAACCCTCATGCACCCAACAGGTTTGTTACTTCAACCAAGTGATAGAGGAAGGAAGAAGCAAGTTGCAGGGTTGGTCATTCACAAACACCCCTGCCTCAAGTACTCACCGTCAAGCATGGACCATGCTCGTTGGGAGATCACGCTCACACCAATTCACCACGGAGGTCACATGAGTTTATCATCAACCTGCCAGCCTCGCCTTCATCACCCGGAGAAAACCCTACAACACCTCGAGGAACACCGAGTGGTGCTAAAGATATTGCCTC…
>LNC_000134
CAAATAGAAAGCTGCTGTTATTGTATAATCTCTATTTTTCCACAAGTGCTGATCCTTCTGTAAAGTTGCCCTTGCATGTTTGTTAGTCGTTCTAGAAGGTTTTTGCTTGATGCAAGGATCATCACTTTAAACATTCATCAGAATGTATTTCTGTTTTTACATGATTCTGTGTTTCCTTTTCTACAGCTTCGCAACTGTGAGGAAAATCGTCGAGATTAATCCCTACATGCGGAACGGTGGCTTGTGGGCTGCTGATTGCCAATTTTGGCATAGAAACTTGGGGGTTAAGGGTCCGATCTTGGTACTATGTTGATAAGCGAGGGTGCAAGGCTCAAGGGAAGCCGGTTCTGTAGCTCTGTGTATATTTATTGTATGCTTATGGTATCTTGGATGAGGGTT…
>LNC_000135
CATCCATCCAACCATATGCGCTAGCCCTGATCCAAAAATCCTCTCGGCCTCCTCCCGACCAACCCTGCAGCCCCCTCGATCCTCCCGCAGCCATGTCCCACTCCACCTCTCGATCGAGCAGGAGAGCACGATCCACCAGGCTGTCCTCGTCGCGCCCCATCTCCCTTGCTCCTCCTCCTGCAACCTCCCTCTGTTCTTGGGCACGTCCAGTGGACAAAAGGAGGGCGTCCCCGAGAAGTCAGCTCCTCCCGTGCTGGCCTGCTTCTCAGCTCGATGCAGCGATCCAGCTAAACTAGCAGGAGCTCCACCTCGTGCACGCCTCACCGTCGTCTTGGCACCCCATCCCCGCCATTCCCGCGTTACCAGCCTCGCGTGCAAGAAGCCATGGACGCACATGCC…
>LNC_000136
GCCCCGGCGACCCCCGCCTCGCCGCCGCACCCCCGTAGACCATAGCACAGCCCCCACGCCCCCGCACCTCCTCGCCCCGGCGCCGCCAGCCTCCTCGCGTGTCACCCTCGGCACCTCCGCCCTCCTTGCAGCGCTGACCCTAAGCATGTGGAGGCGGTGCAGCTGCACAGGGCCCCCAATCGTTAAGGGCCCCGACTCAGGAGCAAGTTCTTGATAGACAGGACACACTTGAGGAACACCGTCTCCTTGATGCTGTTAAAAGAGTGTCTTTGCAACATGCAGATCTTAGATGGACCTCTGAATTTCCCAGGAGCTACAGAGTAAGTTCTTGCCTTCTCCATATCTGTTTTTCCTTCGATAAACATGCCTGTAAGGGTTGATTCTCTTCAGGTTACAGTA…
>LNC_000137
TTTCCCTCTCCGCCCGTTCCCCCACGACCTCCACCTTCCACACCATCCCCAACACCTCCTTCCTCCACCACGGGGCACCACACGACTGCCCACCACGCCCACCTCCCTCCACCAGCCACCACGCTGCCGCCCGCCCGCGCCATCTCCTTCCATGCGCCGCAACGCCACCCCCCGCCTCCTACTTCGGCGACCGCTGTTTCCTGGAGCCTCGATGAGCCTCCACCACCGGATCCAACCATCATAGCCATGGCAAGGCCTCCACCGCCGGATCCGGCCGTCACGTTCACCGGTGCAGGCACAAGCCAGCGGATCCGGCCGCCACAACCACGGGTGCAGGCACAATTGTGAACCATGGGATTAAGGGCCCGGGGGTCTGCACCAGCACCCGAGATGCCCCCT…
>LNC_000138
TTTCCCTCTCCGCCCGTTCCCCCACGACCTCCACCTTCCACACCATCCCCAACACCTCCTTCCTCCACCACGGGGCACCACACGACTGCCCACCACGCCCACCTCCCTCCACCAGCCACCACGCTGCCGCCCGCCCGCGCCATCTCCTTCCATGCGCCGCAACGCCACCCCCCGCCTCCTACTTCGGCGACCGCTGTTTCCTGGAGCCTCGATGAGCCTCCACCACCGGATCCAACCATCATAGCCATGGCAAGGCCTCCACCGCCGGATCCGGCCGTCACGTTCACCGGTGCAGGCACAAGCCAGCGGATCCGGCCGCCACAACCACGGGTGCAGGCACAATTGTGAACCATGGGATTAAGGGCCCGGGGGTCTGCACCAGCACCCGAGATGCCCCCT…
>LNC_000139
CTCCCGCACTCTCCTCCCCTCCTGCCCACTCTTCTCTTCCCTACCCCCTCCCACTAAAACCCTAGCTGCCCCACCCACGTCGCCGCCTGCCGTCGCCCCTCAGACCTCGCTCCCATCCCCCCTCGTCATCCTGGAGCCCCAACAGGTCCAGCGGCACTGGTCCCTCGAGCGTCGGCGAAGAAGTTGAGAGGGAAAGAGAGAAGGAAGGAGAGGAGGGAGAAAGAGAGGAGAGGGAGGTGCTCTGGTCCCTCGAGGCGCCGCCCCCAGGAGCTCTCACCGCCTCCCAAGTACCTCCTTTCCTTCAGTGCCCCGAGTAATTTCTTGATCTCATCTATCCATGCAGATGCTGAGCAGAGGGCCAAACCTCAAGTGTGGAGATGGTTGTCATTTATCAGGGAT…
>LNC_000140
CTCTCATATGAGGTCTTTTATTTTAATGTTCTAGTAAGAAACTTGACAGTTTTATGGAGATACGAAGTTGTGTCCTCTTATTTTAGCTGGACAGTAGGCAACCTTAAACAATTTAGACCCCCCCTGAACTTCACATTCTAGACCCAGTCTGCTTTATTTACGAATGTGAAATTGCATTGTTACTTTATGTTAGTGACAAATTCCTGAAAATTCTTTGTTTCTATGAACTTTGTTCAAAGTGCTTCTGCCATTATCAATTCTTTAACTGGGCTATGTTAACTATGTTGCTGAATTTTCCCTATTTTTTAGTAGACTCACATCATTGGCTGATGCAAAAATACCTCAAGGAATTGTTGTTTCAAATTGCAGTTGCGTCCAAGGTTGGCTGAGGTGATAACT…
>LNC_000141
GCCTGCTCCGTGGTCTGCGCCTTCCGGGGCCTCGGACACTCACGCCGGAAGTGCCCACGCTGTACACAGCCGTAACAGTGCCCGCGCCACTTCCCTCTGCCGCCCAACGCCGTGCTGGGCCGCACCATCGTCGTGGAGAGGAGAGGAGAGGAGGGAGAAAGAGATAGGAAAGAGGAGAGAGAGGCGTGACAGCTGACGGGAGAGGGTCACCGGCCGGCGTCAGCCTGCGCCCGCGCGCCGGCGAGGTCAGACGCGAGCTGGCGGTCGGCGGAAGCTCGATTCGTTCCTGGTATGCTCTCGTGAGTGGGTGGGTGGGGTTTGGGGAAAAGGTTCGGGCTTGGGCTTTCGGAACACCCAGAAGAAGTCTGGAGAGTGACCGGCAGGCGTGGCCCGCCACCA…
>LNC_000142
GCCTGCTCCGTGGTCTGCGCCTTCCGGGGCCTCGGACACTCACGCCGGAAGTGCCCACGCTGTACACAGCCGTAACAGTGCCCGCGCCACTTCCCTCTGCCGCCCAACGCCGTGCTGGGCCGCACCATCGTCGTGGAGAGGAGAGGAGAGGAGGGAGAAAGAGATAGGAAAGAGGAGAGAGAGGCGTGACAGCTGACGGGAGAGGGTCACCGGCCGGCGTCAGCCTGCGCCCGCGCGCCGGCGAGGTCAGACGCGAGCTGGCGGTCGGCGGAAGCTCGATTCGTTCCTGGTATGCTCTCGTGAGTGGGTGGGTGGGGTTTGGGGAAAAGGTTCGGGCTTGGGCTTTCGGAACACCCAGAAGAAGTCTGGAGAGTGACCGGCAGGCGTGGCCCGCCACCA…
>LNC_000143
CACTCTCCCCTCAGCCACATCTCCTCTCCCCCCTCCCATGACCTATGGTTAGCCACCGCCGCCGACGACCTTATCGGTGAGCTCTGGCGGCCATGGCCGACGCGCGGGAGGCTACTGAGCTCACGTAGCAATGTTGTGTTGATCCCTCCACCCAGATCCGTCCATCCTTGCATGTAATGCTCGCGCCCAATCAACCCCCCGCAGTTAGGGTTGGGGTGCGACCTCGTCTCCGCCACCTGTGTGCCTGTGGCGAGGTCCAGCGGCCATGGCCGGTGCGCAGGATGCTGCCGAGCTCACCTCGTCATGCTGCGTTGATCTCTCCGGCCAGTTCCGTTCCTCCATGCCTCCAACGCTCGCACACAATCCATCCATGGTTAGGGTTTGGGAGAAAATGAGCAA…
>LNC_000144
TAGTACGTGGTGGCAGCAATCCTGCGAGTTCCTGTAGGTAATCAGACCAGGAAGAGCAGGGCTAGACTAGAGCCAAGATATGTCACAGACAAGAATCTCTATAAGTATTTGAAGCATCTTTCCTATCGAATGTTCTAAATACATCTTTATGATGCCAGGGCTACTGACAACCAGGTATGAGGAACATAGTTGTGCTACCCTCCATTTTCCTGTACAGAAGTTCACCATTTTCACTTTCATATTGTAATAAACTGACAATCATTATTTTATCATCTTTTTTGTTGCAATTGTGCTCCATCTCGAGATACCAGTTCAAGTTAAGTTGCTTGATCTCCACTCCAGTTGGACCGGTTAGTTGATTACAGATTTGAGGATGCCAGTTATTCTGTAATTTGCAGG…
>LNC_000145
CAGATCCGGCTAGTACGTGGTGGCAGCAATCCTGCGAGTTCCTGTAGGTAATCAGACCAGGAAGAGCAGGGCTAGACTAGAGCCAAGCAGATATGTCACAGACAAGAATCTCTATAAGTATTTGAAGCATCTTTCCTATCGAATGTTCTAAATACATCTTTATGATGCCAGGGCTACTGACAACCAGGTATGAGGAACATAGTTGTGCTACCCTCCATTTTCCTGTACAGAAGTTCACCATTTTCACTTTCATATTGTAATAAACTGACAATCATTATTTTATCATCTTTTTTGTTGCAATTGTGCTCCATCTCGAGATACCAGTTCAAGTTAAGTTGCTTGATCTCCACTCCAGTTGGACCGGTTAGTTGATTACAGATTTGAGGATGCCAGTTATTC…
>LNC_000146
GATTCTCCAGATCCGGCTAGTACGTGGTGGCAGCAATCCTGCGAGTTCCTGTAGTCACACATGCATGCACAAAGCTTGCTCTCTCTCCTCAGTCTTTTCAACAAGCTGACATGCATAGGTTCGCTCGCGGTCCACGCGGGTGATGGTTGAGGTAATCAGACCAGGAAGAGCAGGGCTAGACTAGAGCCAAGCAGATATGTCACAGACAAGAATCTCTATAAGTATTTGAAGCATCTTTCCTATCGAATGTTCTAAATACATCTTTATGATGCCAGGGCTACTGACAACCAGATACCAGTTCAAGTTAAGTTGCTTGATCTCCACTCCAGTTGGACCGGTTAGTTGATTACAGATTTGAGGATGCCAGTTATTCTGTAATTTGCAGGGACCTCCAGATCT…
>LNC_000147
AGATTCTCCAGATCCGGCTAGTACGTGGTGGCAGCAATCCTGCGAGTTCCTGTAGGTAATCAGACCAGGAAGAGCAGGGCTAGACTAGAGCCAAGATATGTCACAGACAAGAATCTCTATAAGTATTTGAAGCATCTTTCCTATCGAATGTTCTAAATACATCTTTATGATGCCAGGGCTACTGACAACCAGGTATGAGGAACATAGTTGTGCTACCCTCCATTTTCCTGTACAGAAGTTCACCATTTTCACTTTCATATTGTAATAAACTGACAATCATTATTTTATCATCTTTTTTGTTGCAATTGTGCTCCATCTCGAGATACCAGTTCAAGTTAAGTTGCTTGATCTCCACTCCAGTTGGACCGGTTAGTTGATTACAGATTTGAGGATGCCAGT…
>LNC_000148
GGTAGATTCTCCAGATCCGGCTAGTACGTGGTGGCAGCAATCCTGCGAGTTCCTGTAGGTAGTGCCTTGATCCTTACCCCATCTCACTGCTGCAATTCATCCCCTCCGTATTAGTTCTCAGCCGTATTTTCCACCCACCAATAGATATACCGAGAGATTTGTTTTTCAAATTTTGTTTGCGCAGTTACCTCATCGTGATTTGTCTTCAAGAACAAACGGACAACACCGATGCAGGCTCCCTCTAGCATTGTGGAAGACATTGACACCTGGACATTAGCAGGGAGGAATAGGAACACCTGCTTGATCCCCAGGCCATTAGAACCTGATTAGAAGTTTTAGTCACAGTTTACGTTTCTGATGTGTGCCATCTGGGCAATTAGGCTAGGACCGGGTTGTATT…
>LNC_000149
GGTAGATTCTCCAGATCCGGCTAGTACGTGGTGGCAGCAATCCTGCGAGTTCCTGTAGGTAGTGCCTTGATCCTTACCCCATCTCACTGCTGCAATTCATCCCCTCCGTATTAGTTCTCAGCCGTATTTTCCACCCACCAATAGATATACCGAGAGATTTGTTTTTCAAATTTTGTTTGCGCAGTTACCTCATCGTGATTTGTCTTCAAGAACAAACGGACAACACCGATGCAGGCTCCCTCTAGCATTGTGGAAGACATTGACACCTGGACATTAGCAGGGAGGAATAGGAACACCTGCTTGATCCCCAGGCCATTAGAACCTGATTAGAAGTTTTAGTCACAGTTTACGTTTCTGATGTGTGCCATCTGGGCAATTAGGCTAGGACCGGGTTGTATT…
>LNC_000150
GGTAGATTCTCCAGATCCGGCTAGTACGTGGTGGCAGCAATCCTGCGAGTTCCTGTAGGTAGTGCCTTGATCCTTACCCCATCTCACTGCTGCAATTCATCCCCTCCGTATTAGTTCTCAGCCGTATTTTCCACCCACCAATAGATATACCGAGAGATTTGTTTTTCAAATTTTGTTTGCGCAGTTACCTCATCGTGATTTGTCTTCAAGAACAAACGGACAACACCGATGCAGGCTCCCTCTAGCATTGTGGAAGACATTGACACCTGGACATTAGCAGGGAGGAATAGGAACACCTGCTTGATCCCCAGGCCATTAGAACCTGATTAGAAGTTTTAGTCACAGTTTACGTTTCTGATGTGTGCCATCTGGGCAATTAGGCTAGGACCGGGTTGTATT…
>LNC_000151
GGGAGCCTCGCGCCCGTCGCCAGGAGCAGCCTCCTCTGCCCGGTGGAGCCACAGCCGCCGGATGCCCCTTGCCTCGTCTCGCTGGAGTGCCTCCTTCGCGCAAGCCACCAGGAGCCCCGCCGGCGAGCGCCGCCGATGGACCAGCAGCAGCCGCCGGCCGTGGGTCGCACCTCCTTCGTCCCCATGCACCAACAGTCCAAGGCCGGACCTTCTGCATCTCACTGGAGGCCAACCTTGGCTGCCCGTGGAGCTCGCCTGTCTAGGCCGCGACCCCGACCTGCTGCGCTGCCAAGGACCGGAGCCACTGTTCTGTGCCATCCCAAAGTCCCATGCCCGCCATGGGTGCCTTTGGGACCGAGCAGAGATCCTCCTCCCCGCAGCAAATCGGAGTTCC
>LNC_000152
CTCCAACAAACACAAAATACTTCTAGATACATCCATTTCTTCGACAAGTAATTTCGGACGGAGGGAGTATAACTTACTATAAACAAAAGGCTGCTTCAAGATAGTATTCATATACCATCTTTGCATACATTTACTTTGTCACTTCACCATTTGTAAATATTTAGAACCTCCTTTCAACAAAAGGCTGCTTCAGTACATGCAAAAATGTATAACGTGCTATGCACAGAAGGCTGCTTGAAGATGGTATTCATACTATATGTTGTAACTTGCAATTTTATAATTAGCTGGTCTGAATGTATGATTTCAGATGGCAACTTTTGTTGACAACGAAGTGGTCAGATCCATCATTCATTTGCTGTTGGAAGAAGAAAAGGCCCAACAAGCATGAATTGTGGTCAA…
>LNC_000153
GAATCGCAATAGCTTATCTTGTCACAGCATTGTGTTAGATTTGGCTCAAGGGAGATGATGATGTAGATTATGGACTTGATTTGATCAAGAGATACAAATATCAACTGAACGCAGGACTACAACCAGCAGCGACCGTCTCAGGAGCTGGTCGCCAAGGATTTGCACGGCACCGAGTGGAAGTTTCACCACATCTATCGAGGTAGTACCACAGCTGAACAAACACATTCATGATTTTAC
>LNC_000154
TTCTTTTTTTGAGAATATATGTACACCGTAGATTATCATGCTTCAGGCGTATGTCAGGGTAAGCAAAAACATAAAATGGTATAGCAAGGGATTTGGCAGCAATACAACGTCCCATTATCCAAAAAAACGGCTATGGAAGCTGTTATTTCGTTTATCTGGAGTCCTGGACTTCAGAGGACCTATTTATTGATGCTTACTTGGGAAATCAACTTTTAAATTAATCCGCGGGTTGTATATATCGACACTTTATCAACAATAAACTTATCCTTTCAATGATCCTTTCTTTATGCGGGCAAATATTACAATGGACTAATTGAAGTATGTGTAGATTATTCACTCATTTGGTTTGTCATGACACCCATGATGATATTGAAATTTAGAGATTCTCATTTTGAAATA…
>LNC_000155
CTTCCGTCGTAGATTCCCTTCTAAAGCTCCGACAACGGTGGGTTCGTCGCCTCCTCTCTCCAGTAACAGCTAGTGTCCTCCTCCCCCTCGTCGGCGGCTAGCCGGCGATGGTCTCCTCAGCTCCTTCCCGACCGGCCCGTGCGACGAGGTGGTGGGATCCTCGGCTCCTTCCGAACCAACCTGTGTGACGTGCTGCAGATCTACAAGGCATCACCATGATTGTTAATTTGTCTGGTAAATAGATGCTAACTTGATTTAGCTAGTAGATTTGTGCTCGATCTTAATTTTATTAGCTAGTTGATTACATCTCTACGATTCTATTTTTTTGTACTTGTTCATGTCAAACCTGCTCATGTGTGAATGATGCATATTGGTAACTTCATTTCATTATGTATTGCC…
>LNC_000156
TCGGAACTGACCACCAACTAAACTCTGCCCCGCAGCTTCCGTCGTAGATTCCCTTCTAAAGCTCCGACAACGGTGGGTTCGTCGCCTCCTCTCTCCAGTAACAGCTAGTGTCCTCCTCCCCCTCGTCGGCGGCTAGCCGGCGATGGTCTCCTCAGCTCCTTCCCGACCGGCCCGTGCGACGAGGTGGTGGGATCCTCGGCTCCTTCCGAACCAACCTGTGTGACGTGCTGCAGATCTACAAGGCATCACCATGATTGTTAATTTGTCTGCTAGGTAGATTAAACTGATTGATGAAGTGTATACGAGTCCATGGAGGTTAAAAACTCCCATGTACAAGCGGGAATGCCAGCAGATGAAGCTCGATTAACAGGAAGCACTAAAACAGGGCGCAAAATGATA…
>LNC_000157
GCTCCTTCTCCCGATGGCTGCTTGCAGCTTTTGTGGCTGGTAGCCCAGTTGGAGGCGGACCAGATCGGAACTGACCACCAACTAAACTCTGCCCCGCAGCTTCCGTCGTAGATTCCCTTCTAAAGCTCCGACAACGGTGGTGGGATCCTCGGCTCCTTCCGAACCAACCTGTGTGACGTGCTGCAGATCTACAAGGCATCACCATGATTGTTAATTTGTCTGCTAGGTAGATTAAACTGATTGATGAAGTGTATACGAGTCCATGGAGGTTAAAAACTCCCATGTACAAGCGGGAATGCCAGCAGATGAAGCTCGATTAACAGGAAGCACTAAAACAGGGCGCAAAATGATACTCGTAGATCTTTTCTGTCATGTACTATCAAGATGCTTGTTGGACAG…
>LNC_000158
GAGTGTCCGCGGCGGGCGTCGGATCGGTGGAGGAGATGAAGGGCTTGGGCGCGAGGATCCGGAAGTGGAGCAGAGTTCCTCCTCGCCGCCGGGTGGAGGGAGGCGAGTAGCAGCAGTTCCATTGATTTGATCCAGGAAACTGCTGGTGCGGCTAAGAGCTTTCCATGCGATCTTGATTGCTTCGCGTAATCACATCTGGGAGATGCAATGCAATAATCACATCTGTACTGCTCTGTAACTTTGTAATGGAAACTTTTGTTACTCGGAATTTTGATCCTATCTTCTGGATGCCATTGTACTCGTCTGCCACATGGAACTTGTCAAACTGCTTGACTGAAAATTTATTTTTGGTCAGTCAGTCTTTTCGTATGTCGTTCAATTCTGA
>LNC_000159
TTGCGAGCAGGAGAGTGGATGAAGGGTGCTTGGGTCAATCAAGAGCAAAATCTATATGTTCGTTCCTACAAGAGCTCAATGATGCTGTGAAAGCCAAGTATGTTGAGGAGTCTTCAACAACAATGATAGATACAAACCCTTCATTCTTTTCCTAGTTCACTGTTATCATTGCTACCCAGGTGTGTTTTCGTATACTCTCAAGATAAGCTGCAAAATCAACGATTAATATGCTGGTGCTTTCTATGTAGATTTTTTTGCTGAACGAATACTTGTAATTTCTGTGAAGCCAAAAGATCGAGTGATTAAAATATTGGGTTGTGGATTAGGAGGTTTGTTCAACCAAATGGGGTTACCATAATTTGATGTCAAAAACATAAAGTTAGTACTTAAGGTCAACTG…
>LNC_000160
GGATTGCGAGCAGGAGAGAGCAAAATATTCACACTATTAGTTCCAGCTTCAGTTCATCACTGTAACTCATGTCTGCTACTTTCTGTCAGTGGATGAAGGGTGCTTGGGTCAATCAAGAGCAAAATCTATATGTTCGTTCCTACAAGAGCTCAATGATGCTGTGAAAGCCAAGTATGTTGAGGAGTCTTCAACAACAATGATAGATACAAACCCTTCATTCTTTTCCTAGTTCACTGTTATCATTGCTACCCAGGTGTGTTTTCGTATACTCTCAAGATAAGCTGCAAAATCAACGATTAATATGCTGGTGCTTTCTATGTAGATTTTTTTGCTGAACGAATACTTGTAATTTCTGTGAAGCCAAAAGATCGAGTGATTAAAATATTGGGTTGTGGATTA…
>LNC_000161
CGCGGCCTCAACTTGGTCACAGCTCCTCCTATCTTATCCCAACCTCCATTGGCCTCTCCCGCCTATAAATTGGCTTCACATTCATGGGCATCTATCTCATCCATCACACAAGCTAAGCTACCTAGCTACTACAAAGTACTTGCTGGTCAATAGGTCGACGAGGGTGATGTCAAGCATGTCGTCCAAGGGTCTCGTTGTGTTTGCTGTCCTGCTTGCTGCGGCTTTCCTCGTGGCTACGGCTGAACAAACTCAGGCCAAGAAGGAAGAGACCAAGGCCGGTGTTCAGGGTTACCACGGCGGCGGCGGCGGTGGCGGAGGAGGTGGCTACCATGGCGGCGGCGGCGGCGGGTACCCTGGC
>LNC_000162
GGACGACTTGACCATATGGTCGGATGTTTCCGTGAGCAGTAATCAGCGGATCTCCCCTTTTTGGGGGAAAGCTGGTGGCCCTTTTGGGATGTTAATTCTTTCGACGGACGGCCTTCTACTCACCATACATTTGTTTCATATATATTGACAACTATAATGCAGTAACAACTCTTGATTATGAGATGTTATGTAATTGCTTGTGTAAATTAGGCACACTTTTTCTGCCTCCTCCTTTGTGTTATTCACCGTGTCTCAGTTTGCTGCCATTTGACAGGAAGGTGGCATGCATGTTGTCCACATATCTGAATGTGTCGACAAAACTTTGCTGGGGCACCACATATTGTGCCTGCTGTGGATGGTCCTCGAGATGGAACTTGAAAATCTGAATCTCATATTTCT…
>LNC_000163
GGGATAGAGCCGCGTTGCGCCCGCCCGAATCCGCCGACCGCACCTGGCAGGATAAGGCTTATCGCGCAGCCTCGCATCGCCTAGCCGCGCCTATATAAAGGCCCTCAAGCCCCTCGTTCCATTCAGCAACCCCGCTCCTCCTCTCGCCGCTTGTGGCCGCCGTCGTTGCAGTTTGGATCTCGCCAGCCGAAGCTTCTTCGCCATAGTCCCGTTGGTTCGCAAAAATCGGACACCCTCCAACATCGTGGACGACGGGCGACGGCTCCGGCATGTCCGTTTGAGTCGAATCTTTTTGCACTTCGTCACCCAAAATAAATCCTATGCCATGAATCATTGCCACAATATTTTCAGTCAATTAGTTTATGTCCATGATAAGTTTTACTAATATGACTTGTAGGA…
>LNC_000164
CACGGGTCAACCCAACCCCTCGCTCTCCCTCCCTGTCTCGCCCAATGGAGAGAGAGAGCTAGAGCGAGAGCTCTCCTCCTCCCTTCGAGATCACGGCCGTCACCTCCCTTCTGAGGAGCTTGCCACCTCCCTCCTCCTCTCGCCCACGGCCTCCCCCACGCCCTCCTCCTCTCGCCCCTCCCCTTCCCTCACTAGAAGGGAGAGAAGAACTAGAGGGAGGGAGATCCATCCTGATCCATTCGGGGCTAGGGTTCGGGCGGGGCGTCGCCGGTGGCCTCTCTGCCCTTCTTCGACCGGATCCGCCACCCCCACCTCACCTCCATCTCTCAGCCCACCTCGCACGAGCGCCCGGATGGTGGTGCGCGAGCCTCACTAGGAGGGATATCCATCTGGATCGGA…
>LNC_000165
CTTGTGAGAAAGCTTTGCCGATAATTTGTGCATTCCAGATAAATGACCACCTCATAATTCCACCTAGCTCTTTGTAGTAAAAATATTCACTTGTAGCATCAAGCACTATTGCATTTCATGATTTCAACGAATGCAGAACTCCGCACCTATTTCCTGATCTCCAAGTTTTCATTACTTCTCTGTTACATCGTTTTCTGCATTTCAGTGAGATCTAAATGCCGGCGTACAGTTTTGTTCAATATTGACAAAGTTTATTGTTTCATTTATTGAATTTTACGGCGTCTCCTAAGACGGGAAATCAACAGGGAGAATGTCGGTTTCTCGCTACTTTTCGTGCTTGTAGCCGCTATTCTGGGCATCCTACTAGGATTTTTCATGAAGAGATGAGCCTGTGTAACA…
>LNC_000166
CCCTGATCCACTTCGACTCCGGCACCGGTGCTGGCGCCTTCGCAATCCCCTTCGAGGCCCTCTCCGTCTCCCCTCGATCCTCTCCTCCTCGTCCAGCTACGCCGACGCCTGGTAGCCATCGCCGCCGCCCTTGGTCGCCGCCCGAGCTCGCCATCGCTGCCACCATTGGTCGCTGCCCCTAGCTCGCCCTTGTCGCCGGACTGTCCGCTGCAAGATATGTTTAAAAAGAAAAGGAAAGATCAACATTGGGTAAGATCCGATATTGAGGGAACAATTGTGGATGCTACTTCTAATGCTTTGATCGATGAAGAATAGTGGAGGGAAATCATATAAAGGGCACTAAGAACCATTGTATGTTCTTGCAGATCGTTGGCTGAGCTTACACCCTTCAAAAACTCG…
>LNC_000167
CATAGTTTGGTGAGGTGATTATGAAGAGAGTATGATGAAACAATTATAATAGCCGGAATTGATTATTCATTGATTGAGCAGAGGAGGCAACTTATTACTCTCTGACATCAACGACGTGGAGATCATTATCAGTTGGTAGATGTGATCCGGTTCTATGTAGACTGTCCTGACTGCTCGGCCACATAATGTGTGAAAAGGGGGCCAAAAAACAAAAACGAGATATGTAATGACGCCAACAAAATAACTACTAATGATGAAGAAGGCTTCATAGATTGTGATGATGTTGGTGCAGATGAAAATGAAGATGCTGAAAATGCAAAAACAAACGGGTGCAAGTAGTGGAAGCTGAAATATATTTGGAACCTTCCAAAAGAGAATAGGATAATGGTTCGCAGCAAT…
>LNC_000168
GGGAAACTTCCTTCCTTGCACTAAAGAATGTTGAGGATATCACCCATTTTGTGAGGTGCCACATTGATTGGAATCACAATGGATTTGCTGTAGTTGACCTTGAGTCCAGTTTGGGCAGTAAAGTGTCACAACAAGTTTTTTATCTGCATTAGTTGCATATGCTTAGAAGGGAGGACAACAATGGTATCATCTGCATACTGGATTACAGGAAAATCAGGGCAACTGTTCACATGAAGAGGAGGGGAGATAATCTTGTTTCTCATGGCTTCATTAAGGATGGATTGAAGTAGATCAGCAGCCAACACAAAAAGTAATGGTGAGAGAGGGTCCCCCTGCCTTACTCCTCTCTTGAAGTGAAATACTTTACCAGGTATTCCATTTAACAACACAACAGAGGTA…
>LNC_000169
GAAAGAGAATTTTGTTTTTGCGATTTTCTACATGCGTTCCATCAGCAATTGAGAATCATGTGCAAGCCGTGAGATTTCGGAACCACTAGATTGTGACAGTGCAGGAAGTAAAATATGCGTCGGAGACGGCTATGAAGGCATCAACATGAACCGGAGGGCCGTGAGGGACATCAAGAATATGATCAGCATGTTTGTTCAGATTTTCACATGACTGATGCCCAGAGCTAGCAGGTCTCAGGACTGAGCTCGTGCCCATGCGGCAGAGCAAGGGATACTTATGGAACATATACGTTGTGCCAATGCATCGTTAGGCGAACATCTTTCTATTTTGCAGTCTTTTGCAGCAAGTGCAGATGGTTATACGTTTGAAACATCAACTGGCCTGTCAAGAATGTGAGA…
>LNC_000170
GTAAAAAGGCTTGCCCGGTGCTTATTGTTAGCTCTGCTCTTCACGTCACCTCTCCCCGCCCTACGATCACAAGGGTTTCACGTTGATTCCCATAGGTGTCGACCTTGCATCGCCGACACCTTGTCATGACGGTTTTGTTGGCGTATCAGCATTTTCTTCATTTCTTTTTAAATTGAAAAGGAGGATACTCCTGTGATATCCGTATCCTGGCCATCTTGTGTTTCGGCGCCGTCTGGAAAGCGGAGACGACAGTTCTGGCACTATAGGTGTGTGTTTCGTACATTCTGACTATTAACACCTTGTGTTTAAAGAGTGAACAATGTTATTGATGTTAGCTCGGTGATGTCATGTGGATTATATTAGTTGTGTCTCACTGGGAACTCGTGTTCTTCATAAGAA…
>LNC_000171
CTTGTAGTGAATTGTTTCATTAAAATAATAAGGTTTATATGTGAATTTATTTTTTGTCTTTTTGCAAATGCTGTTACATGTGCTACATGTGTCGTGCTTTAAAGATTTATGTTTCATCGACTTTCAGATAATATATTCCACTGAAGTTTGAACCATGGAATGATCTACAATTTTTAGGGTGCATGTAGTAGCCAAAGACGCACCGTAAAAATGTTTGAAAGCAACTTAACACCTGGCATCTTGGTTTCCTTTGAAGTCTGGAATTGTTGGTTGAGAAATTAGATCATGCAAGAAACTCTGGCTTGATGACGTTGCATCCAGCCAGCACTCCATCCAAAGATGCTGTAGCCGATTAATTAGTTGTGGATCTGTGCCACCAGCCAGTGCTGCACTGAGATC…
>LNC_000172
TTGATTTTCAGATCCTGTTTGCTTAAACTCGATCCCCACCTCATATTCAGCACGTCCACGATATAGAGGGCGAACTGCCTGAGCAGATTATCGATCCGAAGTTCTGTGGCATGGATACCTCGTCTGTCCACAGATGTTTATCCATGCTTATCCTCGCATCTCACCCAATCTGCAGCACGTCCCCGGATAGAAGACAAACTCTCGGTAGAGTTCTTGATCTGGACTACTACGGGATAGACATCACATCTAGCCCGTAAGGTTGATGTCGTCCTAGCAGGTATAGGGAGGAGATTCCTGGATGAGCGTATTAAGTGTTTCTCCATAGATTCATATTTTCTTCCCCTTATCAGACATTTCGATTTTTTACTTTGAATCCACTCTGATAGGTTGCGATTCAAT…
>LNC_000173
ACTAAATATTTGGTTGTTAATCCAGCTCCAGAAGCTAAATTGGAGCCAGTACTGGTACACTACCTTTCCCGCATGACCATCCTTCAAGGTATTAGCTAGCTAGAACATTTATCTTCGGTGAATATGTATATTCTCTATTGGAAGATCACATTTTATCCTGAAAGGAAATCCATGAGCGCAGGCTGGGAGTTGAGGATGAGTACAAGCACCAGACTAAAGTCGTGCCTGCATAGCTTCACATCTCCTGGAGGCCGTGCCTATCCAAGAAGAGTCGTCCGGCATGAAGCCTGGAATACATTGGATTTACTTTATCTCATGTAGATTATGGTTTGGTCTACCTAACTGAAGTTCATAACGCCCGGCGACTGACGCGCGGCCGGCCTCTTCTGCTGGCAACGC…
>LNC_000174
GGATTTACTTTATCTCGTGGGTGCCATCATATTATCTTAATCTTAGTTCTATACTTCAATTTATCTTACCATATTTTGCTTCTGCCATAAGCAATCCAGCTAGAAAAAGTCATGGAAATTGCGAGTTTTGTTGTAGATGTAGATTATGGTTTGGTCTACCTAACTGAAGTTCATAACGCCCGGCGACTGACGCGCGGCCGGCCTCTTCTGCTGGCAACGCCCGGCGACTCACGAGCGCCATGCAGCGCGTTGACACCCTGCAACAAGCCGTGCTCGCACGGATGGTCGGAGATCGAGCAGGAACGGAGGAATGGATCTTACCTTGACACGGTCGGCTCCCCTCTCTCCCTCCGCATCCTGCATCGGCAACTCTGTTGGATTGGTACCGTCGGTGAAGTT…
>LNC_000175
GCTGTCCACGAGCCTGCTTGCTTGTTCTTCGCCCAGATCATCCATCCATCCATAGTTTCATACCATACGCACCTCGTCCACTGACAGATTAGGATGTCCTGGGATGGGACAGTGGTGTTCTTCCATGTCGTGCTCTGATCATCATCGCTGCTCCGCTGATTGCCACTGCTCTGGGAGGACATGCAAGCTCGGTTCAGCGAGCTGGTGTTCTTCTACTTGTTTAGCTTAAGATTAATTCTTCTTGCTAATTTCTTCCTTGTTTTTCAGCATCAGCAGTATTGCTAGTGGGAGCGGGAATCATGATGCATCATATCATCTTCTATTATAGTTGTAGATAAGAAGAAACTTTTTCATTGGTGTTGTCCGTAGTGTTTGTTAGGAAATGAAAAGAAATGTCGG…
>LNC_000176
GCTTCCTCATCCTCGTGGCCGCCTGGTTGGCGAGGCTGTAGGCCTGGCCCCCCACCAGTTCTGACATACTCCGCGCCCAAATGTGGGCCGAGCCCGGGCCTCTCTGCCTTGTCTCCTCCCCGCTCCCTCCGTCACGGGAGGCCCCATAGCGGCGGCCGGGTCAGGGTGGAGGCGGAAGGCCGTGGAAAGTCCGGCGTTTGTGGGCGCAGCAGGGTGAGGAGGTTGATTACAATTTTCGTCTGTACGATGCCGGACGCACAAAATACCCACGCCATAGTGCAGTGGACGGCGGGCTCAGCGGGTGGGCGACAGCGGCATGCTGTACGGCTGGCACCCCAACGGCTCTTTCGAAGCTAGTAGACAGGTAGCTGGATGGATTCCCTAGCACACATGCGTGCA…
>LNC_000177
CTTCCTCATCCTCGTGGCCGCCTGGTTGGCGAGGCTGTAGGCCTGGCCCCCCACCAGTTCTGACATACTCCGCGCCCAAATGTGGGCCGAGCCCGGGCCTCTCTGCCTTGTCTCCTCCCCGCTCCCTCCGTCACGGGAGGCCCCATAGCGGCGGCCGGGTCAGGGTGGAGGCGGAAGGCCGTGGAAAGTCCGGCGTTTGTGGGCGCAGCAGGGTGAGGAGGTTGATTACAATTTTCGTCTGTACGATGCCGGACGCACAAAATACCCACGCCATAGTGCAGTGGACGGCGGGCTCAGCGGGTGGGCGACAGCGGCATGCTGTACGGCTGGCACCCCAACGGCTATCAGTGAAGATTCAAGTGGCAGCATGGTTTGCCGGGGTGGAAAGGAGACAGAACA…
>LNC_000178
AAGAGACTGGCGTTGCTGATGCAAGTCATGCATGATGGAGACTCCAAGCTCTTCTGTCTCCAGCATAGTTCTATGGCTATCTCTGATCCTATCAGTTGTCTGATTTTGCCTTTCCGTTGTCCTGAGCAATCTTGACCTTTGATCAGCAGATACCACCAACGTATCTGCCGTTCCTGACTCCAGCAACTCCTCTCTCGCCCCTTGTTGGCCATTACCAGCAGTGATTCTCTTCAACGTTCCCTTCAGATTGTTAAGATCCGACTTGTACTCTCTCAGTTTCGCCAGTTGCCCGGCCC
>LNC_000179
ATTAGTTCTTTCATCCTCTGCAGTATATCTGGTTCTTCGGTGACAAGTTCATGCCATGAGTGTGCGGCTTGTTTTGGTACTTTCGGCTCAGTTTCCATTTTGTAATTGCATATTGCAACTGCTATTTTTGATAGATCAACAGAAGTACGTATAATATTGCAGTGATGTGTATAGTTTTTGGTTACCAAGAAAGTTCACAAACTTATTTTGCAGAATTATTAGGCTAAGAGCCACCGTGGGTACATGAAGATTTGTTATTATCAAGTCAACTGACTTCCAACTCCATATGGTAGTTCCATTTAGCCAATCATTTGCAGCATTGGATCTAAGCTTACTGTGTCGGCATGTGACCTGATGTTGTTTTGGTTCACAAGGCGAAGCGCTGGAAATTTGAGGTGT…
>LNC_000180
AATCGTCACGCCCTACGCTAGGGCGCCATCGCCGCCGCCGCCATCTCCACCGCACCACCTCTCGCTTCCAATGGCGCCGCCGTCGCGCCCTTTGAATGGAGCTAAAGAGGACATCACCGGCGACCGAGCCGAGCCTTGCGGGGATGCTCCTCTGCTCTCTCCCTAACTCGCGGATGTCCTCTTCAGCTCTTGCTCCGCGGCCACAGTCAAGGGGAATAGCCAGAGACGAAGTCGACCCCTGCGTGACTGCTCCCTTCCCAATCCCAGCGACGGCCTCTTTGGCCCCTGCTCCCCCACTTCCTCCTCTTCTCCCCCAGATGCAGACTCAGGTTGAGGCATACATGATAGGATGGAAGAGTTGCTGGAGTGGTAGATCGAAGCATACATTTCATCTGCAAA…
>LNC_000181
CTTCCCTCCTCGTGCAGCCACCAACTCCCTACCTTGCTATCGCCCTACTGGTCAGTTTATGTGTATGTGAGAGAGATTCAGAGAGACATTCAGGGAGAGTCAGGGAAGATCGCCGGAGATCGTCGTTTTCCTCGCGGGTGTCAGGCACCAGGCTCTTCTTCAGCATGTCATACCTCCCCGCGTCGTCGTCCTCGACAGATTCTGGGTGATAGATGCACAGCCCCGCTTCTCCATCGTCGGCCTCGACTACGTTTTCTTCGTGGACCGGGTGCTCCGTGCGCATCATCCCCACCTTTGTTAGCCGCGTCATCCCTCCGTCTCCGGTCACCGCAGTATGGTTTGACTCCAGCAACAACCCTGCGATCCAGAGGCGTTCGATGCTTCGCAGCTCGAGTGGGA…
>LNC_000182
ACAGGAGAGGCGGAGGACGCGCTGCTCTCTCTTCGGGGAGGGAGACGTCGGCCGCCTTCCCGCTGCCGTCGTCGCCGTTGGAGTCGGTTGCGTCTCCGCTCCGCAGGAGTCGCCGCCTCCCTCCTCCTCTCCGACGAGCTCAGCGCGGCGCCCCTCGCCGCGGAATCCGCTGCTCCTCCCGTTTCCGAACGTCCGCACCGCAGGT
>LNC_000183
CAAACGTCGCCGCGTACAGCCCAGCTAAGCAGCGTAGGGTTTTAGCCTCCGTCTCCCCTCCCCCTTCCCATCGCACTCGCCCCGCCGCAATGGCCGCCGTCGCCGCCGCGAGATCCTTCCTCCGATCCGGATCTGCTGCCTCCTCTCTCCGCGGGGCCGCCGCCAGAGCCGCCCCCCGCTCTGGTCCGGCTCCGCTCCCGAGGCGACTCCCGGCCTCTGCTCCCCGCGTCCTCCCAAGGTCGCCGGTGGTGATGACCAGCTTCTGCGTGGAGTCGCTGATGCCCATGCACAGTGCCACGGCGTCGGCGCTAATGACGTCGCTCCTTGCCACCCCGGCTCGCACTGGGTTTGGTTGGCTGACAGAAGATGGATGATTTCTTCTTGTTGGAGCCTGCTGTG…
>LNC_000184
CAAACGTCGCCGCGTACAGCCCAGCTAAGCAGCGTAGGGTTTTAGCCTCCGTCTCCCCTCCCCCTTCCCATCGCACTCGCCCCGCCGCAATGGCCGCCGTCGCCGCCGCGAGATCCTTCCTCCGATCCGGATCTGCTGCCTCCTCTCTCCGCGGGGCCGCCGCCAGAGCCGCCCCCCGCTCTGGTCCGGCTCCGCTCCCGAGGCGACTCCCGGCCTCTGCTCCCCGCGTCCTCCCAAGGTCGCCGGTGGTGATGACCAGCTTCTGCGTGGAGTCGCTGATGCCCATGCACAGTGCCACGGCGTCGGCGCTAATGACGTCGCTCCTTGCCACCCCGGCTCGCACTGGGTTTGGTTGGCTGACAGAAGGTCAGGACGAAACTAGATGAACATCAAGCCCCA…
>LNC_000185
CGCCGCGTACAGCCCAGCTAAGCAGCGTAGGGTTTTAGCCTCCGTCTCCCCTCCCCCTTCCCATCGCACTCGCCCCGCCGCAATGGCCGCCGTCGCCGCCGCGAGATCCTTCCTCCGATCCGGATCTGCTGCCTCCTCTCTCCGCGGGGCCGCCGCCAGAGCCGCCCCCCGCTCTGGTCCGGCTCCGCTCCCGAGGCGACTCCCGGCCTCTGCTCCCCGCGTCCTCCCAAGGTCGCCGGTGGTGATGACCAGCTTCTGCGTGGAGTCGCTGATGCCCATGCACAGTGCCACGGCGTCGGCGCTAATGACGTCGCTCCTTGCCACCCCGGCTCGCACTGGGTTTGGTTGGCTGACAGAAGCTGGCAATGATGACGTGTGACAGTTTCTAGGTGGAATGTA…
>LNC_000186
CGCCGCGTACAGCCCAGCTAAGCAGCGTAGGGTTTTAGCCTCCGTCTCCCCTCCCCCTTCCCATCGCACTCGCCCCGCCGCAATGGCCGCCGTCGCCGCCGCGAGATCCTTCCTCCGATCCGGATCTGCTGCCTCCTCTCTCCGCGGGGCCGCCGCCAGAGCCGCCCCCCGCTCTGGTCCGGCTCCGCTCCCGAGGCGACTCCCGGCCTCTGCTCCCCGCGTCCTCCCAAGGTCGCCGGTGGTGATGACCAGCTTCTGCGTGGAGTCGCTGATGCCCATGCACAGTGCCACGGCGTCGGCGCTAATGACGTCGCTCCTTGCCACCCCGGCTCGCACTGGGTTTGGTTGGCTGACAGAAGGTCAGGACGAAACTAGATGAACATCAAGCCCCAAAAGACT…
>LNC_000187
TAGACAAGCACTACCCTTTGAAGACATGATAAAGTCTATCCGAGATCTTGGAAATTTGATGTAATTACGTGACGATACAGTAGTAACTAGCAAACAGCTATAAAATTCAGTAGGCATGCATCTGTGCTCTTTCTATTCGGTAAATCTTGCCCATGACATGCTTATACTAGAGCGCCTATACTAGGTTATGTTTGTTATTTTGATTTAATCCTCAATGCCAGACTGGTAGGGACAGATGGCTTTGAATAGATGTTAGTTCCATCAGTGTATATACTGATTTTGTTCAAAGAAGAGCCCCAGGAGGTACATGACACACAATCAGCTTTGTTTCTGATCCTACTTCATGACGATCATATGGTTTATAATCGCAGCTGCATGTACCATTGGACATGGTTAAAG…
>LNC_000188
CATCAGTGTATATACTGATTTTGTTCAAAGAAGAGCCCCAGGAGCTTTGTTTCTGATCCTACTTCATGACGATCATATGGTTTATAATCGCAGCTGCATGTACCATTGGACATGGTTAAAGAAAGCTTGAGACCACCTATTCACAAAATTGCAGATTCCTGTATTTGCTCATTGCATTAAACGGCAGAACCGGATGCGATTCCTTTTTCTCAGAAACCCTCTCCTTTTCTCCTGCTTCATTTGTTCAGCTGTAGTGGAATGATTCAGTTGGGATTTAACTGCACATCATATCAAACATCTTTTGGATATTCATGAGATTAGAATTTGGTTCCGAGATTCTCTTGATATATGCTGTCAAAGTGCAACTTTTGTAAACTAGACCATTTAAAGCTTACAATC…
>LNC_000189
ACCGCGCTTGATTTCCTCTCCTCGCCGGCTCTTCTTCCTGTGCTCGCAGGCAGGGGGTAAATCCGGCCCGCCTCCGCGCGGAGCGATCGATCGGGGGAACTCCGTCGATTCCGCGTCCCGCCTCTGATTCAATTCCGCGTCACCCGAGGGCCGAATCAAGGTCGGTTTCTCGCAGCTCGGTCAGATCGGTTCCTTCCATGGCCCCGTCGCCCGCCCGCCCGCCTGCGTCCGCCGGTGATTCCAGATTCGATGAAAATCGAACCGGCTCTCGCCCGTGCGCGCGGCCCGTTCCCGATCCGGCGCCCTCGTCACGAGCCCAGCCGTCATCGGGTTATAAAATACGAGATGCAGCAGGGTCAAAAGGACGGTCGGTGGTTCTCAACTTCTCATGAAGAGATC…
>LNC_000190
TACTTCAGTGCATCTTCTCGGTTTGCAACGGAACTTCCTATTTTAATTTGGCAACTTGTAAAATAAGTCTTGCTAAATTTGATGACTACTGCTGATTGTATACTTTTCAACTCAAGTAGCTTGTACATATGTCAGTTTCATTCATGCTGGATGTTCTCATTCAGGTTCTGGAATTTATAGCTTTCCTTATTTGTGCCCGTATGTCCCTGCCTTATTATCTTGTGCAAATGTGTGTGAATATTTACTGCCTTTGGTCAATTGTGTGTCGTGCCAATCCTGCCTTTGGTTGATCTTGTGGCTTGTGTACTTAGCTGAATATAATTGGTTGTGGTGTTTGCTA
>LNC_000191
CAAAGCGCTCGCTTTTGCCTTAAGTGGTAGATTAAGTTTTTTTTTTTTAAATTTGGCCAGAATTTGACTGTTTTTGAACTACTTTTGCTTGTCTGCTTGCGCAATAATGGGAATATCCCATTTATCTTATTATTAGGCTCTGTTTGGGAACTATTTCCTTCATATGCTGGCAAAATTATGGCCACATGATCTCTATTAAGCTATGACTATTTGAACTGAACTGCATTTTAGTTGTTATTTTGCTTGTTATGTGTGTTAAGCTTCATGCACTAGCCAACGCAACCAAAAGTCCGAACTTACGGAAAGGGCTAGGCAATCCACATATACTGTAACAATGTGAACTTAATGTGTATTCGCTATGGTGTGAACTGTATTTTAGATGGCTATTCAATTACACAT…
>LNC_000192
ACTACATCATCGATGGTCCGGTTGGCCCGAGAGCAGACCAATGGGACAGCTTCACCAAGATATACACCAAAAAATCCGCAACTTATGTACGCGGCATGCAACCACTGCAACACGATGCTGAAGCTATCTAGTAAACGAGGTGCTGCTTCCGGTTGTGGCACCAGCTCCCTCGAGAGTCATAGTGAATCCGCGAAATGCAGAAGCAGCTACCCAACAGCTATTCAACAATTATTGAACATGGTGTAGTTGAG
>LNC_000193
TATTCCTAGGGAAGGCGCCCATCAGCGACGGTGCAGCCCGGGATGACGGGGAAGCCGTCCACACCGGAGTAGACGTCGTGCCGCATAGCTTGGTAGGAGGCAGCGGTGGTGCCCGCGAAGAGGACGCGGTCGGCACCGCACGGAGGCTTGGACCATCATGATGTCGCCGGCACCATCTTTACGACCGACTGCACCGGCGATTACGTGCAACGACCACCACAACCACGGGGATGAGATCTATCACGGTGAACTGCTCCGCGCTTTTTACTGAATTTACCACCACAAAAATTCCAAAGCATCACTGGCTGGTGGTTTCTACTGAATTTTACCACTACAAAAATTCTAAAGCTTCTTTGGCTGGTGACAAATTTGATTCTTAGCATGCATGTACCATACATA…
>LNC_000194
TCCTGCTGGTCTTCGCGGCGGCGCGCACCGCCGTCGTCCTCACCGACGGTTCTGATCGGGAGCACCAACGCGACCTGGGCGAAAGGCCAAGATTAGGCGTATATAAGAGAACTTGAGGAAGTGAAGCTCCTCAAGAACCTTTCACACCCCAACATTGTGGTATTTGATGATATTTCTGCAAGTAAGACAATGGGTGCTACTCTGTTTTCTCAATCTCGTCGGAGACCACGGTGATTTGGTGACGAGATCCAATCTTGATTTGAAGAGCCTTCGGGCAGAGGATGGGAGCGGTGTGGTACATCCACCTGGTTGTGGAATTACATTGCGCTCCACTACTCTGAAATTAGTCCAGAGATCAAGGTTTTAGAACCATCGTCTGCCGCCATCGTCGACGTGGTT…
>LNC_000195
CTCGAGAAGAGCCCCTCGCCGCCGCGCGGCCTGCTGCCGCCGATGCCCATGCCCACCGACGGGGACGTGGGTAGAGGCCGCTTAGACGAGCTGGCCTATAAAAGTGTGGCCGTGCTACTCCGTTCATCTCATCCAAACCTGATGGTCAGTGAGTTGGAGCTCCAAGCGGCAAATTAAAGGAGAGAGAGAGAGAGAGAGGGAGAGACGAAGAAGGACGACACGATGCGTTGTGCCATGCTGCTCCTGCTGGTCTTCGCGGCGGCGCGCACCGCCGTCGTCCTCACCGACGGTGAGACACCTATGTTCTTTGCTCTGTTGTGTGCCCTCGATTAGTGAGCTACTTGTCGCCGCATGATTTGATTTGCAGGAGTAAGTACGTACTAATTGAGAGATGTGCAG…
>LNC_000196
CTCCTCTCCCATTGTGGTTTCTCAATGCCCGTGCGTTCCCAGTAGAAACAGTAGAATATGAATGGTATATATCATACATCATACGATTAGAAATAGTAGAATGTTCCTGCAACCCAATCAAGATAACTATAATCCTATAAATATTTGGCAACTTTAGATGGTAGTAGAGTTGAAAAAAAGATGTCTAGGGGATAGGAAATTGTTCAGAAAGTATGTGCCACTACTCAATTTTATTGCTACCTGAACCAGCATTGAGCACTCTAGCCCAGGGAATCAATTTGGTAAGAGTAGATATCAACAACTATATTCAGGATTTGAGTTGACTAAATTCAGTTGATTAAAATATGTCGAATTTGGTTCCTGAATAAAAGTCACATCTCAAGTTCGGCATCTTCTAGC…
>LNC_000197
GCACAAACAAGCTTTTATTGCCTTATAATGTTGTGAGCCAAGTTAATACAGATTACTCGGAGGATGCTTTTGTAAGGAGAAATGGAGAAATGAATTTATAAATTGGTAGAACTCAGAATTCAAAAATGTAGTGTTCCATTAAAAAAATCCATGTGCAGATTTAATGTGTATGATTGAACTATCTTTAGTTTATCGAGGTACTCTTCCTAATATTTAACTGTAATTCCAGGTTTTAGCCTTCAATTACTCGGTTGGAATGATAGAAGATATTATAATTTCTAGCTATATTTTTAAAATGGTAGACTGGTCAAATCATTTTGTATGTGGGTGTACATAACTCATGTGAGGTTATGGTCGCGGTAGCGTGAGCTTTTTCGTTACTTGATTTGTTTGTGCAAA…
>LNC_000198
CCCTGCACACCCCCGCTCCAAGGAGTACATGTGACCAAGGAAAACCGAGACAAGGCTGCCGACGGTACGCCACAGAGTCCATGCCGGAGCAGCACGCCCTTGTTCCTTCGTCGGGTATGACGCCGTCAGTGACAAGCAGGAAGTTGTGACAGTGACCACCGAGGTACAGGAGGAGATTCTTCGCGAGATGGGGATCGGTGTATGAACATTTAGTTTATTGATTGAAGATGTCCATAATTCTTGTCAAATGCTCGGTAGACAGCGAGTATATGTGCCATACGTGGAGTTACTGTTAAGCTGTTAAATGTAACTGCCACTGCCTTATGGCCATGATAAAGGTGTGTACTCAATTAATTTGCTAATTCATTTTTCTTTTAGAATGTTCTCAATGAATCATGA…
>LNC_000199
AAAGAATTCATTTTTTTGGAAGGAATTTTGATTTTCCTCCAATATTATCCTGCTCTCTCCTCCTTGCCCATCTCACGCTGCCTGTGACCCGACCTAACCAAACCCAAGCTCCTTCCATCCGACCCAAGCGCCTCTAAAATCTCTCCTATAGGCCACCACCGCTTTGCCCTAGAGCCGCCGCGCCATAGCTTTTGACGCGTGCCGCCGCCATCGCCGTGTACCTTCTGCGTCCCTGCGTCACTCCGGTCTCCACCCTCTCGATAATCCTGGACGTTTGTCTTTGAGAAATATTGGGGATTATATCTGCTGTTTTCCCAAACAGAGGCACAAGCTTGCTTCTTTTTCAGGTGTGGTTCATTGCCAAATGACTTTTCAGATGTAAAGAAACCATCAACACTT…
>LNC_000200
AATTGGTGATGCTTTCTCTTAAGGATACTTAATTGCCTGGCCTTTAGCTTTTATTTGAGAGAAGGACAATTGAGTTGCAGCCGAATTCTTGGATCAAGAAGCATTTTTTCAAGAATTTAGCTACTAATAGTCATAGTTTTACATTGATAGACTCAAAAATGCAATGTCATCCACAAGATCTTTTTCTTTGTTCCAATTGATGCAACTACTATGTTGTAATATTCTCCATAGTTGTGTTTTATATGCTAAAAAAGATATGAATGGTATCTTTATTGTAATGCATATGTATCATACACTCTTGTATATTTGT
>LNC_000201
TCGGCGGCTACCTCGCCGCACTCCAACGCCCAGCACGCCGAGCACGCTGCCCCTTCAGCGCCAAGCACGCCGCCCCTTCAGCACCCAGTGCGGCCGCCACCTGCAACCCCTTCCCATCCCAACCTCAGCCCCCATATCGATCTGCCGCTTCCTCAACTTGCCTGCTTTGGCGCCGTTTCCTCGATCTGCCTCGGCGTCGTTCGGATTGTTGCGCCGACGGCTTCATCGGTCTTCAGCTCTGGCACCTACATCCTGAAGGAATACGATCTCGTGGCTGGTATGAATTTGACGCTCACCCTTTCCTGATCTGTCTGTGAGATGCATGCTAGGTAAATCACCACCAGGGCCGGCCCAGAGGGGGGCGAGGGATGGAAGAAGAGGCCCCCGATATGTGCCATG…
>LNC_000202
TCGGCGGCTACCTCGCCGCACTCCAACGCCCAGCACGCCGAGCACGCTGCCCCTTCAGCGCCAAGCACGCCGCCCCTTCAGCACCCAGTGCGGCCGCCACCTGCAACCCCTTCCCATCCCAACCTCAGCCCCCATATCGATCTGCCGCTTCCTCAACTTGCCTGCTTTGGCGCCGTTTCCTCGATCTGCCTCGGCGTCGTTCGGATTGTTGCGCCGACGGCTTCATCGGTCTTCAGCTCTGGCACCTACATCCTGAAGGAATACGATCTCGTGGCTGGTATGAATTTGACGCTCACCCTTTCCTGATCTGTCTGTGAGATGCATGCTAGGTAAATCACCACCAGGGCCGGCCCAGAGGGGGGCGAGGGATGGAAGAAGAGGCCCCCGATATGTGCCATG…
>LNC_000203
TCGGCGGCTACCTCGCCGCACTCCAACGCCCAGCACGCCGAGCACGCTGCCCCTTCAGCGCCAAGCACGCCGCCCCTTCAGCACCCAGTGCGGCCGCCACCTGCAACCCCTTCCCATCCCAACCTCAGCCCCCATATCGATCTGCCGCTTCCTCAACTTGCCTGCTTTGGCGCCGTTTCCTCGATCTGCCTCGGCGTCGTTCGGATTGTTGCGCCGACGGCTTCATCGGTCTTCAGCTCTGGCACCTACATCCTGAAGGAATACGATCTCGTGGCTGGTATGAATTTGACGCTCACCCTTTCCTGATCTGTCTGTGAGATGCATGCTAGGTAAATCACCACCAGGGCCGGCCCAGAGGGGGGCGAGGGATGGAAGAAGAGGCCCCCGATATGTGCCATG…
>LNC_000204
TAAAGTTCTTCATATTAACATAAAGTTCTTCATATCAGTAACATGAAGTTCTTTCTATCCGCAGCGCCTTGGAACATGGGGTGAGTCTAAAGCTGCTTCGCAGCGCACTGGATTCAAGCCAAGATGCTATCATGGACGTGGTAACGGAGCAAATAATGATTGGTGAGATCTACACTACTATTGATGATTGCCATTTCAAATCTTCAAGAGTTTAACTAGTGAAAGATCATGACGTCGATTAAAATGTATCGTCCTAATCGGATGCTATTATTTTTTGAACTAATTGAGTGACTTTGTCACTTGTAAGACTGTGCTATTTCCTATGCATTTTTTCTACCCAGTTTACCTGCTTATTCTAGCTCCAGCTTGAGTCCATAGGTTTAAGCATGGGTAGCTAGT…
>LNC_000205
GTCCATCCTTTCTGCCGCCATGACATCCTTCTCGTTTTCTCCATCAAGCCAACCATCTCCTCCCTCCTGATCCATCCATCGAAGCTTGCAGCCAACTAGAGCAGCCATCTCTCCATCGACCCCAGATCCACCAAGCCAATCGCAGCACCCTCAAACTGGCATGAGCCCGCAGCAGCGTGCAGCTCGCCAGCCACCCGCAGCTCCCGATCTGGAGCGGCACCACCCGTGGTCCTCCACCCGCCCCGTCGTCCGGCGACTGGCGCCGCCGCCGGCAACCACGAGACCAACCAGCAGGAACCACCATGTCCGCCCGAAGCATGGAGCTCCGTCCGTGGTGCCGCCAAGCTCCTATCTGTGGCGCCCCTTGCCAGATCTGGACCCAGATCGCTCCTGGCGCTC…
>LNC_000206
CATCAGTCCATCCTTTCTGCCGCCATGACATCCTTCTCGTTTTCTCCATCAAGCCAACCATCTCCTCCCTCCTGATCCATCCATCGAAGCTTGCAGCCAACTAGAGCAGCCATCTCTCCATCGACCCCAGATCCACCAAGCCAATCGCAGCACCCTCAAACTGGCATGAGCCCGCAGCAGCGTGCAGCTCGCCAGCCACCCGCAGCTCCCGATCTGGAGCGGCACCACCCGTGGTCCTCCACCCGCCCCGTCGTCCGGCGACTGGCGCCGCCGCCGGCAACCACGAGACCAACCAGCAGGAACCACCATGTCCGCCCGAAGCATGGAGCTCCGTCCGTGGTGCCGCCAAGCTCCTATCTGTGGCGCCCCTTGCCAGATCTGGACCCAGATCGCTCCTGG…
>LNC_000207
GGTCATTCTCTGTCTCATTCTCCCCTATTCTAATCGATCCTATAGGCTCCCACGTCGGCCGCCGGCCGCCGGCCGCCGCCCCTCGATCGATCTACACCCCGGAGCGTCGCCGCACACCCTCCCCTATTATCCACTGTCCTGGAACGCCGCCCCACACCAGATCCGTGCGACCCTCCATCCCGGCGCGCCGCCCCTCGGCAACACTCCCCTGCAACCCTGCTTCTGTGGTGCGCCGTTCCTCGTCACTGCTCCCCTGCGGCCAACTGCGTCTGCTACCTCTACACGGGGTCCTGCGGCTATGGGGAGAGTTGCCGCTACAACCACCCTCGCGGTCAAGCTGTCGTGGTATGTGGCATGCAAGCAGAGCAAATGATGAACTTAACAATTACCAAATCTACC…
>LNC_000208
GGTCATTCTCTGTCTCATTCTCCCCTATTCTAATCGATCCTATAGGCTCCCACGTCGGCCGCCGGCCGCCGGCCGCCGCCCCTCGATCGATCTACACCCCGGAGCGTCGCCGCACACCCTCCCCTATTATCCACTGTCCTGGAACGCCGCCCCACACCAGATCCGTGCGACCCTCCATCCCGGCGCGCCGCCCCTCGGCAACACTCCCCTGCAACCCTGCTTCTGTGGTGCGCCGTTCCTCGTCACTGCTCCCCTGCGGCCAACTGCGTCTGCTACCTCTACACGGGGTCCTGCGGCTATGGGGAGAGTTGCCGCTACAACCACCCTCGCGGTCAAGCTGTCGTGGTGAGCCGGGCAGCTCCTCTTCTCCCAATTTTATTACTCCATCTTGCTTTGCTT…
>LNC_000209
GGTCATTCTCTGTCTCATTCTCCCCTATTCTAATCGATCCTATAGGCTCCCACGTCGGCCGCCGGCCGCCGGCCGCCGCCCCTCGATCGATCTACACCCCGGAGCGTCGCCGCACACCCTCCCCTATTATCCACTGTCCTGGAACGCCGCCCCACACCAGATCCGTGCGACCCTCCATCCCGGCGCGCCGCCCCTCGGCAACACTCCCCTGCAACCCTGCTTCTGTGGTGCGCCGTTCCTCGTCACTGCTCCCCTGCGGCCAACTGCGTCTGCTACCTCTACACGGGGTCCTGCGGCTATGGGGAGAGTTGCCGCTACAACCACCCTCGCGGTCAAGCTGTCGTGGTATGTGGCATGCAAGCAGAGCAAATGATGAACTTAACAATTACCAAATCTACC…
>LNC_000210
GGTCATTCTCTGTCTCATTCTCCCCTATTCTAATCGATCCTATAGGCTCCCACGTCGGCCGCCGGCCGCCGGCCGCCGCCCCTCGATCGATCTACACCCCGGAGCGTCGCCGCACACCCTCCCCTATTATCCACTGTCCTGGAACGCCGCCCCACACCAGATCCGTGCGACCCTCCATCCCGGCGCGCCGCCCCTCGGCAACACTCCCCTGCAACCCTGCTTCTGTGGTGCGCCGTTCCTCGTCACTGCTCCCCTGCGGCCAACTGCGTCTGCTACCTCTACACGGGGTCCTGCGGCTATGGGGAGAGTTGCCGCTACAACCACCCTCGCGGTCAAGCTGTCGTGGTGAGCCGGGCAGCTCCTCTTCTCCCAATTTTATTACTCCATCTTGCTTTGCTT…
>LNC_000211
GTCATGCCTTGTTGCATTCGGTTGTGTACGGTCCTTCTGGACGCGGTTTTTCTACAGCGCGTTGCGTTCACAGCGGCAATCCCAGCCGCTAGCGTGCGTGTGAGGATCAACGCCACATGCAGGCAAGTACAGTGCGGGACCATGCATGCGGCTCGTATTGTTATGTATAGCGTTTTACCCGGTCATCCAGCCCACCGTATTCCACTCTTATGGGCCCTCCCAGGTTCTCTCATGTCAATGCAAAAAAAAAAGGTTCTCTCATGTGACCCCACCTTCCCATTATCCCTTCTCTATCACCTGAGGACAAGAAGCTCTGCTTGTTCCGCAGCAATGGCGACGAGGAGCGGCTACACCGGAGAAGGAGGAAGCTCAATCATGTCCACGGGAGTGTCGAATCAA…
>LNC_000212
CCCAAATATCGAAAGGTGTCCTTTTGAGGTACCACCTGCCATCAAGCTAACCTCCCACTTCTCGTGCCTAGTAGTACTGAAATAGCACCTATGTATTCGCTTTTAGTTCTACTGAGCCTAAAACCTTCCGATTTCAAGGTTTGTCTCCATAGCTCCAACTTTCTATTAATCTCCGTCAACTATCATCGACTAGCACCACATCATCCGTAAAGAGCGTACACCACGGGATATTTTTGTGTATACCCCCTTGTGACCTCATCCATCATCAAAACAAAAAGCAAAGGGCTCAAAGCTGACCCTTGGTGCAGTCCAATTTTGATCGGGAAGTCATCAGTGTCGCCATCACTTGTTCGAACACTTGTCACAACCTTAACGTACATATCCTTGATGTACTTTGTG…
>LNC_000213
CGCGGCGGTTCCTGATTTCGTGGTGGTCCCTTATCTGACTTCCCTCCTCGAAGGAGCTCGGGCGGCGTTAGGCTAGCTCGTCGGCAGCGGGGGACGCGGTGGCTGAGCTGAGGGGGGCGCGAGAGGACGTCAAACAGCTACTGAAGGAGAAGTCTTGCTATCCCATCCTGTGACGGGACTGACACTGCTAGTACCACAGAGAGGTCGTACCGAGAGGGATTGACCCGCAGGCAGCAGCCTAGGTGCCAGAAGTTGCTGCATCTAGAGGGATTGACCCACAAGCAGCACCGAGAGGGATTGACCCACAAGCCGCCGTTAGTTGCTGCACCGAGAGGGATTGACCCACAAGCAGTAGCCTAGGTGCCAGAAGCTGCCGCACCGAGAGGGGTTGAGGTCGTT…
>LNC_000214
ATTATGAACAAGGCGCTATATCTACGCGGCGGTTCCTGATTTCGTGGTGGTCCCTTATCTGACTTCCCTCCTCGAAGGAGCTCGGGCGGCGTTAGGCTAGCTCGTCGGCAGCGGGGGACGCGGTGGCTGAGCTGAGGGGGGCGCGAGAGGACGTCAAACAGCTACTGAAGGAGAAGTCTTGCTATCCCATCCTGTGACGGGACTGACACTGCTAGTACCACAGAGAGGTCGTACCGAGAGGGATTGACCCGCAGGCAGCAGCCTAGGTGCCAGAAGTTGCTGCATCTAGAGGGATTGACCCACAAGCAGCACCGAGAGGGATTGACCCACAAGCCGCCGTTAGTTGCTGCACCGAGAGGGATTGACCCACAAGCAGTAGCCTAGGTGCCAGAAGCTGCC…
>LNC_000215
CCAGAGTCCACACCCATCCCCCTTGACTCCCCTCCCACGTCTCCTGCCGCCAGCCTTCCTTCCCCTCAACAGACCCCCTGTGCTCTCGTCTGCCACGACAGGACCCTGCGTCCCTTCTCCACCTCTCCCTTCAACTTCCCACGCACGATCCCCTGTGCCCCAAGGAGAACGATGACAAGGCGGCGACAATCATCACCGGGATCTGTCGCCCGCGCCGCCGCAAGAAGATCTACCATGCTGTCTCCATTCCGGGATCTGTCGCTCGCGCCGCCGCGTGCCTGCCCTCTTTGCCGCCGCCGTCGTCCATTGCCGCGGACGCCTCCTCCTCACTGGATGATCAGAAGCACCCATAAGAAGTAGAGGACATGACAGGAGG
>LNC_000216
CCAGAGTCCACACCCATCCCCCTTGACTCCCCTCCCACGTCTCCTGCCGCCAGCCTTCCTTCCCCTCAACAGACCCCCTGTGCTCTCGTCTGCCACGACAGGACCCTGCGTCCCTTCTCCACCTCTCCCTTCAACTTCCCACGCACGATCCCCTGTGCCCCAAGGAGAACGATGACAAGGCGGCGACAATCATCACCGGGATCTGTCGCCCGCGCCGCCGCAAGAAGATCTACCATGCTGTCTCCATTCCGGGATCTGTCGCTCGCGCCGCCGCGTGCCTGCCCTCTTTGCCGCCGCCGTCGTCCATTGCCGCGGACGCCTCCTCCTCACTGGTGAGATGGATGATCAGAAGCACCCATAAGAAGTAGAGGACATGACAGGAGG
>LNC_000217
GCAGCATACGCGTACTGTAATCAGGTGATTGTTTCCTATCTTGTTCAGTAAAATCTCCCGCATCTTCTTTCTTTTGGTTATTTCATTCTTTCGCAAAAGTCAACATTTGGAAAATATATATTTCTCTTCTAAATATCTCCATTTATTGGTATGCTTTGTTCAATTAACAGAGGTTTAGATGACATGCATATTACGGTTACCAAATTACCTTTTTCTAATATTTTAATCTGATCTGAATTGGCATGTAATAAAGAAAGGTCATCTACACTACATCTGTAGGTGATACATATTTTATGAAATCTCTAAAAGGAGAATGGTTGAACTAAAGTGTGTATTGTACTCCCTCTGTTTCTAAATATTTGTCTTTTTAGAGATTTCACTACGGACTGCATACGGTTG…
>LNC_000218
CCAACTTGTTCTTTCCCAATCTCCAGAGCTGGCGGCAAGCATGAACAGGAGCTGAGATAACCCATTCTTTCCCTTTCCATCTTGAATCCATGGAAATTTTCATGCCAATCCAACCTTGTTATGTCACAGATTTTCTCCATCACTTCCGTTCCCCCTTTGCAGTTCACGAGCAAGAGTCACCAAAAGGATCCGTCACCTCGCAAAATAAAAGTATTGTGCAAAAAAGTTGGCGCATTTGAGGAGCGGAGGCCCAATGGGATGCTTCCTTGATGCAGTCATCCCACTCTTTGTCGTCATTAAGTAGCCCAAGAGCATAACATGCGGATTTGTATGTTGGATGTACAACCCCATCAACTGTTCGTATTTCTTCATATGATCTGCATCCTTTCACGGTCCATT…
>LNC_000219
TAAGGACCCCTATACAGCAGCGCCATCATTAGTCCTCCAATCTAATCGGCAGCTACTAATCCAACTTGTTCTTTCCCAATCTCCAGAGCTGGCGGCAAGCATGAACAGGAGCTGAGATAACCCATTCTTTCCCTTTCCATCTTGAATCCATGGAAATTTTCATGCCAATCCAACCTTGTTATGTACACATCTAGCTATCCCATCTGGTTTTCCTAACAAAGTTGGATTCATTTCTTTTTGCTTTACAAACTGATGCAGATCTATTCTTCTTCTTTTTTTGATTCACAGGTCACAGATTTTCTCCATCACTTCCGTTCCCCCTTTGCAGTTCACGAGCAAGAGTCACCAAAAGGTTGGAGGTGCAGATTAGTACTTTGATTTAGTATTTCACTTGGTCCC…
>LNC_000220
GGGGGACCCTAGTAATTGAGCATGGGAGGGGGATTTGACGCCCAAAAAAAAACTCGAGCTGCTCGTTATGTTCCGTGGAGGAAGGGGAAAAGCGTGCGAGAATCCCAGCGAAAACGCAAGCTGGCGGCAAGCATGAACAGGAGCTGAGATAACCCATTCTTTCCCTTTCCATCTTGAATCCATGGAAATTTTCATGCCAATCCAACCTTGTTATGTCACAGATTTTCTCCATCACTTCCGTTCCCCCTTTGCAGTTCACGAGCAAGAGTCACCAAAAGATCTTGAAGAATAGAACTATCTGGTAATGGCATTCCTGGAAAATCTTTGAGGGATTTACCACCTTTAGTCAGCAGTTGTTCTATCTCTGCCAGGAGCAGGCTCTTCATTTGGTCTGAGATC…
>LNC_000221
AGTATGGGAGGTCAACTCCCATAAAACTATTCCCTGGGGGACCCTAGTAATTGAGCATGGGAGGGGGATTTGACGCCCAAAAAAAAACTCGAGCTGCTCGTTATGTTCCGTGGAGGAAGGGGAAAAGCGTGCGAGAATCCCAGCGAAAACGCAAGCTGGCGGCAAGCATGAACAGGAGCTGAGATAACCCATTCTTTCCCTTTCCATCTTGAATCCATGGAAATTTTCATGCCAATCCAACCTTGTTATGTCACAGATTTTCTCCATCACTTCCGTTCCCCCTTTGCAGTTCACGAGCAAGAGTCACCAAAAGGTTGGAGGTGCAGATTAGTACTTTGATTTAGTATTTCACTTGGTCCCTTGTTTAATTCATAAAAATATTGTACGGAAGAATCTATC…
>LNC_000222
GGGAATGGGAAGCGGAGTATGGGAGGTCAACTCCCATAAAACTATTCCCTGGGGGACCCTAGTAATTGAGCATGGGAGGGGGATTTGACGCCCAAAAAAAAACTCGAGCTGCTCGTTATGTTCCGTGGAGGAAGGGGAAAAGCGTGCGAGAATCCCAGCGAAAACGCAAGCTGGCGGCAAGCATGAACAGGAGCTGAGATAACCCATTCTTTCCCTTTCCATCTTGAATCCATGGAAATTTTCATGCCAATCCAACCTTGTTATGTCACAGATTTTCTCCATCACTTCCGTTCCCCCTTTGCAGTTCACGAGCAAGAGTCACCAAAAGGATCCGTCACCTCGCAAAATAAAAGTATTGTGCAAAAAAGTTGGCGCATTTGAGGAGCGGAGGCCCAATGG…
>LNC_000223
GTTCCCTTTCCCATCCGCCGCTGCTGTCCATCGCATCCAGCCTCTATCACATCCCATCGGCTCCACCGCCACCATGAACCATCACTCTCCTTGGTCTCTTCTCTTTGACCTGCACACGACCGCAGATGCTTCTGGTGGTGTGTGGCGACGCGGCCGATCGAGGGAACCGGGGTGAGGCGGACTGTGTCCCGTTCGTCGATCTGCCCCCATCTCCCGTTCCTCCTCTCAGAATGTCATGTTCGCAGTTACTGCGACACACAACGCTATCCTCTTTTGCAGCGGTGCCTATAGGTGACAACAATGGTGTTCTGATGTGCCCTGTTGTACCCCTCCACACTTGAGGCCGTCGAGGAGAAGATCACGCTCCCTGTAGAAAATTCGGCCATGTTCTAAGTGGCT…
>LNC_000224
ATCGCGTGCCTTGGATCGCGCCGCTGCCCTGCTCCCGCCATTGTTCCCTTTCCCATCCGCCGCTGCTGTCCATCGCATCCAGCCTCTATCACATCCCATCGGCTCCACCGCCACCATGAACCATCACTCTCCTTGGTCTCTTCTCTTTGACCTGCACACGACCGCAGATGCTTCTGGTGGTGTGTGGCGACGCGGCCGATCGAGGGAACCGGGGTGAGGCGGACTGTGTCCCGTTCGTCGATCTGCCCCCATCTCCCGTTCCTCCTCTCAGAATGTCATGTTCGCAGTTACTGCGACACACAACGCTATCCTCTTTTGCAGCGGTGCCTATAGGTGACAACAATGGTGTTCTGATGTGCCCTGTTGTACCCCTCCACACTTGAGGCCGTCGAGGAGAAG…
>LNC_000225
AAGGACACTGAAAGACAAGGCGTTCCTGGCAACAGCATTGAAGATCATTGATGGGATTAAAGCAAATTGGAGGAGGCACTACAACAGCTCAAGCGTGCAGATTAGCGATTGGGGACTACAAGAAATCAAATCCCCTAGACAGGATAACGGGCATGACTGCAGCATACACATGATCTACAATACCAAAAATTGGGACGGCACCCATCTGTTGGAGTATGGGCCAAAAGACATAGCCAAATTC
>LNC_000226
CTAAAGATGTTGCTGTTAATATCTTTGAATGCAACACATTTTGTCTTGTACTCAGTGTAACCATCCATCCTAATTGATATGTTAAGGCCGGATGGTTCATCAACACTTCCTATTCTTAGTGGTGATCCATCAACAGCAGACCTGGCCTATGAGCTAATGGCAGTCTATATAAACACCTTACTTCAATAGTTTAATTCTTACAATTGATCGCTGGAAGTACTGAGCATACATATTCTTTCTTACGCTTCAAGGCTGGAAACATGGTTTTGTTATCAGCACAAGGGATTTTTGGTGGTCAAGGTCAACCCATTACCTGTCAGCCAATGCCCTCATGATCTGCAGGTGTACTTGCACGTTTTTTCGGATGAAGGCAGTAGCACTGCTTTAATGAGAAGATTT…
>LNC_000227
CTAAAGATGTTGCTGTTAATATCTTTGAATGCAACACATTTTGTCTTGTACTCAGTGTAACCATCCATCCTAATTGATATGTTAAGGCCGGATGGTTCATCAACACTTCCTATTCTTAGTGGTGATCCATCAACAGCAGACCTGGCCTATGAGCTAATGGCAGTCTATATAAACACCTTACTTCAATAGTTTAATTCTTACAATTGATCGCTGGAAGTACTGAGCATACATATTCTTTCTTACGCTTCAAGGCTGGAAACATGGTTTTGTTATCAGCACAAGGGATTTTTGGTGGTCAAGGTCAACCCATTACCTGTCAGCCAATGCCCTCATGATCTGCAGGTGTACTTGCACGTTTTTTCGGATGAAGGCAGTAGCACTGCTTTAATGAGAAGATTT…
>LNC_000228
TATTGATCGACTAACTAGCAACACGCGCACAAACACTCGCATGTAAAGCATTTGCTTATATACTAATTTATGTGTGTATGAATTAGTGTCATGTTGCCTGACATTGAAGTTATAATCTTTTTTCTGAACAACGTGCTTTGTTTCCTGTCAAAATGACCATTGTTATTTGCTTTTTAGAAATCTTGTATGTTGATTATGGTGATACTAATTTTATTTTTCTCGGGATTAGACTATGCTCTTGAAGTTTACATTATGAGTATGTAATCTTCTCTAATAATTAAAGTGCCACACAGACTACTTTTTTGCAAGGATTGAATGTTTTTAATGTTTTTAGTATTTGTTTTAAAAAAATAGTCAGCACGGGTGTAGATGAGCCTCGCCTTACAAATGATTTTTTGC…
>LNC_000229
AGAGCTTCAATGCCGGCGTCTTCCTCCGGCAGCCTATCTTCCCCAGGAGTTGAGAAGACTTTGAGTGGACGCCAAGGGAAAGGTGAATCAGTTGATGCAATAAAGATTCAGAACATGCTGAAATTGAATGAAACATATATTCAATTGAAGAATTGTGATACGATGGAATATTTGTGATTGCAAAAACGTCAAACTGGAGACGAGTAAGGCATTCTCCTCTTATGTGCAGAACCCTCTGTCCCCTCTTTTGCAATATGTCTTGTCCCCTGGTGCATCATTGTCCGTGTGATGGTTCGCGAGGTCCATATTATGTGTCAAGTTCCGTCGCATGGGGAACAACATGGGGTGCATCGCTAGCAGTACGGGCGTACGGTGGTCAGCAATATCACTCCAATCACA…
>LNC_000230
CCAGAGCTTCAATGCCGGCGTCTTCCTCCGGCAGCCTATCTTCCCCAGGAGTTGAGAAGACTTTGAGTGGACGCCAAGGGAAAGAACCCTCTGTCCCCTCTTTTGCAATATGTCTTGTCCCCTGGTGCATCATTGTCCGTGTGATGGTTCGCGAGGTCCATATTATGTGTCAAGTTCCGTCGCATGGGGAACAACATGGGGTGCATCGCTAGCAGTACGGGCGTACGGTGGTCAGCAATATCACTCCAATCACATGACAAGATACTCCACCGCATAGGGAACTTTTTTTGTAGGACAGAAATTTGGTATCGATAAAGAGGTCATGACTGAGGTACATAAAGAGGGGTATATCGTGTGCTGCGACTCGACGGGCTTCTTTGTGGATTGAACTTCAAGCAT…
>LNC_000231
CTCCCTCCCCCCGCCATCCCTCGTCCGCCGCCACACTCCTTCCTTTCTCCTCCCCTCTCATCCTGAATCTCCTTCCAGTCCACCCTTCCTCCTCTCCTTCCATCTCCCTCTCCCCCGGATCCGCTCGCCGACGCGCTGCCTTTGTTCTCCGCCTCGTCGCCCTGGCCACATTGAGCTCGAGCCGAGGAGCGGCTCGGGAGGACGAGGGGGCAGCAGCCAATCGTGCCTCGTCCGTGTCGCGTGGTGGCCCAGATGCGTGCGCCTCGTGCTCTGCCTCGACGAGCGCGGCCTCGATCCGGCCTCGGCAGGAAGAGCTCGAGCCGAGGAGAGGGAGGGGATAGATACGTGAGGAGGATGAGGAGGCTGTGGCCGAGCTCCCTCCCGCGCCCTCCTCCTTCC…
>LNC_000232
CTCCCTCCCCCCGCCATCCCTCGTCCGCCGCCACACTCCTTCCTTTCTCCTCCCCTCTCATCCTGAATCTCCTTCCAGTCCACCCTTCCTCCTCTCCTTCCATCTCCCTCTCCCCCGGATCCGCTCGCCGACGCGCTGCCTTTGTTCTCCGCCTCGTCGCCCTGGCCACATTGAGCTCGAGCCGAGGAGCGGCTCGGGAGGACGAGGGGGCAGCAGCCAATCGTGCCTCGTCCGTGTCGCGTGGTGGCCCAGATGCGTGCGCCTCGTGCTCTGCCTCGACGAGCGCGGCCTCGATCCGGCCTCGGCAGGAAGAGCTCGAGCCGAGGAGAGGGAGGGGATAGATACGTGAGGAGGATGAGGAGGCTGTGGCCGAGCTCCCTCCCGCGCCCTCCTCCTTCC…
>LNC_000233
CTCCCTCCCCCCGCCATCCCTCGTCCGCCGCCACACTCCTTCCTTTCTCCTCCCCTCTCATCCTGAATCTCCTTCCAGTCCACCCTTCCTCCTCTCCTTCCATCTCCCTCTCCCCCGGATCCGCTCGCCGACGCGCTGCCTTTGTTCTCCGCCTCGTCGCCCTGGCCACATTGAGCTCGAGCCGAGGAGCGGCTCGGGAGGACGAGGGGGCAGCAGCCAATCGTGCCTCGTCCGTGTCGCGTGGTGGCCCAGATGCGTGCGCCTCGTGCTCTGCCTCGACGAGCGCGGCCTCGATCCGGCCTCGGCAGGAAGAGCTCGAGCCGAGGAGAGGGAGGGGATAGATACGTGAGGAGGATGAGGAGGCTGTGGCCGAGCTCCCTCCCGCGCCCTCCTCCTTCC…
>LNC_000234
TTGACGGCCATATCCACCGCGAGCAGGCGTTGCTGGCTTGCGTATTTAGTGCGATTACCTACATGCCAGTGTGATGGATCTTGGATCGTGTAGGACTCCAGCCAGGCGATTTTGTTGTCGGGGTCATGGATTTCTGCTCCAGGCTGTAGCATATAAGATCCATCAAACCGGATCTGTGCTCCAGCGCGAAGGAGATTCATGCTACATATGAACGTGGAGAAACCTCTCTTGGGATTTGGGAAGGCAACAAAACATGCTGCCACGGCCACAGGAGGAGATGTTGCATCTGCTGAATGTGTTGAATCCATCGTCTGAATAGGAAAAAGCGCAGGTGAGATCCAACCACCCATGAGCCATCTGCCTTCTACTTTTAGTTCTTGTGCGAGTAAGATCCAGCCA…
>LNC_000235
CGCCTACATCGCTGCCTTAAAGAAAACTAGCATGGTGAACAGGTGCCCGAGCAGGAGGAGAAGCAAGGACGCCCCGCGCCTGGCCGCCGCTCGCCCGGCCGCCTGGTCCTCACTGACCTCCCAGGCCGCGCCCGCGCGAAGCGCCGCCTCCGCCGGGAGAGGACGACGACAGTGCCATGGAGCTCCTTCCCCACAACCACGCAGTGGTAGAGGAGCTCCGTCTCCGTCATCGCATCTGGACGCCGACCCGGCAACAGCCACAACCTTGGAGTTCTCCTCGAGCGCCTCAAACACTAGCCCACCTCCACCCATGGTGACCCCCTCTCTTTCACCTCCACCCATGGCAACCCTGCTGCGGAAGATCTCAAGTCTCCTCCCCAACAACAAAACAGGAACATG…
>LNC_000236
TTCACCTTCGCGCCAAGAAGGAGGAAGTGGCGCGCAATGCCGTCGTGCAGCGCCAACGCTGAGTCGACGGGGAGCTCAAGTGTGAGAAATGGACTCGGGATGATGGCGCCAAGTCAAAGGAATAATCATCAAACATAAATAGCTGCTCGACAGCTTGATCGGCAATCCGGAGATGGCAAGGCGCATGTTTCTGTCAATCTGTTGATTTGGGAAGAAAAGTGTCCTGTTCTTGGGTATGACCAACAAAGAGTGTCCTTTTTTTGCTTATTCAGGTGAGCTTTTTGTCTCTTTGTTCTTTTTTGTTTTGTTTACTCTATGTCATATGCTGTGGTGGAAGGACCTGTGTTAAAGCTAGGTGGGTTGGATATATTTTTGTCATACAAGCAATGTACTGATATT…
>LNC_000237
CCTCATCGCACTTTGGTCGCCCGTCCCGTCGAATAGCCGCCGCCGTCGCCGTCCTTCCTGCTCTTAGACGGCTGCTCGGTGCGCCGTTCCGATCAAGCAATCCCGTGGCGGCCCCGATCCAGGTAGTATACATGTACAATGTCGGAATCAGCAGGCTCCCGGCCGGTGCAAGATCAGATACACGGTGTCCAGTGGGGCTGGGGAGCCGTCAGCCGTGTTCTACGCCGCGCCGCCGAGGTGAAGCATCTGCGCAAAGGAATGATGGCAGAGTGCGGATAGAATTAATAGGACGCGTGCTGCCGCATTGCTGCCATGCTCTTGCGAGTCGTGATTGAACCGATGAGACTTTTATAGGCTGCTGTTTATTTAGCTCGGTTCTGCTTCGCTAGTCGTGCTGTT…
>LNC_000238
CCTCCCCCTCCTCGCCGGCGGCTCCTCCCTCGCGGCAGCGCCCAGTACGGCGAGTCATCGTCGGCAAGCATCCCAACGGCGTCCGCGTATTTCCCGGGAGCAGCACAAGAACACCCCACAGGTTTGACAGGGAGCAGCACATGGATGTTGATTTTGTTACCTATCTTCTTATTGAAGCCAGCATGGCTAGTGAGGATGCTGGACAACAAAATGGAAGGAATGTGGATCTCAAAACTGAAGAAAAGCAGGCCACCTTGGTGGCTCTGTCATCAGGAAAATCGGATTTTTTGACAGCAACTCGTCCGCCTCAGTCTCGCCTTTCGTCGTCTGAAAATTCATAGAAGTACCGGAACCGGTTGTGGAGATGGGAAAAGAAAATCCCTAATTGCATTCTGAAAC…
>LNC_000239
AATGGCTCCCCTCAAGAATCTGGCCTTGTTGCTTTGCGTGATGCTGGCCTCGATCGCGTTCGCCGCGCAGGCCGTGCTCGCCGCCAGAGGCCTCGCTTCTGCCAACCGTGCTTTAAGCAGCATGAATCCGTACACGAGGGAACCGCCAAATCCACCTTGTGACCCAGCTGTTGCGTACTGTTCGAGCAGGCCACCCGCACATTAGCTTCCGAGAAGCTACTGAGCACTGCTCACCGTCAATATAAGCAAAGTGATGTGAGATTATCCATCGTTCTGTTTCCCTTTTCGAATAAGCGCCACAGTGCGCCAAGTGTGTTCACAACGGGTGATTATCTGTAATAAATCATATCTCGCAAGAAAAGTCGTATCGTGTTTACAGCGG
>LNC_000240
CTCCTAGTGCGCCCGTGGCTAACCCTAGCCGCCACTGTTGCCGGCGCACGGCGCCGTCATGGACGCCGGGGCGGCTCTGACGCCCCTTGGTGCTCATCCTCGACACCTCCTGCACGCTCACCCGCATCACCAAGGCCGTCGGCGTCATCGCCTCCAGTCATGCCACACATGAGTGTGCTTCCCAATCTGCGTCGTCTTTAAGGGCGTGGAGCAATGGAGGTTGGCTCCTTCTCCATGGTCGCGTGCCGGGAGAGGAGTCAGCCCCGTATGGTTTTGCGGCAAGGGTTTGCAAGCAGATCTCCCACTTTGGGACCAATCGATACAACTCTTACAGGATCAGGGTAGATCTACAAAGTCAATACGCAAAGCGAATTACACGAAACAGCAGGGCAGGCAAAC…
>LNC_000241
TCCGTTGCCCTGGAGGATGAGATGTGTCATATGCTCAGTGATGCTACCTGCTATTGTCGGTTTGTACGGAGCTTGGTGTGACCGTCTTGGCGGTGATATCGTTTGGGGAAGCTTGAATTGGATATATATGATTTGGGGTGAATAAAACCATGAATTCTACATTGTATGTTCTGCACAGCGGCTTCTTTTAAGTTCAACAAAAAAAGATTGTTGGCGATGCTTTTTCCAGACTCATTCTTCTCTTTTACTTTAAATAAACAGTGTCTCTTGTTAATGCGACTTGTTCTGTCATTGGTTATTTAAGGTGTTGGCAAGTAGGCAGTTATTCTCCATGGCGAGTCATTGCTTGACCGAGTATGTTTACTCGTTGTCATGACTAGCCTATTTTGCAGGGAGGTA…
>LNC_000242
CAAAGAGCCGAGCCCATCCCCTCCTCACTTCCTCTCGATACGTCCAGGCAAGAACCCTAGCCGCCAGCGCTGCTTCCGCCGCCGCCTCCACCCACCCCTGCGACCGATCCCCACCTTCCTCCTCGGTGCCAGTCGATACCCATCCCCTCGCGCGCGTAGACACAACCGTCGGCGTGTCGAAGGCGAGGCTCCTGCGGATCCAAGAGGCTGATCCCCAACGGCGTCAACCCCGACTGCACGCGCTTCCGCTCGGGGGATGCCTGGCTAGCTGCTTGATACGTCAACAACAACGTCAACGTCGACGACACCGGGAGAGGAGGAGTCTGCTCGCTCCGGCAACGACGCCGACGACCCATCTCCTCCTCACCGACCAAATCGCCTACCAATCCGCTCCCGAGG…
>LNC_000243
AAAGAGCCGAGCCCATCCCCTCCTCACTTCCTCTCGATACGTCCAGGCAAGAACCCTAGCCGCCAGCGCTGCTTCCGCCGCCGCCTCCACCCACCCCTGCGACCGATCCCCACCTTCCTCCTCGGTGCCAGTCGATACCCATCCCCTCGCGCGCGTAGACACAACCGTCGGCGTGTCGAAGGCGAGGCTCCTGCGGATCCAAGAGGCTGATCCCCAACGGCGTCAACCCCGACTGCACGCGCTTCCGCTCGGGGGATGCCTGGCTAGCTGCTTGATACGTCAACAACAACGTCAACGTCGACGACACCGGGAGAGGAGGAGTCTGCTCGCTCCGGCAACGACGCCGACGACCCATCTCCTCCTCACCGACCAAATCGCCTACCAATCCGCTCCCGAGGG…
>LNC_000244
CCTCCCCCACCCTCGTCCATGCAGCATTTTCCCCTCTCAAGCCAACCATGGCCAAGCTCTGGCGGCGCTAGGGTTTGCTCCGCAGCTCCCCGTCCGCTCGTCTCCGGCGCCGACGTCTCTGTCTACGACCGTGCGCTGGAGCTGCTGCCCCACCGTACCTCAGCGTCGCCGCCGACGCCTCAATCCCCGCCGTACCTCGCCGTCCCCGTCCTCCCTCGCCGGGACGTCGCGTTCCCGTCGTCTCCACCCGTCCCAAGTGATTGGGTTTTCAGGTTCAGGGTTTAGGCACTCGATTTGTTCAAGACATCTGTCGAGTGGCCGTGTTCTGTACTTCAAGTCAGCTTGATCAATTCCTTTGTGTATGTTTGTGCTCTCCCGCATTTTTGACAGGCAGCATTT…
>LNC_000245
GCGGGGCTTCTCCGAGAAACAATTGAAAGTACGTAAATAATATTCACAATTTTATTTTATATATTACCATCAATTGTGTGGAGTTTTATTCATATATGTGCATGTATTGACCCCCTTCTTTAAATTAGATCGGACACATGTGGGATGAACTCCTACCACATGATCACATACGAGCAATTCAAGAGGAATTGGCGGGATTCTTTCTTGATCACGGCATACTTAAAGACGGAGAATACCATGCGGATTTGTGATTGGATCTTAGGTAGATGATGTTAGGATTGTAAATATGTTATATTGTATATATGTAGTAGCGTCGGATAGATATACGAAAACTTGTTGTTCGACCAAGCATGGAGAAAGAGATGTCGCTTCTCTCTATATGTATAGTAGCTAGCGTCG…
>LNC_000246
CATAAGTCCACAAGCCCACACCCGGGCGCCTCTATCCCGAAACCCTAGCAAGTCAGAGCAGCCGCCTCCATCTCTCCCGGTCATCCCAATCACCCCGTCCGATCCCGATCCACACATTCCAGCCACCACCGTCCCCACTTCGGCGCCTCCTCGTTCCACCTCGACGCCGGTGAGGCATCCGTCCTGGACCGCACACAATCGGTGTGGCGGCAGATCTGGAGTGGCGGCACTCTATGGCCGCCGGAGACCTTGGTGATCTACAACAACGCGCATCGGCAGCTGCTCCCTATACCATGGAGTGCGCTCGCAGCTGCTCACCAAGGCACGGCGTGCGGCTCCCAGGCATCCGCACGCGGGGTATATGACTAACCATGCGACAGGGGGTGGTGCCTCACTTGG…
>LNC_000247
AAATTTCACAGGGCTAAAAACAATGTCAGTGCTTGCTGTCAATTAGATGCCTATCTCTTCCGGTCAATAAAAAAGAGATCTCACGGCATGGAGGGACACCCAAGCTCCATAATTCGGTCGCACGGAGTTGCTCCGTTTGTCATGCTCGCCGGCCACCCAAGCTCCATCTACTGGGTGCCATAGCCGGTCTGCTGCCATCTTCTTAGGTACAATTAATGTCAAGTAAGGTGGGTGAGAAAATTATCGGTGCAGGACAATTGAAGTGGAGGTGTGATCGCTGCATTGGGATCAATGATTACTTAAGAGACAAAGGTTTGATTTAGTTGCGGCAATGGCAAGAGCATATTTTGCAGAGGAAGAGGATGAACCTTAATGCGTTGAACCTTGTATACTAGAACC…
>LNC_000248
CCACCACCCACACCTGGTCTCTTCCTCCTCGGGATCCCCCGGATCCAACCACAGCCAATTGGAGCAAGCCACCCAAATCCATCCAATCCACAGCCCTCTGTCACCATGGACGTGTCCATCCCCAACTAGTGCAGCTGCCTGGATGTGCCATGCTCCTCGATCCAAGCATCAGATTTCCTCCAGCTCGCCTCCAAGCGTGTGCGTGCCCCTGCAGACTGATGCAGCAGCCTCTTGTGTCTGCTGTGGACCTCGCCGGCCTTGCGCGACCCTGACCTCGCCAGCCGTCAAAGCAGGGAGACAACCATGGCTGTCCCCGAGCTCTGCGAACTCTGCCCAACCTCGCACGCTCCTCCTGCTGCTGCTGTGCTACTGGATCCAGCGTTGCACCCAAAAACAACA…
>LNC_000249
CGCCGCCACCCCATCCCTGACGGCACCCCAACCCACCGCACCGCCTCCCTGACCGCCCCGCCGCACCGACCCACGGCGCCGCCGCCCCGATCGCATCGCAGCCCCGACTGTGCCGCCACAGCCCCAACCCACCACGCGAGTGCCCCGACCGCGCCGTCCCCGACCCACGGCATCTCCGCCCCTCCACACTCTACACGACGACGTCAGCTACAGGTCCTGCGCACCACCCTTTGAGGAGCAGCAGCATCGTCCACTCCGTGGATCTGAAGTTGCCCCTCGCGCTCCCGCTTGGGCCCTTCCCGGGTCCTCATTCGTTGGCCTTCGATCTCATCCCGCCGTGGATATCACGCCTTGGTCTTCTTCTTTTCAGGCAGGAGTGGTGAGAGAGACTATCATGGA…
>LNC_000250
CGCCGCCACCCCATCCCTGACGGCACCCCAACCCACCGCACCGCCTCCCTGACCGCCCCGCCGCACCGACCCACGGCGCCGCCGCCCCGATCGCATCGCAGCCCCGACTGTGCCGCCACAGCCCCAACCCACCACGCGAGTGCCCCGACCGCGCCGTCCCCGACCCACGGCATCTCCGCCCCTCCACACTCTACACGACGACGTCAGCTACAGGTCCTGCGCACCACCCTTTGAGGAGCAGCAGCATCGTCCACTCCGTGGATCTGAAGTTGCCCCTCGCGCTCCCGCTTGGGCCCTTCCCGGGTCCTCATTCGTTGGCCTTCGATCTCATCCCGCCGTGGATATCACGCCTTGGTCTTCTTCTTTTCAGGCAGCTGCTGCCCGTGCACTGGAAGGGGA…
>LNC_000251
CGCCACCCCATCCCTGACGGCACCCCAACCCACCGCACCGCCTCCCTGACCGCCCCGCCGCACCGACCCACGGCGCCGCCGCCCCGATCGCATCGCAGCCCCGACTGTGCCGCCACAGCCCCAACCCACCACGCGAGTGCCCCGACCGCGCCGTCCCCGACCCACGGCATCTCCGCCCCTCCACACTCTACACGACGACGTCAGCTACAGGTCCTGCGCACCACCCTTTGAGGAGCAGCAGCATCGTCCACTCCGTGGATCTGAAGTTGCCCCTCGCGCTCCCGCTTGGGCCCTTCCCGGGTCCTCATTCGTTGGCCTTCGATCTCATCCCGCCGTGGATATCACGCCTTGGTCTTCTTCTTTTCAGGCAGCTGCTGCCCGTGCACTGGAAGGGGATCA…
>LNC_000252
CGCCACCCCATCCCTGACGGCACCCCAACCCACCGCACCGCCTCCCTGACCGCCCCGCCGCACCGACCCACGGCGCCGCCGCCCCGATCGCATCGCAGCCCCGACTGTGCCGCCACAGCCCCAACCCACCACGCGAGTGCCCCGACCGCGCCGTCCCCGACCCACGGCATCTCCGCCCCTCCACACTCTACACGACGACGTCAGCTACAGGTCCTGCGCACCACCCTTTGAGGAGCAGCAGCATCGTCCACTCCGTGGATCTGAAGTTGCCCCTCGCGCTCCCGCTTGGGCCCTTCCCGGGTCCTCATTCGTTGGCCTTCGATCTCATCCCGCCGTGGATATCACGCCTTGGTCTTCTTCTTTTCAGGCAGGTGAGCCCTGAGGTCCCAATCGATCCTA…
>LNC_000253
CGATCCTAGATGCTCTCGCTAGCTGATGCCTGTTGCTGGTGCTGATAGCTGTTGCTGAAGTGCTGATAGCTGCTGCTGCTGCTAATTTGTGTTGTTAACTGCTAGTAATTATTACAGTTTAGAGTTTAGTACTACTAGAGTAGCAGGAGTTTGTGATCTTGCTGTTAATTCGCTGCTGCTAGTTGCTGCTGATATTAGTTTACTGCCGGTAGGTGCTGCTGTTAATTTGCTGCTGCTAGCTAGCTACCGTTGCTTGGCTGCTTCTGTTACCTATGGCTACTAGCTGCTAATTTGTGTTCTTGTTCACTTTGTCTTTTATTTGTTATTTTTTGTGTAATAAAATATGAAGGAGTGGTGAGAGAGACTATCATGGATCATGGTCATGGTACCTTCTTTTGG…
>LNC_000254
CCTGTCTCCCATCTAGCAGCCACCGCATCCGTATTTTCCTTGCGTGGTCTGGAGCGCACCGCCGCTGCCGCATAGCTCTTCCTCGGTCACCACCAGAATTCCCAAGCCGAAATGGCATCGAAGAAGGGTGGCAAGGCAAGCAAGGTGTCCAAGACCATCAACTCAGAGGCGTAGGTACGGAAGGAGGCCACTGCAAAGAAGCAGAGGGATAACATTATCTTCGTCCCGGTGGCGCTGACATCCAACGACCTCACCGTCCGATATGGATGAACGAGACCTCATGGATGAAGAGTTCGACAACGAGTACGATGTCTTGAGGAGTCCCAGTCAGTCTTGCGTTGCTGGAGTCTGCTGTTGGATTATTTCATCGCTTCTGCCGCCACGAATAAATCATCAAGC…
>LNC_000255
TTCATCTCCCCACGATCTCCACAAGTAGCTGATGTATTCCCATTTAAATTGGGTGCTCCACTACACATTTCATTCCCATCGTCCATCATAGTAGTCATACAGCTACCCCTAGTACTGGACAAAATTGGACACCCAGCCTCCCATCGTGGTTGTTCATTCCATGTTGCATACCTAGGAGCCTTCAGTTGACGGCTATTGTAGGCCCACTACTAATTTCAACAGGGAATAGGTATGGCGCCTTGTTTGGATGGCGAGCTAACTTCAACGTCTGGTGGAGGTTGGTTCCAGTTTTATTTGCACAGAAGTCCCATGTTGTCTTCCTTTCAGATTGGGAGTGGAACAGGCGGGTGGAGACGCCGGCCAGGGAGCCATTGGTGGGGTTTGGTAAGGTATGCTGAT…
>LNC_000256
ATTCCCGCAACCCGCATGGTGGCGAGGCGGGCGGCGGAGGAGGAGTGCGCGAGGGCATCTTCTCTTCTCACTCTCCAATAGCATGTGGAAGAGAGACCCTTATAAAGGGGTCCAACTTCTTCTCCACTAGCGAGGTGGGACTAAACTTCCCACCACCACCTTGTCATGCCACCACCTACATGGGCCCTTGGAGATTTCTGAAATTCTCTTATGGGCCTAAGGCCCACTACTAATTTCAACAGGGAATAGGTATGGCGCCTTGTTTGGATGGCGAGCTAACTTCAACGTCTGGTGGAGGTTGGTTCCAGTTTTATTTGCACAGAAGTCCCATGTTGTCTTCCTTTCAGATTGGGAGTGGAACAGGCGGGTGGAGACGCCGGCCAGGGAGCCATTGGTGGG…
>LNC_000257
CGGACTTTGAAAATCATACGACGCCCCAATATAGCAATGGGGGTTTCTTGTAAGCTTCCCAACTGATATTATTTCACGGACTTCACTTTCTTTGATGGTGAAAAACCTTGCCTATTAATTCCATGTCCGACTATTTTTTGGCGAGACAAAAAAAATCAATGCAGGCCAAATCTGGAGCCTGTATACAAGTTTGCGAAAATTCTTATTGCAAAGTCTAACATAAATTTGCTGGCTGAACCTGGCAACTTACCATTGAATTCCCTAATAGCTTAGCACTGTGTAATGCGTTTTGTTGTTGCATTTTTTTTTTCATTTTTCTTATGATTTACCAAGTAAATAAACATCCAAGTTCTAATTTTGCTCAACTAGAAGTAGAACTCATGCTCCTTTCATCTTCAT…
>LNC_000258
GGGAAGGAGAGGTCTCGGCGAGGGCACCATGGCGGATGGTCTGGAGCTCGGCGTCATCTCTACGGGAGGACTGGCTTGTGGAAGTCATGCATGATGCATCTGGTTAGACCTTTCATCCTGTAAGGCCCTCCTTATTATTCCATCACTAATTCCTGGGCCTACCAAAATCATTAATTGACCGTTCTCTGTTTCCATCTAATTCTGGAAACGATTGCCTAAAGCAAATCTACTATATGAGCTCAAATCCCAGCTTGGGCCCCAATTAATTTTGATTTTGAGTATCCATGTTGTACACTGATGTTAATTAATTTGTTCAGGTCGTTTCGAAACTGTTTACATCACCTTTAGATTATAGCCATTATTTAGTAACTACCCCGATTGTGCCATTGAATTGTGTAC…
>LNC_000259
GCCATCTCTAGCTCCTCCTGCACTCAAGCAATCCATGCCGGCGAGCTCCATCACACCTCTAGGGTCTGCCTTGAGCCAACCCCTGCTATCGCTACGCCCCGGACGAGACCGACGTTCCCCACTGTCGGCCTCCCTTCGCCTTGCCTAACGCGTGCTTTGCCCGTCGTCATTGCCCCGTCCCCTGCATCGCACGGCCTGGTTAGGCGAGGCCACGAGGAGAAAAATGACAGGATGACTATGACCCATGTAGCTGCTCCGCTCCTCCCGTTCGCTTGATCGCTTGTCCCAGCCGCCAGGCGCACCCTCAATCGTGTGGATCGTGGCCTCACCCAGCAGCAAGCCCAACCCCGCACCGAGCCGCCCCGCTTGCCCCTGCAGCGCCCTCGTGTGGGCCTCGAG…
>LNC_000260
GGACATGAGGGTGGCAAGATGGAGTCCCGACTACTGCTGTCGTCGCCTTGAGCTTGCTTGCCCTTGATGGAAGAACCACAAGCTGGACTGCCACGGGTTGCTCGCTCTCACCAAACCAGACCAACATCTTCAAGTTATCATTGTGTCACGAGATGATTGCATGGAGTATCTCATGGGATAATATAAGAGGCAACAATAGATAAAAAGATGCGAACAAAAAAG
>LNC_000261
GGGAGGAAGGAGGAGGAGGAGTTGGGCGGCGACATCGGGTTCGGCTGGCCGCTCTCGGTCGCGTCGGCTTCCGTTTACGGGCGCTCTGTCTGGTCTGGTGGTGGCGGCGTGCAGCGCGAGGCCGGTCGAGCCTGAGCCTGAGCACGGGCACGGGCGGGGCCACGAGCCTGAGCGCGTGCGCAACGCGCGTGAGCCCCGCGGCCCGCCGCTCCGGGTCGGACCGCTCGGTGGCCGTGACCACCAGCAGCAGCTGCGGCTGCCGCAGCGGCTCCAGCGCCGGCGGCGAGGGGAGGACATCGTCAACTCCGTCGGCGAGGGAATAGAGATTTGACCAGCTGCAAATGGGAGGAATTTTCTTAGATGTTTCCATTTTTTCTCCGAAAGTTTGTGCTCTTTGTT…
>LNC_000262
TGAGGATAAACGTGCATGAGAAGTTATTGACTTAGTGCAGCTGTACTCCTTGTGGAATGCTATGTGAAGTACCGTACTGTTTCCCTCTGGATTTATGGATAGCTGACATCTGCTGAAGGTTGCGTGCATGTATAGGTGGTGACTTTGTGTTGAAGGATTTGACTTCCACATGATTTTACCCGTCCAATGATGACTACCCGGTACAAAGAAGTTGGCAAAATAAACTAGAGTTTCAGAGCATGGAGTGTGGCTTACTGCAGTTGCTGTGGTTGGCGTGTAGACTTGTAGATTGGTAGAAGCCTACCCTGTCAAACGCTTGACTGCATCGCTCCCGCTCTGCATCGATCGAAATGATGTTGCGGCACTTCCTTGTGTATTTTTATCATATGTATGCTTATA…
>LNC_000263
GATAAACGTGCATGAGAAGTTATTGACTTAGTGCAGCTGTACTCCTTGTGGAATGCTATGGTGGTGACTTTGTGTTGAAGGATTTGACTTCCACATGATTTTACCCGTCCAATGATGACTACCCGGTACAAAGAAGTTGGCAAAATAAACTAGAGTTTCAGAGCATGGAGTGTGGCTTACTGCAGTTGCTGTGGTTGGCGTGTAGACTTGTAGATTGGTAGAAGCCTACCCTGTCAAACGCTTGACTGCATCGCTCCCGCTCTGCATCGATCGAAATGATGTTGCGGCACTTCCTTGTGTATTTTTATCATATGTATGCTTATAGAACGAACTAGCAACTATATAATCATATGTGTTGATGATTTTGCCTTGTTGTTTTGGCCTTGAAGATGCTACCGA…
>LNC_000264
CTGGACGGGAAGGAGGGTAGCAGCAGGACGAGGGGCGCAACTAAGCCGTCTTGCTCTCTTCGGTCGACCCTCCATGACGGACGCCACAAGATCTTCTGTCTGCAGAAAGTTGTAACAAAATTTCTCACTATGGAGTCCTTGCTTGACGAGAGCGTTGACAAGGAGATAAATTTGCAGATCGAATGAGGTGGAACTCCTTTAACAGTAACGCTGAAGGATGATCTGAAGCACCCAAAAGAAGTAGAGGACATGACGGGAGAAGGGAACAAGAAGCTTCGTTTATCATTGATGTTATGTTGTGCACTTGTTGGGCCTTGAACCTTTATGTGTAGAGGAGTCGATGAATGATGTATTGTAATTCATGTGATGTGTTACTGAAATGAAATATATACAACTAAT…
>LNC_000265
GTAAGCGGCAGCGTACGGGGGTAGGCGCCGAGCCGCCGACCGACACAGGGGCAGTAGGGTACTAGGGTGCGCGTCGGCGCGAGCGGGACCAAGACGGAAGGAAGCCACGCGAAGCTCGCTGCTTTCTTTCTTGCTTGCCTCCTCCGTCCTCCCGCCCCCAAAATAAAAATCTGAAAACAGCAAGGCACCAAACGCCCGGGAGCACCCAACACACCACCACACACCATTTCTTCCCCCTCCCCGCGGACCTCAGCCGGCTTACCCTCCCGCCTCCTCCTCCTCCGAAAGCCCAGGTCAAACTCCCCCAGCCAGCGAGGGAGACGGGGGAGAGAGGAGAGAGAGGCTCTCGGATCCGAGCTGCTCCCTCCCGTGCCCGCCCAGATCTCCTCCGCAGCCCAG…
>LNC_000266
ATTTAAGTCACTTTGATCGAATTGCTCAGATCAGGTATGCCCCCCTGTTGGGAACAAACCTCCTAAATCACACTGCATCATATGTGTTGGGGCTTTGATTCGTCTCTAGACATTACAGAGACAATTAATCATCTTGTGCTTACATATATGAATGTAACTTCACAATTACATTTTCATCTAATGACTGATCAGTGAATGCTGATCCAGTGCACTCTAGAAAAGCATTTTACCGGGGTGGAACAAGTGAAAACTCTGATTAATCCAGATAAACACGGGTCAGTGTAATGTTCGATCATCCTTCATGTTTATTTATTCATGGGCATGTAGGTGAGCTTACTTTAGATTCAGTGCCTGGCATTATTTTGATGCTGCACTGAAAGAAAAACCAGATCCTACATG…
>LNC_000267
ATCCCGTCGAGCCGCAGCTAAGGTACCGATCGATCCTGGTCCAGTCGCCAACCCTAATCCAATCCCCGTCTAGCCGCAGCTCAGGTCCCCATCGATGCTGACAAAGAATGGAGCCGCAGAGACGAGGACCGATGCGGCCGCAGAGAGGAGGACCGATGCGGCCGGTTCCATTCTGTCCAGTCGCACGAGCCGGTGCGGCCGAGTCCTCTACGCGCGGCTGGATCCCAACGACCCAGGTGTTTCTGCGGTTATTTTTGCTCCTGAAATCTGAAACTGAGGATTCCATTGGCTGCCCAAGGGTTAGTTTAGTCGAATGTCATATTTTATTCCATATTCAGTGTGTTCATATGATTACTTAATTTCCATTTTTGTCCGTTCATAAATATCCATGACATACGA…
>LNC_000268
TCATGGTCTCATGGTCTGTCCCCATCGATTGAGCTTGCAGGCCAGCAGGCTCATCGGAGGCGGAAGTCATGGCGAGCTCCTGGACGCTGAGCAGGGTGTGCACGAGGGGAGAGGGAAGGGACGCTAGCCGCTTGGCTCAGTTGGTCGCAGAAGTTTGCTTGGACATACTTGGGGATGGAGCTCGTTGCAAGCTCCAATGGCACAGTGGTGCAGATCATGTCTGTCTGGGATGGATTTGTAGATCGGCAGGGAAGATGTGATAAGAAAGATGAGCCGTCATGGGAAGAGGAGGCGTGAAAAGATACAGAACGAGAAGGTGGAATCGTGGAGAAGTTTTGATGGGTTTAGGGCAGAGTAATATGGGTCCCGTATGGGTATGGGTTTGGGCTGGACCTTGGG…
>LNC_000269
CGCACCTTCACTGTCGTCGTCTCCCACCTCGCCGGTGCGGGGTTCGTGGACCAGGCGCTCAAGGTGTTCCGGCTCCACCACCTCCATAGTGGCCCGGCGCCGCCCGGACGGCACGCGCCGACAACTGCCTTGAGGGCCGTGAAGGCGGCCTCGTAGGCGGCCGGGATGGGGTGCTCCGTGGCGAGACGGTAGTCGACCGAGACGGTAGCGCCAGGTGGTGCATGGGTTTTTGAGTTGTTACTATACAACTACCTCACCGTATGCTTTGACCGCTCGTTGTTGGCCATCGGGTTCGGTTGGGAATATACTACGGCTTCATGCATCATTGGGGTTAATCAAGGGGGCAAGTTTGAACATTCGTCCTTAAAGATCTAACTAATCGAGCATTTCCTTGCCGTT…
>LNC_000270
CCAGTCGCCCCTTCCCGACCCCGTGACGCTAGGGTTCCTAGCCGCCGCCGCTGCAACCGGCCTCCGGTCACCCTCCAGCCAACGACGCCGCCTGGAGCAGCGGTCCCAAGTCAGCCCAGCACTTGAAGCGTCTTCTAGAGGGAATAAGTACATCCATTCGTGCCTGAGGTTAAATGAGGAAATGCGAGGCTTGGAAAGCCTAAGTATGCAGCTATCATGCGGAAGATCGTTGATTCACTAGATTTGGCTGTTGATCGGCTGCTCCACCTCCCGTAGTTCATGCATACTATCAGCAGCTTCTACAAGGAACTTCTAATGAAATCTTTATTCACCAAGTAGCTTTCGCATTTGAAGAGGCAATCAAGTACTGTAAATCTTAAGTGGCGTGTACAAGCAACG…
>LNC_000271
CCAGTCGCCCCTTCCCGACCCCGTGACGCTAGGGTTCCTAGCCGCCGCCGCTGCAACCGGCCTCCGGTCACCCTCCAGCCAACGACGCCGCCTGGAGCAGCGGTCCCAAGTCAGCCCAGCACTTGAAGCGTCTTCTAGAGGGAATAAGTACATCCATTCGTGCCTGAGGTTAAATGAGGAAATGCGAGGCTTGGAAAGCCTAAGTATGCAGCTAAAGATCATGCGGAAGATCGTTGATTCACTAGATTTGGCTGTTGATCGGCTGCTCCACCTCCCGTAGTTCATGCATACTATCAGCAGCTTCTACAAGTGCTGCAGGAACTTCTAATGAAATCTTTATTCACCAAGTAGCTTTCGCATTTGAAGAGGCAATCAAGTACTGTAAATCTTAAGTGGCGT…
>LNC_000272
ATTCGAGAGAGATAGTTCCCCTCTAAATTACAAATTCAGGATAAATCATATACTTATACTACTGATATTGGCTCAAAACCAAGTTGCTTTGAGGAATTCCTTTCATCATATCAAAATGTTGCAGCTCCATAGAGAAGAAAAAGCTTTTTAGACAACGGTTGTATTTTCTCTCTCTCCAAAATCATGTGCTGTTTCTATGCATCTGTATTGTTACAGTTCATTTTGTCTCTCTTGCAACTGCTTTATGGAGCATAATATGATGTATGTTGCAGGTTAAATGAGGAAATGCGAGGCTTGGAAAGCCTAAGTATGCAGCTAAAGATCATGCGGAAGATCGTTGATTCACTAGATTTGGCTGTTGATCGGCTGCTCCACCTCCCGTAGTTCATGCATACTATC…
>LNC_000273
TGGGGATGGAGCTTGTTGCAAGCTCCAATGGCACAGTGGTGCAGATCATGTCTGTCTGGGATGGATTTGTAGATCGGCAGGGAAGATGTGATAAGGAAGATGAGCCGTCATGGGAAGAGGAGGCGTGAAAAGATACAGAGCGAGAAGGTGGAATCGTGGAGAAGTTTTGATGGGTTTAGGGCAGAGTAATATGGGTCCCGTATGGGTATGGGTTTGGGCTGGACCTTGGGTTGCCATAAGTAGCACGGAAGGATGTTTCAGCCGGGGCAGAGCGTACAGGTGGAATCGTACAGTTATCGAACGTAAAACGTCGTACGTGAAGCAATTC
>LNC_000274
GACCAAACCATATTAATCTGCCGTGAAAAATAGCCACTAAAACAAGAAAAGTTGGTTAACCAAACAAGAAAGTAGGCAAAAGCTACTTCAAAAAGTTGGAACATATTTCACCTCCATGACAACGCAGCCTGAAGCTAGTAGAAAGTTGTTCTGAATTATGAACAGTGATAAATCACCTATACAATTCTTTACACAGAAAAGAACGGTAATATATATAT
>LNC_000275
CCCAGTCAAAGCCTCAAAGGCTCAAAGCCTGGATGCAGCTGCCACCATCCTGGAGGCCGCCGCCGCCGTGGAGCCGTCCACCGACCGCCGCCGTTCCCCCACTTCCCCAGCCCCCAGGCAGCAGGCCCGTCCGTGGCTCCACCCCTGGCGGCACCCCTTGTCCCGGTCTCCGCCACTGTTCCCGTGCGCGGTGCGCCGTTCGCCGCCGTGCGTCGTTCCCTACTTCCCTGACTTACCAGTGAGTAGTGACCTTGGTAATTTTCTTCGATTATTTTCACTTGTACAGGACCAGCCGACCAGGGACTTTCAGGGACTGCTTGTACTGTGTTCTAAAATCAAACGTGTGTGTGTTCAGTCGTATATGCACGGTATTGTTGAATTCAAATCGATGTATTGTTG…
>LNC_000276
CACACCTCTCCGCATCTCCTCCCCGCGCAGCTACATCTACTCTCCTCCACGGTCGTCATCTAGGGCAGTGTCGGCGCCGCCGGCCTTGCCGAGGTCTTCCTCTTCGACGACAAGGTAACTGACCACCCAATCAACCACCGGTCATGCCCTCCCCCTCCTCCTCTCCCGCGAAGCCCCATCGCCGATCGCTCCCTTCGCCCCACGGCCGCGTCTGCGCGCGGGTGGCCGGCCCCATTAGATTCGTTTGTTGCGGGCGCTGAACTATGGATCTGGCGCTCCGTTCGTCTCCGGGTAGGGACTGGCGCTCTTGCTGACCCCGTTGGTGGTTCTAGATGGATGGATTGGTGCGTACAAGACGGGCTTAGTTGCTGACTGATTCCGGCGTTTCCCAGCCGAGTC…
>LNC_000277
CACACCTCTCCGCATCTCCTCCCCGCGCAGCTACATCTACTCTCCTCCACGGTCGTCATCTAGGGCAGTGTCGGCGCCGCCGGCCTTGCCGAGGTCTTCCTCTTCGACGACAAGGTAACTGACCACCCAATCAACCACCGGTCATGCCCTCCCCCTCCTCCTCTCCCGCGAAGCCCCATCGCCGATCGCTCCCTTCGCCCCACGGCCGCGTCTGCGCGCGGGTGGCCGGCCCCATTAGATTCGTTTGTTGCGGGCGCTGAACTATGGATCTGGCGCTCCGTTCGTCTCCGGGTAGGGACTGGCGCTCTTGCTGACCCCGTTGGTGGTTCTAGATGGATGGATTGGTGCGTACAAGACGGGCTTAGTTGCTGACTGATTCCGGCGTTTCCCAGCCGAGTC…
>LNC_000278
CCCGATCCCACTCTCTCTTTCTCCCCAATCCACACCTCTCCGCATCTCCTCCCCGCGCAGCTACATCTACTCTCCTCCACGGTCGTCATCTAGGGCAGTGTCGGCGCCGCCGGCCTTGCCGAGGTCTTCCTCTTCGACGACAAGGTAACTGACCACCCAATCAACCACCGGTCATGCCCTCCCCCTCCTCCTCTCCCGCGAAGCCCCATCGCCGATCGCTCCCTTCGCCCCACGGCCGCGTCTGCGCGCGGGTGGCCGGCCCCATTAGATTCGTTTGTTGCGGGCGCTGAACTATGGATCTGGCGCTCCGTTCGTCTCCGGGTAGGGACTGGCGCTCTTGCTGACCCCGTTGGTGGTTCTAGATGGATGGATTGGTGCGTACAAGACGGGCTTAGTTGC…
>LNC_000279
CCAACCTCCATTTTTCGATCTGGCCGGCATCATCAACCCTGCGCGTTGCCCACTCCCGCACCCTGCGTGCCGCCAACTCCCGCACATAGCGCAGTACCAACCTCGCCCTCAAGTGTTGCCCTACGTCGACTCCTGCTATCCTCCATCAACAGGGTCGCTCGTTGGAGCCTCGTCGGCGTTCGTTGTCCTCACCATCACGAAGATGTGCTCGTCCTGACCTCGGCCTCACCATCACGAAGCCGCATCCACGATGATCTCATCCTTCACTCGAGGTTGCGTCCTGTGTTCCGTCGGTACACCGCCCTGCAAGAGCTCTAGCCTCCGGCCGGCATCTTCAGCGTCCACCACGTCAAGCAGGATACTATGTCGAGGATACCTCGACAGCTTCGAAGCCTAAAC…
>LNC_000280
CCAACCTCCATTTTTCGATCTGGCCGGCATCATCAACCCTGCGCGTTGCCCACTCCCGCACCCTGCGTGCCGCCAACTCCCGCACATAGCGCAGTACCAACCTCGCCCTCAAGTGTTGCCCTACGTCGACTCCTGCTATCCTCCATCAACAGGGTCGCTCGTTGGAGCCTCGTCGGCGTTCGTTGTCCTCACCATCACGAAGATGTGCTCGTCCTGACCTCGGCCTCACCATCACGAAGCCGCATCCACGATGATCTCATCCTTCACTCGAGGTTGCGTCCTGTGTTCCGTCGGTACACCGCCCTGCAAGAGCTCTAGCCTCCGGCCGGCATCTTCAGCGTCCACCACGTCAAGCAGGATACTATGTCGAGGATACCTCGACAGCTTCGAAGCCTAAAC…
>LNC_000281
GACCGCCGCTGCGCCCCCGCGCCTCCCATCTTGCTTCTCAGTTCTCACTCCACTGCTGCCCTTGTCTCGCGGTGCACGCGTCGCCGACGCCTGAGCTTCTCCTCACCGGGCCAGGTGCTGGGTTCCTCCGCGACAGATCCATTATGTGCTAGCCAGGTCCAGATCGACGACGCCGAGGGAAAAAATAATCCACTGCATGCCGACCGTCTCGCGGCACCGGCGCCAGAGCTCCCACCTCCCTTCTCCTCGCCTGGATCCACAACCGAGTTCAAGCCGCGACCGAATCCATCCCGCGAGGGGTACCTAACCATTCTTGCAGAGTTCCTCAGGTACAATACTCTGACAGAGTACCTTCTTCAGAGTGCAGAGGAGCAAAATTGTTCTAATCAGCAGCAGCAC…
>LNC_000282
GACCGCCGCTGCGCCCCCGCGCCTCCCATCTTGCTTCTCAGTTCTCACTCCACTGCTGCCCTTGTCTCGCGGTGCACGCGTCGCCGACGCCTGAGCTTCTCCTCACCGGGCCAGGTGCTGGGTTCCTCCGCGACAGATCCATTATGTGCTAGCCAGGTCCAGATCGACGACGCCGAGGGAAAAAATAATCCACTGCATGCCGACCGTCTCGCGGCACCGGCGCCAGAGCTCCCACCTCCCTTCTCCTCGCCTGGATCCACAACCGAGTTCAAGCCGCGACCGAATCCATCCCGCGAGGTACAATACTCTGACAGAGTACCTTCTTCAGAGTGCAGAGGAGCAAAATTGTTCTAATCAGCAGCAGCACAACACAGCCACTTGGATCAGCACAAGAGGAGC…
>LNC_000283
CGCCGCTGCGCCCCCGCGCCTCCCATCTTGCTTCTCAGTTCTCACTCCACTGCTGCCCTTGTCTCGCGGTGCACGCGTCGCCGACGCCTGAGCTTCTCCTCACCGGGCCAGGTGCTGGGTTCCTCCGCGACAGATCCATTATGTGCTAGCCAGGTCCAGATCGACGACGCCGAGGGAAAAAATAATCCACTGCATGCCGACCGTCTCGCGGCACCGGCGCCAGAGCTCCCACCTCCCTTCTCCTCGCCTGGATCCACAACCGAGTTCAAGCCGCGACCGAATCCATCCCGCGAGGTACGGCACCGTCCCCTCGCTCCCTCACTGCTTCGATCTCCTCCTGTTAGATTCTTAGGTTTGTGCTGTTGATCAGTAGTTTGTACTAAGACACTTGGTTTCAGT…
>LNC_000284
GGGGGATCCGCGGTAAACCATGCGCCGCCACTCCTCCTTCCCCTCTTCCTCGCGTCGCCCCTCTCCGTGAGCTTGCAAGGATGGCCCTCTTTCTACGTCACCACTCCCCATCGGCGCCCTCGGCGGACTGGCCTGTAAGGACGCCCGCCGACGGCATCCTCTCGTAGACACCGACGCGCTAGGATTCTCCCACCGCCGCCTGCATCCCTCCAGTGCCCCCTCACGCCGCGGCCTCCTCCCCTTCCTTTTAGCATCGTTGACGCACCCCACGCCGAGGTCCCAGCCGAACGGCCACCACTGCTGTTGCTGTCATTCGTCGCCGCCGAGTCCGTCCCACCGCAAGCACGGCCGCACTGCGATCTACTCGCTCCTCCCTTGCTGCAGGCATGTAGATGGTGA…
>LNC_000285
CTCCAGGATGCAGGTCGAGAGTCGAGACGGGGGATCCGCGGTAAACCATGCGCCGCCACTCCTCCTTCCCCTCTTCCTCGCGTCGCCCCTCTCCGTGAGCTTGCAAGGATGGCCCTCTTTCTACGTCACCACTCCCCATCGGCGCCCTCGGCGGACTGGCCTGTAAGGACGCCCGCCGACGGCATCCTCTCGTAGACACCGACGCGCTAGGATTCTCCCACCGCCGCCTGCATCCCTCCAGTGCCCCCTCACGCCGCGGCCTCCTCCCCTTCCTTTTAGCATCGTTGACGCACCCCACGCCGAGGTCCCAGCCGAACGGCCACCACTGCTGTTGCTGTCATTCGTCGCCGCCGAGTCCGTCCCACCGCAAGCACGGCCGCACTGCGATCTACTCGCTCC…
>LNC_000286
GGGGGATCCGCGGTAAACCATGCGCCGCCACTCCTCCTTCCCCTCTTCCTCGCGTCGCCCCTCTCCGTGAGCTTGCAAGGATGGCCCTCTTTCTACGTCACCACTCCCCATCGGCGCCCTCGGCGGACTGGCCTGTAAGGACGCCCGCCGACGGCATCCTCTCGTAGACACCGACGCGCTAGGATTCTCCCACCGCCGCCTGCATCCCTCCAGTGCCCCCTCACGCCGCGGCCTCCTCCCCTTCCTTTTAGCATCGTTGACGCACCCCACGCCGAGGTCCCAGCCGAACGGCCACCACTGCTGTTGCTGTCATTCGTCGCCGCCGAGTCCGTCCCACCGCAAGCACGGCCGCACTGCGATCTACTCGCTCCTCCCTTGCTGCAGGCATGTAGATGGTGA…
>LNC_000287
AAGCCTCCTCATCCTCCTCCTCGTCAACCTCCATTCCCGGCCTGAGAATGAGGTCCTCGCACATGCTTTGTAACTCTGTTACTCCTAAGTTGTTAATTTCAGAATCCTGCATGCTCAATCCATCATAGAAGGAGGGCTCGATCCATGGCGCCGCAAGCCATCGATCTGTTTCCCCTACTGCCGCCGTGGTGCCTCCCCCTGCTCCATTGTGTCTCCTTTGCCTCGACGGTGCCACTTCTGCCTCTCCCATGCCCGACCCCTCCTGTTCCCTTCGACATCTCTCTTCACTATCATCTGTCGACCTTCTCCGACGGTCCGACCTTGCAACTGTAGATTGTGTAGCTCACCAGTTTAGACCAGGCATTGGCATCAACAACGCTGGTAGAGTGGGCACTCGTG…
>LNC_000288
CCAACCCGTCCCCTGATTGCGGCCGCTGCACCACACAGAGGGTGCTCGCACATCTCTTATGCCAGAATGCGGGTATCCTTGATCACAACCACCATGATGTCTCGGTGTCGGGCCAGTCACCCCATCACACTGCTCTCTTGCATCGCATCAGCTGGCTAAGTGATGGCGTCAGTCCTCCAGGGACAATGCAAGGTGCTGGTTTCCTATGAAGTTTCGTTATGCAACACCATTTTACCCCTGTCTTCCTCTTCCAACAAATCAAAAGTAGTCTACGAAAGAATGAAGGCCTTGTGTTGGACATCTCTAAATCTGTTTGAAAAAATTTCTGAAAAATGTGATCCTTTGGAGACGTCTTTCTGCAATTTCCCTCGATTATTCTTAAACCTGGTAGGTATGATG…
>LNC_000289
CTGCTCACGAGCGGCCGCACGCCAGCCGTTCATCGCCCCGGCCGAGATGAACGAAACGTGTTAGGTGGACCCGGCCAGGGAGACGGTCTCCACTTGCCCCTCCATTCTATCCGCACTGCTACAGGAAGAGAAGGGTTCGCCGGCCAGAAGATCTGACGACTGCGGCTATTGGGACAGAGGCTCGTACGGGCATATCAACCACCACGCTGAGGGGACATCAGCAGCTGATTCGAGCGGTTCGCGCATGATGAGAAAAGAGGGAGGAAGAGGCCTGTGCCGCCATTGACGCGAGGCGACGAACGACGGCGGAGCGCACTGCTACATCCGCGAGAGAAGAAGCAAGGTGGAAGACAACATGCAAGATATCTAGCTTCCAGTTCTACACGGGGAGGGGGAGGC…
>LNC_000290
TCATTTAGGAGAGAACTTAGCTAAGTATAGGTCATTGTTTTATTAAATAGGCAATTTTGGAGCTAACTAAGCTAATTATGTAATTTAGGTGGAGCCTAGCTAACTATAGGTCCACTACAAGAAAATCTACCTGTAGAGATGTCATATTCCATAGCTAGAGACCTGATATTTTATCTCTAGGCAATTATAGAGTTGACTTAGTAAAGCGTCTTTGGAGCATCTCCACACGGGTCGTCTCAAAACATGTAGACACGCTGGCTAAGCGTCTATACATGGCGTGAGTCACTATATTGGGACGTCCAAAGGCGTATGTAGACATGACACACTATGTTTGGATGTTCAAAAGCGTCCCTAAATATGTAGAGTTGTTATGTTAGGTGCGTTCGTATCACGTCTCTA…
>LNC_000291
ATTGCGGCTCCCTTTTAGGCCCCCCATAATTAGCGTTAATAATAAAAGTTTCCGCGCCAGGGAGGGAAAAAGATCGAGAGCGTAACAGACGCCTCTCTCTCGGCTGTGCGTGCATGGGCGGCGCCCCCCTCCCCACTGGATCTGCACTGCCGGCGTAGCAAACTGGGAGGCGGGCGGCCGAGCGAGCTCCCGGAGATTCCTCGCAGAAATCTCGCGCCGGTTCCATGAGAGGTTGAGAGCTCGGAGGCAGTGAGGAAGAAGCGGGTAGCCTGATCTGCCCGGCTCCAGGGGGTCACGCACGGCTAAGATGGCGGCGGCACTGGCGTGGAGGTTCAACGGAACCAACGGCGGCAGCCACGGCGGCGCAGATCTGGTAGGTGCCCCTCTCGCTACTACTGG…
>LNC_000292
CTCACTGGGAGGTGGAGGCTATATAAATTGCGGCTCCCTTTTAGGCCCCCCATAATTAGCGTTAATAATAAAAGTTTCCGCGCCAGGGAGGGAAAAAGATCGAGAGCGTAACAGACGCCTCTCTCTCGGCTGTGCGTGCATGGGCGGCGCCCCCCTCCCCACTGGATCTGCACTGCCGGCGTAGCAAACTGGGAGGCGGGCGGCCGAGCGAGCTCCCGGAGATTCCTCGCAGAAATCTCGCGCCGGTTCCATGAGAGGTTGAGAGCTCGGAGGCAGTGAGGAAGAAGCGGGTAGCCTGATCTGCCCGGCTCCAGGGGGTCACGCACGGCTAAGATGGCGGCGGCACTGGCGTGGAGGTTCAACGGAACCAACGGCGGCAGCCACGGCGGCGCAGATCTG…
>LNC_000293
CTCTCTGTTCGCTCAACAGGAACCTGTAGAAACACATGGATGGCCCCAATAGCTCCTCGTCAGCGAACCTCTGGCTGCCCTAAGGATTGGGAACCGCGCCGGGATGCTGCCGCCCATGGCGCTCCCGTTGTGCTGGCCCGTCGTTGAACTTTTTCCGCCGCCCCGTCATTGAACTTTTTCCGCAGTGGTGTCTCTCTGTCAAGCGAGCTGGACTACGCTCGAGCTGCTCCCTGTCGTGCGCCAGGTCGGCCACGCACAGGCCTAGTGAGTCCAAGACGACCTCCATTGCAGATGGGCCAAGCCCCGCTTGATTTTTTCTTCTTAATAGAGTGTCCAAAGCGTTTGGAGTGAGGATTCATTCGACTACATTGGTTTGTCTTCTTCATGGATTCATTGTTC…
>LNC_000294
ATAATGAAATGGCCCAAAGAGCCGAGCCCATCCCCTCCTCACTTCCTCTCCATACGTCCAGGCAAGAACCCTAGCCGCCGGCGCTGCTTCCGCCGCCGCCTCCACCCACCCCTGCGACCGATCCCCATCTTCCTCCTCGGTGCCAGTCGATACCCATCCCCTCGCGCGCGTAGACACAACTGTCGGTGTGTCGAAGGCGAGGCTCCCACGGATCCAAGAGGCTGATCCCCAACGGCGTCAACCTTGACTTCACGCGTTTGATGCGTCAACAGCAACGTCAACGTCGACGGCACCGGAGAGGAGGAGTCTGCTCGCTCGGGCAACGACGAAGATGACCCATCTCCTCCTCACCGACCAAATCGCCTACCACTCCGCTCCCGAGCAAGTGGCCCCCTCTCA…
>LNC_000295
ATAATGAAATGGCCCAAAGAGCCGAGCCCATCCCCTCCTCACTTCCTCTCCATACGTCCAGGCAAGAACCCTAGCCGCCGGCGCTGCTTCCGCCGCCGCCTCCACCCACCCCTGCGACCGATCCCCATCTTCCTCCTCGGTGCCAGTCGATACCCATCCCCTCGCGCGCGTAGACACAACTGTCGGTGTGTCGAAGGCGAGGCTCCCACGGATCCAAGAGGCTGATCCCCAACGGCGTCAACCTTGACTTCACGCGTTTGATGCGTCAACAGCAACGTCAACGTCGACGGCACCGGAGAGGAGGAGTCTGCTCGCTCGGGCAACGACGAAGATGACCCATCTCCTCCTCACCGACCAAATCGCCTACCACTCCGCTCCCGAGGTGACCACGCTATGGAT…
>LNC_000296
CGGATCCGAGCCGGAAAAGAGCAGCTCCAGTGACGGTGGGGTGCGGGTACGGGGAAGGAAGATGAAGGAGGTCCGCCGCCTGTTTTTGCCTCCTCGCCGCGTCCTTGCTTTTGCTGCTCCTCTCTCCCTCCATGCCTAGCAACGCAGCAGCTGTGGGGTTTGTGGGGAAGATGGGGGAGGGCAGAGGTAAGGGGAAGAAGCAGCCCGACCCCGCTCCATCTCTCTTTCCCGCCTCAAGGAAGAAATAGAAGTTGAGGGGAAGCTATTGCGTGCTGGAAAATCAGTCGGTGTTGTCTCTGTTGGTTTCAGGAAGAAAAGGACCGGCAAATTGATGGCTCAGGCACGTCATACAAAAGTACCTTGTTGTATCTAGCAGATTGCGAGGATTCCCTTCTCTTG…
>LNC_000297
CGGATCCGAGCCGGAAAAGAGCAGCTCCAGTGACGGTGGGGTGCGGGTACGGGGAAGGAAGATGAAGGAGGTCCGCCGCCTGTTTTTGCCTCCTCGCCGCGTCCTTGCTTTTGCTGCTCCTCTCTCCCTCCATGCCTAGCAACGCAGCAGCTGTGGGGTTTGTGGGGAAGATGGGGGAGGGCAGAGGAAGAAATAGAAGTTGAGGGGAAGCTATTGCGTGCTGGAAAATCAGTCGGTGTTGTCTCTGTTGGTTTCAGGAAGAAAAGGACCGGCAAATTGATGGCTCAGGCACGTCATACAAAAGTACCTTGTTGTATCTAGCAGATTGCGAGGATTCCCTTCTCTTGTAAGATAAAAACATGGTTATATGTTGATTCGAGAAGAGAAGGGAATTGTCGG…
>LNC_000298
CACCTCATCGCAGTTTCGTCTTCGTCCCCCACCGGGCTACAACCTACAAGCATCCCTCCGTCTTCGAGCACAAACTTCCACTGGTTGCACTCAAATCTCCAAGCTTCCTTAGTCGACCATCAGCTTCCTCCCCAACCTCCCCAACCAACACCGTCTCCGAGCAGCCCCAGCTCACCCCGCCGACCACCCGCCGCTGGGCTCCCCCAAGCAGCGCCGCCTCCGCACGCAGTACTGTTCTCCCGCGACCCAGATCTACCGCCGTCCTCCACCAGCCAACTTCTGTTCCTTAAGCAGTCACTTCAACCTCCGGGAGTTCCTCTCCTCTGTCAGCAACTTCTCGACGAGAATCCTCTATGCACCAGGCCAAGTAGCGTCCACAGTGTCATCTCCCCTGGGTAG…
>LNC_000299
CACCCACCCACCCAAAATATCCCGCGGCCCCTCTCTCTCTCACACGAGCGGACCGCGAGCTCAGACACGAGAGCATAGGACCCGCAAGCCCTCGTCGGTCGCCGGCCCCTCCCTTGCCGCCGCCGCCCTCCCCGGCCACCGCCTTCGCCCTCCCGGGTCACCGCCTCCGTCCTCCCTGGTCGCTGCCTCATCACTCCCCGGTCGCCACCTCGGCCCTCCCTGATCGCCGCGGCCACAGTGGTTGGTCGCTGCAAGATGGCTAGGGGATAACTCCGGTGGGGCTCCGTTCCCACCCCACCGCGAGCCTCCCTGTCGGTCCGTGCCTCCCTGTCGTTCGCCGCCTGCCGCCCCCAAAGATCGAGGCCGACAGTGCCTTCAAGGCCATGGATCGAATATGGA…
>LNC_000300
TGCAGCTATGCAGTGTGTAGAAGTGATACAGGCCGGCAGTTAGAATATATCATCAATTTTTAAGCGCTATGATCTAATAACAGCAAAAAAACCATGAGCCAGACACATTTGAAGGTTCTTCGCTTGTGCAAAAACAAAATTATATTTTTTGCATTTCGCACCTAACTAAGTTGCTTAGTTGAGCTTTGGAATTCACTTTAATTTATGATGAAATAAAGCTAATTATTTTAAGTCTTTGTTTGTTTAGTTGACGCCCCAAACTAGTACCATCTTTGTTTGTGTTTTGTGAAATATGATATGTGGACACAACAGGTGCTTCAAAGTCTAGAGTCCGTACCGACGCTCTTCCTAATCCTTCGCCTCGCTACATCCTCTGTTCTCCCAGCCATGGGCGGTGCC…
>LNC_000301
ACGGAGGAAGGGGATATGTCCCTGAGGAGCTTGACGAGGTGAGTGGGCATGGGAGGTCGGAGCCGAGCAACTGTTGGGGCCTCCCCGCAAGCTTCACAGAGCACCAAGCCGCGCGTCTGCCCCTCAACCCGCCCCTGAAGCAGTAGACTGCCGGCGCTCATCTTTTCCATGTACATCTGTGCTTCCTGTAATTCAATTGACATGTGCTTCAAAGTCTAGAGTCCGTACCGACGCTCTTCCTAATCCTTCGCCTCGCTACATCCTCTGTTCTCCCAGCCATGGGCGGTGCCATTAGTGTACCATCAAGCCCTGCATAAACTTGAAAAAATAGCTACCACTCTATCAATTGATCGGAGAGAGGTGGTAGGTGGCCATGAGCTTGGCTCTGAATATTGTAAG…
>LNC_000302
TCCCATCCCAGTCCTATCCACATCTTTCCCCTTCTGTGTGTAGTGAGCTGAAGCTCGTGCTACTCCAACCTCCAGCCACCGGAGCTCTCCAGCCGCCTGGATCTCGTCGTACCTCCGTCCGGCGTCCACCTAGATAGCTAGCACGTTCGTGTCCCCGTTCTCCTCCGGCCGTCCGTTCCCATCAAGACCATACCTCATCCCGCCCGGCTCGGCTGGCCACCGCCAGCGTGCGCGCGTGCGCTTGCCTGAATCGGCCGGACCTGCGTCGCTGCTCAAAGGTGCGGACCTTGGCGGGCGCTTGCCGGAATCGTCTGGACCTGCGTTGTTGCTCAAACGCGCGGAGCTTGGCGGCGCTTGCCGGAACCGTCCGGACCCGCTTCGCTGCTCAAAGGCGCGGTG…
>LNC_000303
GTGATTGAAGATGCAGCTGTGAATGGCCTTTGTTAATGATCAATGGGGAATGGAACCAAGGCTGCTGCTGATGTTAGGGAAGGGCAACTCATGCTCATGGATCAATGTCTTGCCGCCACAAGCCAGGCAGTTGTACATACTGCTTTTCGCTATGGCTTGGCAAACCTAACCTGAGGCTCCTCAGGCCAAAGACCCAGCGCAGCGACTCCTCGTAAGAGGATGCATTCGTCTGCACGTGCCCATCAACAACTCCTGCAACTATTCTCCACTAAACACCGATGACCTCTTCCGGGGCGCTAACCTGTCCTGGACGAGCTATGGTGATACCTACCTACGTATTGAAGTACCACTATATAACAATCACTGATCTTTCTTCCTTAGGTTCCCCTCGTCTTCACT…
>LNC_000304
TGCAGCTTTAGAAGAGCTTAGTGTGGCGAGTGCGACCCACGCGGAGGGGAGATGGCACGGGGAGTCGGGACCAGATCACCACGCTTGGGTGCTCTGGTTCTAGCATGGTACCAGAACGGGTGTGTAGAGGAGGCCATGCAGACAAGAAGCAGCCATGGATATGGAACATGAGGGGAGCTAACTGGCAGCGGCCAAGCTTGACCGCTGTAGAGAGGAACAGACAGGTCGTGGCATCTCGCTCATCTCTTCTGTGTCTTTTGCTGCTTCACTGATATTCATCTGCCTCGCGGTCACCTAACTCTTCGGTGAGGTCAGCGCCGGCTCTGTCTGGGTCTTTTTCTGCTTTGTCACCGTCTCCCTTAAAAGGTGCCCATTGAGCCAACAACCATCAGATTAATT…
>LNC_000305
CAGATCAGATCAGATCAGACAACGTAAAGATCTGGGTGCTTAGACCTCTTTTCTTCTTTTCATGTCGTATCCCACAGAAAATGAGTTATAATTTGCTCCGCGTCATTTCAGTATGAGATTTCCTCTTCGTGATTTCAGTATGAGCTGCTTCGGCTATCAGATTTGTATTCTCTGTTTAAAGATATTTCTGCAGATTGCTCAGACTTTCGTCATGCTTCTAATAATTTGTTTCGTTAAATATTGCCTGACGTCTCTGGAGCATTATGTACTTATGCTCCTGGCACTAGTCTTCCATGTCCGATGGCACGGCAAGGACCTACTTTGACTGATGTTTATCAGCAACCCGCCTTGGAGTTGAATGTAGTGCTCGTATGTGAATTTGTTCATACTGAATTTGTG…
>LNC_000306
CCTCAATCTCTTTTCCTGTTCTTCCTTCGTCACCCCGAATCCCTCTCCGTGTTCTCCCATGGAGGTTTTCTTCTTGTTCCCACCTCGCGACACCGGCCATGTCAGCGAATCCACCCCATCATAGGACCTCAATCCCGCGACCCCTCGCCTCGATCTTCACCAGAAGGCTCGCTCCCCTTGCTCCGTGAGCTTGGTATGTAGCTGCATACTATTGCCATCACCTTCGACTCGGCCTTCAAGATCCAGGTGGAGGAGCTGTTGACTGAGCGCCGACGAAGGAGACCATCACGAGGGAGTACGCATCGATCGATGATTCCTCTGACCCGTGTCCTGCGCTTGTGGCTGCCCGCTGGGATCGGACACCATGGTTTTTAAATCGGCATATGGTGGTGGTGCTCG…
>LNC_000307
CCTCAATCTCTTTTCCTGTTCTTCCTTCGTCACCCCGAATCCCTCTCCGTGTTCTCCCATGGAGGTTTTCTTCTTGTTCCCACCTCGCGACACCGGCCATGTCAGCGAATCCACCCCATCATAGGACCTCAATCCCGCGACCCCTCGCCTCGATCTTCACCAGAAGGCTCGCTCCCCTTGCTCCGTGAGCTTGGTATGTAGCTGCATACTATTGCCATCACCTTCGACTCGGCCTTCAAGATCCAGGTGGAGGAGCTGTTGACTGAGCGCCGACGAAGGAGACCATCACGAGGGAGTACGCATCGATCGATGATTCCTCTGACCCGTGTCCTGCGCTTGTGGCTGCCCGCTGGGATCGGACACCATGGTTTTTAAATCGGCATATGGTGGTGGTGCTCG…
>LNC_000308
CTCAATCTCTTTTCCTGTTCTTCCTTCGTCACCCCGAATCCCTCTCCGTGTTCTCCCATGGAGGTTTTCTTCTTGTTCCCACCTCGCGACACCGGCCATGTCAGCGAATCCACCCCATCATAGGACCTCAATCCCGCGACCCCTCGCCTCGATCTTCACCAGAAGGCTCGCTCCCCTTGCTCCGTGAGCTTGGTATGTAGCTGCATACTATTGCCATCACCTTCGACTCGGCCTTCAAGATCCAGCAGGTGGAGGAGCTGTTGACTGAGCGCCGACGAAGGAGACCATCACGAGGGAGTACGCATCGATCGATGATTCCTCTGACCCGTGTCCTGCGCTTGTGGCTGCCCGCTGGGATCGGACACCATGGTTTTTAAATCGGCATATGGTGGTGGTGCT…
>LNC_000309
CCTCCTACCACCGTACCTGCATAGTCAACAAAGGCCAACGGCTGGTTCTCCCTCCAACGAGGACACCTTCGCCACCATCGGCGTCATCCTACTTTTACTCCCCTCCTGAACCGAGGGAGGGAGGGAGATGAGGCGATGATACTGGAAGAGGTGTGAGATGTGCAAGCACAACACCAAGGACAGACTGCTGGCTCATCATTGTTGGCAAGAACTTCAAAATCGCGACCTGATGGATTCCCAAGCCGGCGAAGAAGCACTTCATGACATGGATAACTCTCAACTGAAGGTATACTTATTGAAACCTCCATAGTGCAGGTAACAGCAGGTTTCTTTTCAAGCATGTCTAAGCATAGATGGCTTGAAAGCATAAAACTACTGGAAGTTTTCCACTGGCCGTGC…
>LNC_000310
TACCACCGTACCTGCATAGTCAACAAAGGCCAACGGCTGGTTCTCCCTCCAACGAGGACACCTTCGCCACCATCGGCGTCATCCTACTTTTACTCCCCTCCTGAACCGAGGTTTCTGCTTTCAGGGAGGGAGGGAGATGAGGCGATGATACTGGAAGAGGTGTGAGATGTGCAAGCACAACACCAAGGACAGACTGCTGGCTCATCATTGTTGGCAAGTGCAGTAGAATCCAGACCAAGATGAGTGATCACTGATCAGCAACTGGGCCTTGACGAGACGGATGACAGTGCAGTGCCACTTTTTCACGAGAAAGATGATGACTCGGGAAGGAAAAGGTGGGAGAGGC
>LNC_000311
TACCACCGTACCTGCATAGTCAACAAAGGCCAACGGCTGGTTCTCCCTCCAACGAGGACACCTTCGCCACCATCGGCGTCATCCTACTTTTACTCCCCTCCTGAACCGAGGTTTCTGCTTTCAGGGAGGGAGGGAGATGAGGCGATGATACTGGAAGAGGTGTGAGATGTGCAAGCACAACACCAAGGACAGACTGCTGGCTCATCATTGTTGGCAAGAACTTCAAAATCGCGACCTGATGGATTCCCAAGCCGGCGAAGAAGCACTTCATGACATGGATAACTCTCAACTGAAGGTATACTTATTGAAACCTCCATAGTGCAGGTAACAGCAGGTTTCTTTTCAAGCATGTCTAAGCATAGATGGCTTGAAAGCATAAAACTACTGGAAGTTTTCCAC…
>LNC_000312
TGCATAGTCAACAAAGGCCAACGGCTGGTTCTCCCTCCAACGAGGACACCTTCGCCACCATCGGCGTCATCCTACTTTTACTCCCCTCCTGAACCGAGGTTTCTGCTTTCAGGGAGGGAGGGAGATGAGGCGATGATACTGGAAGAGGTGTGAGATGTGCAAGCACAACACCAAGGACAGACTGCTGGCTCATCATTGTTGGCAAGTAGAATCCAGACCAAGATGAGTGATCACTGATCAGCAACTGGGCCTTGACGAGACGGATGACAGTGCAGTGCCACTTTTTCACGAGAAAGATGATGACTCGGGAAGGAAAAGGTGGGAGAGGC
>LNC_000313
AAGATGTTTGGTGGATTATGTGAATTTAAGTCTAGTAGGTGAGCTTGGTGGTTATTATATTGGTGAATTGGTGAATAAGCAATTTTTTAATAAACTTAAGAAAAAATGGATTTAGTTAGGCGACTGTGATCTTGAACCAAATTTCATGATGGATTATGAGATTTTAGATGAATATAGTCAGTTGATTTTCATCTTGAGAAGATACTCAAAGATATTTGATGGATTAATTAATCTTGAACAATTTGAATTTAGTTAGGCTTTTGCGATATTGAATAGAATTTCATGATGATTTATGTGGATTCAGATAACTTATTATGATCTTGAGAAGATGGTCAAAGATATTCGGTGGATTTTAAGATTTTAGGCCTAGTACATGAGCATGGTGACTATTATATTGCA…
>LNC_000314
GGAATATTCGAGAGACCAAATATTGATGGGAAATAGAGAATACGTACAGTTACCGTTACCTCGTCGGAGTTGATCCGTGGCTCGGGACGACCGCCGCCGTCCTGATCCGTGGAACAGGAAAAACTGTTTCCGTCTGCCGTCTGAGCAGCGGGCTTGGTTGCTGCCTTCGATCCATTCGCTCGAGGCCGCCGTGCCAAGGATCCGTGCCGGCGTGCGAAGGAGCATCTCGAAATCTGGCTCCTGGAGCTCGTGATGCAGCCAGTAAAAAGGCCAATCGAGTGCAGAACACACGTTCCTGTCGTTCGGAAGGTCCTGCTCTGATTCGGTTGCTAAGATCAGAGGACAATGGCTGGTACATCACAGAACATAGAGAGCCACAATTGTTCAATGTTCCAGGTG…
>LNC_000315
CTCTTTCCGATGCTGCCGATTCGGACTAATTGGGTTCCCTACCACCATCCATGGCCGGAAGCAAGATGTGAGGATGAGGGGACAGAAGCAAGATGTGAGGATCAGGGGACGCTATGTCGCCTCCATCCCTGACCTTCTTCTTGGCATGTACTGGTTGGACATGCTCTGCTTCCTTTACTCCCACCTTTCGGCCTCGATGCCTCTGCATATTTCTCCATCACTCTCTTGCAGGTACTCACTCCACCACTCCTCTGCTTTGAGTTAATCCGCAAGTTTTTCATCCTTGCTTGTGTAGATTATTGTTGAAATCCAACAAGGCCATTCTGGAAAATTATTTCCCTTTTATGATTTGTTGTCTACATAATAATTTCTTTCTCAAATACAGTTGTGTTGTGTGAT…
>LNC_000316
AATTGGGTTCCCTACCACCATCCATGGCCGGAAGCAAGATGTGAGGATGAGGGGACAGAAGCAAGATGTGAGGATCAGGGGACGCTATGTCGCCTCCATCCCTGACCTTCTTCTTGGCATGTACTGGTTGGACATGCTCTGCTTCCTTTACTCCCACCTTTCGGCCTCGATGCCTCTGCATATTTCTCCATCACTCTCTTGCAGGTATCTACTTCCTCAACAAGTGAGCATGCCTGCATTTATCACTTGTGCATACGAAACATAAAGGCACATACAAACCCCCTGCTCAGGAGCTCCTCCTCTCTAGGAGTATAAACATGACTACAAACAGGAGTAGTTAATATTACTGTATAGCAAATTAAGCTAGACCGCTGTGCCCTTTCTTCCTGTTGGATTTCG…
>LNC_000317
AATTTCTTCAGTATTACATTTGTATTATTACATGCCAATTTTCCAATTACTAATTTGACTCTCTTTCAGGTATCTACTTCCTCAACAAGTGAGCATGCCTGCATTTATCACTTGTGCATACGAAACATAAAGGCACATACAAACCCCCTGCTCAGGAGCTCCTCCTCTCTAGGAGTATAAACATGACTACAAACAGGAGTAGTTAATATTACTGTATAGCAAATTAAGGTTAGTTAATTTTGGAGTATACTCCCAAGACCAAGCACTTAATTTACTTCTATAGAGCAAATTAATCAAGCATGTTAATCCAACATGCAAACACATAAGACAAGCAAAAATTATTGAAATTATTGCTTCTGTAAGCTAGCTCAACTAGAATATTTACTGAAATTTTTAGAT…
>LNC_000318
CTTCATCAAAGGGTCCAAGCTCGTCTCGCGCTGTCGGTAGGACCGGACTGGTCTTGCGCCCGACTGCAGGACCGAGATCGTCTCACGCCCGGTGGCAGGATAGGCATATGGAGGCCAGTTCTGGACGGCCTATTGGGTTTCGGCGTTGGGGGCAGCTCACGAGTGCTAAAGGCGGGGCCTTTCCACTCGTCTCATCGGTTGGGGTAGCGGTGAGTGGTGGGTGAGGTGGCGTCGAGGTCTTGGATGCCGGGGTGGCGACCCTGGTGGTGGTATCGCGGTGCTCTTGGGCAGAGCCTGTGGCTTGGTGCTGCCTGGTGACCATGGTTGTGTGGGCGACATGGTCTCCGGGTTGTGGCGTTCGGTGGCGGTGAGTATTGGCCGGGGTGAAAACCTGATCTA…
>LNC_000319
AATAAGCAAACCCATTATCTGTTCGATCCCTAACCCTAGGCACATCCACATCCTCCTCCATCCCGTCACCGCACTCTTCCTTTCTCTCCACCATCCCGTCGCCGTCCCTACCACTCTTCCATCGCCCCAATCAACGACTCATTCATCCCCTTCCACATCCATACCCCCTGCAGGAGCGAACAATAACTTGTTGCCCCGCCGTCCTCTCTTGTTCTCCCGATTGGTGCAGCAGCAGCTACATATGCGGTTCATGGCTACAGCAGTTGCGAATGCAGATCGACCGTCTTCGAGGCGTGGACCTGCATCAGCACCAAATGTACCTCACTGATGATCTGATCTAGTGCGTCGAGGAGGTGCATGTTCACTTCCGCCACCGTCGACCGTGCCTCAAGTGGCCCT…
>LNC_000320
AATAAGCAAACCCATTATCTGTTCGATCCCTAACCCTAGGCACATCCACATCCTCCTCCATCCCGTCACCGCACTCTTCCTTTCTCTCCACCATCCCGTCGCCGTCCCTACCACTCTTCCATCGCCCCAATCAACGACTCATTCATCCCCTTCCACATCCATACCCCCTGCAGGAGCGAACAATAACTTGTTGCCCCGCCGTCCTCTCTTGTTCTCCCGATTGGTGCAGCAGCAGCTACATATGCGGTTCATGGCTACAGCAGTTGCGAATGCAGATCGACCGTCTTCGAGGCGTGGACCTGCATCAGCACCAAATGTACCTCACTGATGTTTGGCCTGAACTAGACGCGGTGGTGGGAGAACTAGTCCGATGCACGAAAACTATCATGTTGCACCGCT…
>LNC_000321
GAAAGAGAGCAGTGGACGCGCCACATGAAACACCCAATTCCCCAATAATGCAATCGTTCCCCAATCTCACCCTCCCCCGTGCCCCCCTCTCTCTCGTTTCCCACACACACCACTAAAATCCGCGAGCGCCGCCGCCTCTGCCGTGCGCACCGCCGACCCAGCCCGCCCGCTGGTCCTCTCCCGCCATGAAATCTCGAACCCCGGGCGTCCCTTCCCTCAGCCCGCAGCAGCACCAGCATCATCAACCCAACTCCCGCCGAGGAGGAGCAGCAGCACCGTCCACTACCGAGGAGGAGGCCACAGTTCTTTTTCTTCCATCGGCGACACCTATACCAGTTGAGCCCCTTTGTGCTGGATCACCTTGAGATCTCGACAAGTTTAAGGGGCACGACATGTAGG…
>LNC_000322
CGTAATCAGATCCAGGCTATTATCCCTCGTTGCCCCTCACCCCCCACCGGTAACGCGCGTTACCTCCCCTCGATCCCCTTCTGCCCCGAGCCCTCCTCCTCCCTCCGCGCCTCCCCTCGATCCCCTTCTGCGCCGCCGCCTCCCCTCGATCTCCTTCAAGTCCAACACCGCCGCCACCTCCCCTCGATCTCCGTCTAGCCGTCGACAATTCCCCTCGGCCCTCTCCTCCTGGTCTAGCCGCTTGGAAGGAAGACATCACATCGTCGGAACGCCAGCCGCCGCCGCCGCGCCGCCGATGAAGATGGACGGTTGAAGCTAGCGACGAGGAGCACCAAGGCCCGTCTCCGGATTTCCAATTGATCTATCCATCCTCCATCAACCTCGTGCCGTGGATTTGGA…
>LNC_000323
TCCCATCAAGACCATACCTCACCCCGCCCCGGCTCGGCTGGCCACCGCCAGCGTGCGCGTGCGCTTGCCTGAATCGGCCGGACCTACGTCGCTGCTCAAAGGTGCGGACCTTGGCGGGCGCTTGCCGGAATCGTCTGGACCTGCGTTGTTGCTCAAACGCGCGGAGCTTGGCGGGCGCTTGCCGGAACCGTCCGGACCCGCTTCGCTGCTCAAAGGCGCGGTGCTTGGGGCAGCTTGGAGGCGTGGAGACTGACGGGCGCCTGCGGGACGGCAACACAAGAGGGGCGGCACCTCGGTCTTGTGGAGGAGTTTGGAGGAGCAGTCGAGGGAGAAAGAAGAAGGACGTCCACGAGCGCAGAAATTGATACGCCCCTGGAGAGGAAAAAAGGGGGACAGAGA…
>LNC_000324
TGAAAATGACAGGAGGAGGTCTGTATCCTAAACCGGCCACAAACAAGCTGAAACGCTGATCCAAACACGGCCTAAGGGTGAATTGTATCCCACATGAAAAATAGCTTGACTTTAGGCAGGTACTCGTACGACGAACAATCAGGCACATACACAGAAATGCATGGCGAACAAACTGGCATGCACAAAGAAATAGAGGGAGACGGGGTCAAGGAGTAGCCAAGGTGTAACAGTTCGCCCCCAAGCTAGGTGGTTTCTACTCCCCAGTGTTTTCTTGATGCGGTGTAGCTTAAGTATGCAGTAGAGCTGTAGAGCACCCCTGGATCTCAACTCTCATGGCCGAATTATCACGAGGAAAAGAATTGGTTACTTATGGTTGTAGGATGTTAGTTGAAGTTCATG…
>LNC_000325
GGCTAGACGGCGCGCTGGTCGCTGACCTCTATTGTCGGCCTCTGTCGATCTGTGACGGACGGCAAACTGGGGGATGAAAACGATATTTTGCTTCGAGCTTGGAGTCTAGACAAATCTTGGATGATGAATGGTTTTGTGGATAAGTGAAGTTACGCGTGGAGAATTGCATTATTTTACAAGATAACTTGAAATGTTGTGTGTAAGGTAAAGCATAATTAACCATGTAATTGGGTGTTCATTGTATTATCATCATTATTATTGAAATTTCTAATGTTTCTCATTCTTATTTAAGCCTTATTTTTGTTATATGCATATGATTCTACAACTTTGCGAAATAAGCTTTTGGAGATCATGTTATACAATTCTAATATTTGTCACTAAGAAATTAGTATAAGTTGA…
>LNC_000326
CTCACACGTAAAAGCAAGCGCGGCACCGCCCTAGTGTCCTCTCTATTGCGGCCTCCGCCTGGATCTGACTGGATCCTCAGCCCACTGCCGCTTCGATCCGGAAGCGAATTCCTCTCGTTTCTTCTGCCTTGCGTCGGCTTCAGACTTCCATAACACCTAGTAGCTCACTTTGGAACTGGAAGCTTGGTCAGCTGGAAGGAAGGTTACTTTACTCAGCTGTTGGACTGATCAAGGGGACTTGCTTTGACTATATACATTGGGCTTCTCTGCTAATTTTGCTAGTCTAATTGATGATAAGGCTGTACACCTGAAGCTTCACTTAGTTTTATTCAGTTACAAGCTAGTCTAGGTTGGACCTATGCCTTCTGATAAGGGTGTTATATATTCAACCTACTTTAA…
>LNC_000327
CAGCTCTCTCTCCCCCTTGGAACTTGTTCCGCCATCAGTCTACCCATGCATCTCCCCTTGCCGTTCGCATCGCTTCGCAGCCATCTTTGCCTGCATCGATTGTCGAGAAGAGCCAGGATGAGGCTTTGTCTTGCTTGCTGTGTCCCCACATGAGCCCTATCTTGTCCGGATTCCGACGGCCTAGCCCCCTGCTACTCGGAATAAGGTACGCTGTGCGCATGCACGCCATGGATTCTTGCGCCGGCCGCCACCAATTCCTATTCCTTTAAATTTCGCCACTTTGGGAGTAGTCTCTCTCTCTCCCCTAGCCGTCTTTTCTTCTTTGCTTCTTCAAGGATTAATTATCGCCTTGGGGAAGGGGGACGCGTGTTGATTCGATTAACGCAGGTGCTGTTATTT…
>LNC_000328
TAGACGAACACTGAGACCTGCCGCTGCTCACCGCCGCCGCCGCCGAAGCCACCCCGGCCGCCTCCATGAAAGGCCGCAGCAGCCACCGCGGGGCCGCTCCCACCTCCGCCGCCGCTTCGACTTCCAGCAAGCGCGACCCCGAAGACGAGCCCGTCTCAGCCTCCGAGGAATCGGGCGACGAGGAGGATGTTTCCTCGTCGTCGGGGTCGGAGTCGGAGTCGGAGAACGACGAGTTAACGGACCGGGAGAGGAAGCTGGAGCGCGTGCTCGCCG
>LNC_000329
GCTGCTCAAAGGCGCGGTGCTTGGGGCAGCTTGGAGGCGTGGAGACTGACGGGCGCCTGCGGGACGACAACACAAGAGGGCGGCACCTCGGTCTTGTGGAGGAGTTTGGAGGATCAGTCGAGGGAGAAAGAAGAAGGACGTCCACGAGCGCAGAAATTGATACGCCCCTGGAGAGGAAAAAAGGGGGACAGAGATGCTTGGAGGGGAAGAGGGACTGCAATCTTCAGGATCACGTACATAGGACACAGCTTGCGGCTTTTGTCGCTGATTCATCATCAGAACCGAGTGAGATTTCTTACTTTAGGTGCGTGAGATTGTTCATCAACGTCCTGATTCTCTGGAACACTCCTTGGAGAAGCCGTCAGGGATGCAAGACTCGGAGAAGCCATCGGGGGTGGA…
>LNC_000330
CTCTTGTGCATTGCACCAATGGGGTGTATATTCATTTTTGTGTGTGTTCATTCTGCTATGGATAAAAGATTTCGTCGTATTATTTTTCGCACCGATACGCGCTCGTTATTTATTGTTGTGTGTATTCCTTTCAGGAATCGAACAAGGAACAACGACGCGGCGGTGCAGGATGGACGGAGGACTTTGAACAACGGGAAGTGGCCCCCAAGATATAGGTTGAGGTCTGAATCCAAATCTCCGTTTCTGTCATCCAAACATCCAAATTATCGAAGGTAAGAGTTCTCCACAAATCCACGGCTTTCGGGGCCGTAGTTATTTTGTGAGAAGCGGGGCAATGTACGACCAGCAAATCCAAATGGGATCCTCTTGCCCTCAACATTCTGCTGTCCGACGCAAGCG…
>LNC_000331
ACTTAGCTAGTGCACCCACAAACAGGACACATGCGAGGGAGGTCTTGCATGGGGGTAAGAGGCCATCTTCGATAGCCAAGGATGATTTGCCTGTGAACCTCCCCTGGCAGCCGGGTTCTCTGCCCACAGAGCGGCATCCGGCGGTTCCATGGGCAAGTCACCCTGGCTACCAGAGTACCCTCTTACCGATACCCTCATGCCAGACCCACCTTCATTTCATTCATCCTGGTGTGCCGAACAGAATTCACCCAAGGACCAACGATCATCATCAGGTGGGAGCCATTCGATGTTACTGTACACCCTGAGATGGGCCTTTACATGAGAAGAAAACAAGGTATCTTTTAAAAAAAAAGACCATGCCACCCGTCTTTCTTGAACATGAAGTCACTGACGGCAGGC…
>LNC_000332
ATTATATTAACATTATAATTACATAATGTAATTATGTAAGCATTACATTATATTTTAACATTATAATTGACACTTATTAAAATTAATGCCGCATAATGGCAAAACAAGTAGGTTATGTACTTTTTTCTAGCCCGGTGTAACATTGTTTCAGATAGCTCTTTGGTCTTATTTGACTACTGGTTGTGGTAGTGGTACATAACACTCTGATGTTGAAAACATGGATCAGGTTCTATAGTAGCTACCTTTGATTTAGAACCAGAGTTCAGTTGTGATTATAGGATGTAAACTTTATATTATTTTGCTATCTTATTTTGTTTGTGAAAGTAGCTGCAGCAAGTAGAAGTTTAGATTGATGCAAGCAAGTAAGCAACACTTTGATTGGAAAAACTGTGTGTTGAC…
>LNC_000333
CTAATCCCGCACGCGCCACAGGAGCAGTTTGCAGAACTTGCGCTGCCTTCTCCAAAAAGGGTGCTCGTCCCAAATCTCCTCCTCCCAAAATCATGGGATAAATCAATCCTTGCCCTCCTTGAGACTCGTGCGTGATTTGTACCTTCCATGGGCGCTTGATTTCTTGTCTCCCGAGCACCCTATTTGAGTGGTGAATCACCGCATCCGGATGCATCTCGATCTATGTTGCCGCTCCACCTCCCAAATCCCTGGCGTATGGCCACGACATCTGGTCGATCTCTGCACATGAAGAAGAAATTTGGCAGCTGCAAGCCACATCAAACGGTTGTATCAATTATGCATCAATTGTTGCTGCTCGCCTGCGAGGTTGTGATGTGGTTGTTGGATACAATTTGCAGA…
>LNC_000334
TGTCGTTGTCCTTGCTGTGTTGCTGCCATTTTCCTGGCGGTAATCTGTGCAGTGCGGAGACTTGAGTGTGACCACTGTAGAGCATGCCTTGTGATCAATTGTTCACTTGTTGAGATATTTTTCTCCACGCCCGTTTTGTCGCTCAAATTTCTAATTTTAGCTACGTAGGAGTTTTGATGAATTTAATCTTCTCCTCTGTGCGTTCTGAGGGCAGAATTACATGGTAGTTTCCAACGCTGGTTGGCAAGAAAAAAGATATGTGGTGATTTTGAGATATTTTTCTCCTACCCGTTTTGTCGCTCAAATTTCTGATTTTATCTATGTATGAGTTTTTATGAATTTACTCTTCTCCGCCATGCGTTCTGAGGGCAGAATTACATGGTAGTTCTCCAACGCTGC…
>LNC_000335
CTTCTCTAAAAAAACGCAAATGGTGTATCGCTTTTTCTCATATCTGAGGCAGCCAAAGCTCGCCGGCGGCTGGGCCGGCTAAATTCTAACTTCACTATTTTCCTCAAATCTGGGGATGTTGCTCGTTGACGACCCAAGGTCCGGTGCCCGATATAGCCGATGCCACAACCTTCAGCCAAACGTCGGCTTCCTCTTGCTCCGGCATGCTAGGTATTCAAGTCATTGGCGAGTCAGCGGCGATGCAGCCATCAATCCATCCCTGCCCATGAAAGGATTCACAGGACAAAACTAATTCAATTGACATGCTATAACAGATTTTTTCAAAGGAATAAATCTGAAGAGGAATGTGTAAGGAAAGCCTTCATATTGTTGTAGAAGAAATATCCACAGAGTTGTGAA…
>LNC_000336
TTTTAACCTAATTTTACGGTGGGTGTTTTGGTTGGTTTTAGTTAGGTGTTTTTGATTTCGACGAGTTAGTAAAATATGTTCGATGGATTATATGAATTTAGGTCTAATAGGTCTATTAGGTGAGCATGTTGATTATTATATTGGTAAATAAATGAATCTTTAAGAAATTTGAAACAATTTGGATTTTTTTTCAAGAAAACGCAAGAAGCCTTTGCGTTTCATTGTATTGAAAAGAACAATTTGGATTTAATTAGGCGATTGTGGCCTTGAACCAAATTTTATTGTGGATTATGAGATTTTTGATGGATTAGTTAGTTGATGGCGATTTTGAGGAGATACTCTAAAGATGTTTGGTGGATTAATTAATCTTGGACAATTTGAATTTACTTAGGTGGTCGT…
>LNC_000337
GAGCTCCATAGGAGTCTCAACAGTGTGCTCATCAAAGCAGCATGAGTAAGAATATCCTAGATATACTTCTCTTAGGAAATAAAGAAGCCATTAGAGATAGAAGAAACCTCAATCTCCAATAAAGTAGCGACTTCTTTAGTAAACATGGAACAATTTGGATTTAGTTAGGCGATTGTGATCTTGAACAAATTGCATGATGGATTACGAGATTTTTCAATGGATTTAGGTGGTTGTGATCTTGAGGAGAGAGTCAAAAAAATTTGGTGGATGAATTGATCTTGAAGAATATGGATTTAGTTAGGTGATTGTGATATTGAACTATTATTTTGTGATTTATGAGATTTTAGTTGGATTTAGTTAGGTGATTGTGTCTTGAGATGATAATCAGAGATGTTTGGT…
>LNC_000338
TTTAGGTTTAGTAGATGAAAATGGTGATTATTATATTGGTGCATAAATAGATATTTAATTTAGCTTGAAACAATTTGGATTTACTTTGGTGACTGTGATCTTTGACCAAATTTCTCTTTGATTTATGAGATTTTAGTTGCATTTAGTTAGGTGATTGTGTCCTATGAAGATAATCGAATATGTTTGGTGGATTATGAGATTTTAGGTATAATAAATGAGCATGATGATTATTATATTGATGGATAAAAGGATATTTGATTTGGTTTAGAACAATTTGAATTTAGTTTGGTGATTGTGATCTTTTAACCTAATTTTACAGTGGATTATAAGATTTTGGTTGGATTTAGTTAGGTGATTATGATTTTGACGAGCTAGTAAAAGATGGCCGGTGGATTATCT…
>LNC_000339
GACAGACCAGCAGCACCATGCACACATTCAAGACTAGTAGCTGTCGATGCCTTGGAAGATGTACATGCAGATGTGGAATAGCACCACCCTAGTATGGTTGTAACTCCAGCGACTCAGCGGGATATACGATGCTGTTTCACTCCCCCATCATGTGATTGGCAGCTCACTGGAGCCATCTAACTTCTTGTAAGATGATGAAGGTATTCCAGTACTCCGGGTTCCTCTTTTTTTTCGCGTCTTGGTGGAAGCCATTCGGTACCATAGAAGATGCTGAAGCTATCGCTGTGCTTGTTCTTTTTTTCGGTTGTTCCTATAGTTGACCTTATGTGCG
>LNC_000340
GTGAATGGCGTCCCTCTGCTCTACAACCTCCCTCCGTCACGATCCTCGGTCGTGGCCAACAGGAGGGGACCCTCGGCCCCGGTCGTGGATGCCTGTTCGGGACATGGATCGCCATGTCCGGCGCCGCCAGTGCCTCGTGGACCGCCATCAATAGCTCCGGGACCTCCGCCATCGAACTCAGGTACTTTTAAACTTTCCACAATACTAAGGAGCTGTTCGGCGATACTCCAACTCCGTGAAATCTGAGGATTTGTGGAGCATCCTTTTCCCGGCTTCACGATTTTTAAGTGCTGCTCCACCAACTCCGGGAGTGGGGTTACGGAGCGGAGGGCTTCCGAACAGGCCCTAACACTGCTTCCTCATTATACTAATACCTTCTCAACGAGTTGGAGCTTGCAC…
>LNC_000341
CTCATTTCCCTCCCTCCCGTGAATGGCGTCCCTCTGCTCTACAACCTCCCTCCGTCACGATCCTCGGTCGTGGCCAACAGGAGGGGACCCTCGGCCCCGGTCGTGGATGCCTGTTCGGGACATGGATCGCCATGTCCGGCGCCGCCAGTGCCTCGTGGACCGCCATCAATAGCTCCGGGACCTCCGCCATCGAACTCAGTTTTCCTAGGTACTTTTAAACTTTCCACAATACTAAGGAGCTGTTCGGCGATACTCCAACTCCGTGAAATCTGAGGATTTGTGGAGCATCCTTTTCCCGGCTTCACGATTTTTAAGTGCTGCTCCACCAACTCCGGGAGTGGGGTTACGGAGCGGAGGGCTTCCGAACAGGCCCTAACACTGCTTCCTCATTATACTAAT…
>LNC_000342
TGCCAGGTCCATATCGTGCGTCAAGTTCTGTCGCGTGGGGTATGGCACGGGGTGTGTCGATGGCCTGCCAGGCCCATATCGTGCGTCAAGTTCTGTCCCGTGGGGAATGGCACGGGGTGCGTCGATGGCCTGCCAGGTCCATATCGTGTGTCAAGTTCTGTCGCGTGGGGAATGGCACGGGGAGCGTCGCTAGCAGTATGTACATCCGGTGGCCACGGGGGTATGGTAAGTCACTCCAATCACCTCAAAAGATGCTCCACCGGTGAGGCAAAATCCCTTTGTTACTCCACCAAAATTGTTCTTTGATTGATATGTGGACAACTGCTTCTTGCTTCGATCTATACACAATTTCTTGGGAAGGATGCAGGGATGTACAATACATGATGTGCTTAATTAGTT…
>LNC_000343
AGCCCAGGCCCCAGCTCTGCGGACAAGTCCAGTGACTGCAGGCAACCCAGGCCCCAGCCTTACTCTCGTCCGTGAGCTCCCGCAGTTCCGAGCCGAGCTTGCGGCCGTGCCTGATCCCGCAGCCACTTCCGGCTGCCGCCGACGACCAAGCCCACGATAAGCCATGACACTGCCGGTGTTGCCGCCATCGGTGCTCCGTCATTTGGGTAAGCAGGAGCACGCCGCCATCGGGAATGGATTCCTCTCCACCAGATCTAGCGTCCCCACTTCTAGATCTGTCGTCCTCGGGTCGTCCCCATGCCCAGCATGCCCTCGCCTCGCGTGCTTCAACTATTACCGCTGCCGTGTACGTGTTGACTCGCCTCCTTCAGCGTTCTCGCAGCGAGCGCACGGACGCAC…
>LNC_000344
CCTTCTTCTCCATCTTCTTCCCCTTTCTCACGTAAGACTCTGAAGATTCAGTAGTTCAGGTTCAGAGAGAACAACGCCTCCGGTCGCCACCCTTCCCCCTCGTCCCCGGCAGATCCTCTGGGGAGATCAAGAGCGCAGGGAGGATGCTGGATCCTCCCCCGTTCCATTTTCGTCGCTAGGAGGTGGGATCCTCCTCCCTAGCGTCGGCCCCGCGTCGTCGTCGCCGGAGCGGAGCAACGGGTCTCTGGCCCCGCCTTGCCTCTTCTTCCTCTCCGTCGGGCCGATCCTTCTCCTCATCGTGCTTGGGTACAAGTACCACTGATGCAGGAGATCTCGATGACAGCCAGTTGAAGTGGGAGTTCGATGAGGACAGCGGCAGACTGTACGTGACTTATCCGG…
>LNC_000345
CGCGGGTTCCCCGCTGGCGGCTGGCCGCACCTTACCACCCCCATCCGGTCGTCCTCCGCCCAGGTAGACAGGAAGGAGCGAGGAGGTCGTATCCGACTGCGGCACATGGAGAGGTGGACCAGGGCGACGCATCTCCCCGGCGACCACGGGAATACTGCTGTGATTCAGACAGGGTGATGGGCCTCCGCTGGCGCCGCCTGAGTACAGAGCCTACATCGCCCACGGTCGGCGGTCAGTTTCATGCCCATCGCCACCGGCGACCTCTCGGGAAACGGGCAGACGGCGGGAGTTTAGGACACCACTGCCGATGCGGCAATAACTTGGGCTTCTCCTTATCCACATCTGGGCGGTTGGCTCTGCTTCTTCTCCACTTGCTGCTGCTGTTGGAGCACTGAACGC…
>LNC_000346
TCCTACTAGCCCTCGACCGTGGCAGCCTCGATGGTGGCGCTTGCCTGCCTTGCCACTCACAAGGCGTCCTCCTACCATCAGGTCATGGAGGTATATAAATGCTCTGAACTGAACTCCTCCTTCAAAGCTATGCATTTCTCTTATGTCTTCTATACATTTCTCTTATGTCTTTTGTCGCTCAGAACTTCGATAAAACTTACCGATGGTAAGGAAGACAAGAAATGCCTGACCGCTTTGTTGTTCGCGTAATGCAGACTCACTCGAGGATGAAGGACGACGATCTGCTTGAATGTTTAATGAGTCTCAAGTGGCTGATAAACTATGCTTCTTAGTACCCAGGACACCCATGTTGAACATTCCATCTAATCTTCTGTTGATCGACAATACAGCGTAGCACAA…
>LNC_000347
CGGCAATGGCTTATCTGAATGAAAGATCTCCGGCACTGGCGACGCCGGCGGCGCTAGCCTCTAGGTGACCAGAGCCAGCCGCCAACTCTTCTCCCTGTCCACGCCCTTCTTCCCACGCGGTTCAAAAACGTAAATAGCCCAATGGTTTGGCGTAACTGCAAATTGGCCAGCCTTTTCCAGGGCACGGGGTCAAAGGTGGAGCCTCTCTATTCAACTACTGAGATGGAAAGGATTCATGAACCATGATGCGAGAATCATCTTACGGCTGATTCTTAACCTTTCTTTTCCTGCTACCGTATATTACAGGTCTGTTGTTTGCTTGTCCTATCAAGGTAATTTAATAAGGTCTATATACTTGACCATTGGCACAATGCATCCTTTATTCACTTGGTCAAAGGT…
>LNC_000348
TGTGCCGCCAACAACGCCTCCTCCCCAAATACCCCCAATTTGTTGCCAAACAACATATCGATCTTGCTGCGTGGTTGAGTGCCGATACTCTCCTTTCCAGAAATTTCCGGGTTCAGTTGATTCCCATCCCCCCTCCTCAGGAAGCCCGCCCACCATGGGTAGCCGGTTTGTGAATCTGTTGGCTAGGAGCTACGGCGGCCCCAGATACTTCAGCCTTCACTGTATGAATCCGGAAAACTTATTTCGCCCAACCCGG
>LNC_000349
CTCTGCTCGAACCCTCGTCTCCACGGGTGCGGAAGGCTGATCTCGAGGAAGACGAGGCTCAGCCTCCTGTAGATGAGCGCTGCCCTGGAAGAGCATGCCGGTCGTGGCGATGTACTACGTGAAGGCGTCGTGACATGAAATTCGTTGTTGCTGACGAGCACCAATGGGAGGCTGCCGCGGCTACTGATCTGGTCCCCATTCCCATCGACTCTGCAGGGATCAAGATGTGGTCATCGCCACCATGGATGGAAGAGGAGGAAGATTTGGTGTTCCATGGCGGCTAGAGGAGGAGGATGTGCTTCTCCAGCCAGATCCGTGGCCACCACGTAGCCATCCACGTCCACCCTCCTTGACCGACAAATCGATCGACCGGACGTGGCACAGGGTATCGACCACAGG…
>LNC_000350
CTCTGCTCGAACCCTCGTCTCCACGGGTGCGGAAGGCTGATCTCGAGGAAGACGAGGCTCAGCCTCCTGTAGATGAGCGCTGCCCTGGAAGAGCATGCCGGTCGTGGCGATGTACTACGTGAAGGCGTCGTGACATGAAATTCGTTGTTGCTGACGAGCACCAATGGGAGGCTGCCGCGGCTACTGATCTGGTCCCCATTCCCATCGACTCTGCAGGGATCAAGATGTGGTCATCGCCACCATGGATGGAAGAGGAGGAAGATTTGGTGTTCCATGGCGGCTAGAGGAGGAGGATGTGCTTCTCCAGCCAGATCCGTGGCCACCACGTAGCCATCCACGTCCACCCTCCTTGACCGACAAATCGATCGACCGGACGTGGCACAGGGTATCGACCACAGG…
>LNC_000351
CCCCTCCCCCCCCGCCGTAGATCTCGACTCACGAGGAGAAAGGGATCGCCGCCGCCGCCGACGCCGAGAGAGGATGAGCTACCAGCAGGTCCCTCCGCAGGAGGCCTACCCTCCGCCAGGTTGGCCGCTCTATGCTGCTGCTGCTGTCTGGAGGAGTGCTGCTGCTGTTTATGGTGATATGCATGCTTGGAAGCTACCCGTGCCTTGCATCTTCGACATTGGACGTGCCGCAGTATCTAGTCAATCTTTCGACTTATTATTATATGTCGCTATATAACGTGTTCTGTTACCTGTGTCAAATAAACGGTGTTTACATTGTTTTTGCTGAACTGTTTGGACCATGGATGAACGGTATTGTACAAAGTGTACATGATTCAGACTTGATTGTTTTTCATTGGT…
>LNC_000352
GCGTAGGGTTTTTCGTTTTGCTTCTTGTCCTATGTCAGAGGGCGTATTTTATTTTTTCAAACAAAAAAAATCAAACTTTTGGGGGTTTTCTCTGCAGTGAAAGAAATTCTGGGGGGTTTTCAGAGGTTTCTCGGGGGTCTGATTTCCCATCTGTTGTAAAAAAAAACTTCTTTTCCCCCTATTGAGTCTGGTCTGGTCTATTCTTGGGTACCATTACTGAGCATCTAATACGATCAATGCTTTCTTTATATGTTTGATTGATTGGGGGTTTTGTGTCTGCAACTTTGCATCTCTGTTCCCATAGACTCAAGGCAAAGCGTGTAGTCTTTTTGAGCCTTCCTCTCTTGATGTTTGGATCTTTCTGCCAAACTTTCCTGTATTCCTACACTAACATCATTG…
>LNC_000353
CACAACTGCGAGCAAGCCCGCACAACCTTCTCCTCCCTCGCCGCCGCCGCACGCACAAGCTCCTCCCCGCCGGCCGCAACACGCCCGCACCACCTCCTCCCCACCGGCCGCTGCACACAGGCCTCCTCCCTGCCGTCCGCCGCACGCAGGCCTCCTCCCCGTCGGCCGCCCTCTCCCCGACCACGGCGCCTGAGCCTCCAAAGATCGCGCGGCGCGGGCAGTAGCGGTCGCCCCCTTCCCGGACCATCACTTGCAGAGTAGTTCAGTGGTTCGGCTCCTCCGGAACATTCTCAGTTTCCCCAATGGTTTAGCATGGTGGTGCGGAAGTGTCTCAGCTTGGCTGGGGGAGCTACACACCTTATCAGGCAGCAAAGTGATCTCACATATGCCGGCGACGAA…
>LNC_000354
CACAACTGCGAGCAAGCCCGCACAACCTTCTCCTCCCTCGCCGCCGCCGCACGCACAAGCTCCTCCCCGCCGGCCGCAACACGCCCGCACCACCTCCTCCCCACCGGCCGCTGCACACAGGCCTCCTCCCTGCCGTCCGCCGCACGCAGGCCTCCTCCCCGTCGGCCGCCCTCTCCCCGACCACGGCGCCTGAGCCTCCAAAGATCGCGCGGCGCGGGCAGTAGCGGTCGCCCCCTTCCCGGACCATCACTTGTGTGCTCTAAAAATTTGAGGAATGTCTACCTCAGAGGGTTCTGAGACTGCCGATTCCATGGATGAGGATACGAGCAGAGTAGTTCAGTGGTTCGGCTCCTCCGGAACATTCTCAGTTTCCCCAATGGTTTAGCATGGTGGTGCGGA…
>LNC_000355
CACAACTGCGAGCAAGCCCGCACAACCTTCTCCTCCCTCGCCGCCGCCGCACGCACAAGCTCCTCCCCGCCGGCCGCAACACGCCCGCACCACCTCCTCCCCACCGGCCGCTGCACACAGGCCTCCTCCCTGCCGTCCGCCGCACGCAGGCCTCCTCCCCGTCGGCCGCCCTCTCCCCGACCACGGCGCCTGAGCCTCCAAAGATCGCGCGGCGCGGGCAGTAGCGGTCGCCCCCTTCCCGGACCATCACTTGTGTGCTCTAAAAATTTGAGGAATGTCTACCTCAGAGGGTTCTGAGACTGCCGATTCCATGGATGAGGATACGAGAGTAGTTCAGTGGTTCGGCTCCTCCGGAACATTCTCAGTTTCCCCAATGGTTTAGCATGGTGGTGCGGAAGT…
>LNC_000356
CCTTGCGGCGCCGCACAAGCTCCAGAGCTCAGTTGCTCAAAAAAAAAAAGCTCCAGATCTCGGAGCTATGGCGATGGCGGAGGCGGAACAACTAGATGAATTTGAGTTCCTACCAGATCCCCTTGATAGTGATAGATTTCCCCTGCCAGATCTTACCGGCGGCCTCAATGATGGACACAAAGGCTATATCAGGATGGACGCAAAGGCAAA
>LNC_000357
GCCAGGTACTCTCGGATTGCTCAAGCCATGTAAGTATCTCCCAAATTGGCACTTTGTTGCTGCTGCACCAACTGAAATACAGAGTTAGTATTAGTGCAGCACACCCTATCACCTTAAATCACAAGCGATGGAGCAGAATCGATGTGAGCTAACATAAGCAACTGTTGCAGACTTGGCTGGGCTAGACCCCTCTCACATCAAGGTAATATGCAATGCTACTAACAACAATATCATCTCCATGCTTACCTTTACGTTTTTTTAAGTATGATGGTTTCCTTTGTTAGTTCACCTCTTTTACACATTGTGATTTTGAATACCTATATCTCTCACAAACAACTATGGGAAATAGTGTTGTTCGTTGTTAAGCTTGATACGAATGTTATTTATCTCCACGTCTAT…
>LNC_000358
CACGGTACCACAATTCCCACGAGCCCGCAGCCTCGCATTCGATCCCCTGGATCAAGGCGCTCTCCCTGCACGACCTCGAGCAACACCACCGCATCACCATCCCCCCGCGGTCGTGCCCCGTCAGGCCTCGTGCAAACTCGTGGAGCGCATGATGGGGCCTCTCGTTGCCAGCTGTAACCGCCTTCTACCTCGCCCGACCCTCCTCTGTGATGGGAAGAGTAGCAGCAAGGCGGCGGAAGGAGACATGCATTAGGAGTGGAACAAGTAGCAGCGCCAACAACAAGCGACAACGGCCGATTTGGCAGGGAGCGGAGTCTTCTCTTTCTTTTGCAGGGGACAGGGAGGGGAGTCAACAACAGGTTTTCGTGCCTCCGCTCTTGATTGGTACATGATATATGG…
>LNC_000359
CCCGTCCCCTTGCCTCTCTTCTTGCCAGCCGCCAGCCTCCACCTCCCTCAGCACCACCATGCCCAACCACCACGTTCAGATCCGTGCACCCTTCCCCAGCACCACCCGAGCACAACTACCGCGTTGTCTCCCACATGGCGTCCTGCTTCCCGCCCCCTCGTCCTCAACACTTGCACCGTGATGGACACCAGCGTCGCCGCCCTCGCAGCCACGTACACGGTGGAGCTCTCCGAGAAGCTTGCTACCGAGCGGCATCTTCATAGTCGCGCGCTCCGGCGGATCCCTCACCAGGCCCTCAGCTCGTAATCTCCATCGTCAAAGAGCACACCGATCAGCTACAGGCTCGCATTTACCCACATGTATTTCAGCTGGCAGCGGAATTATGACACTAGCAAGATG…
>LNC_000360
GAGATTTTGGCGGACGAAGGCATCCACCGGCCCACCGTGCGCTTGCGTGAAACATTTTTTCTTTTCTTTTGTCTGTCCGCTCCTCCACAGGCGTCCTCTGTCGCGTGCCCACTGCCCAAGGTAATCGGTCCGCCACTGGAGCACCACCGCCCACGCCCGCGCTCTTCTTGGCCCTGCTCCTCAGGACGAGGCGAGCCGTGACTGCAACGTGATGATCGACAACGGCGGCGGCGCACACCCAACAGCGGCGGAGAACAGGGAGCTCCGGCAATGGGGAACGCGAATCACCAGAGATGTTCCAGCAAACACATGTTACACGGATGGGAAACTTCTTGCGTTGGGGAACAAGAAGATCTCCGATGGGGATTCGCGGCAGTGCAGAAGAGAAGATGGTGTATA…
>LNC_000361
TTCTCTATGATGAATTTCTTCTTTCGATTTCCTCTTCCCCTGTTCGGTGAATCACTCATCTCTATTATTAAAGGACGATCTGCTGTCTCTCGTGATGTTTCGACCTCGAACGATCCCCTCTTAGCCTTTTCATGGTTTCATCGATTTTTTCAATCCCTCTATAAATCAGTCGAAAAATCCAACGCTAGCATAGCCAAACATAACGGTTCAAACCCATTCCGCGCATACTGGAAAAAAATGCCTCCTCGCTCAAAGAAAGAAAAAAAGCAACCCATATGGTAAAACAAGGCTCTGCCTTGGTTCTATTCATGGTGTGTCTGGCTCCAAGTTTCGCTCACTCAATTAGCTAGCCCACTAGTAGCCCACGCTAGTACACATCGGGAAGATCATGGGTTCGAG…
>LNC_000362
GCGAACCCTAGCACTCCCCGATCCAGATCCCTCCCCTCCTCATCCCCTCGCCGCCATCCACCGCCGCTCGTCGCCCTCCACCGCCACTCTGCCGTTGCACCGCACCGCCCCGCCTGCCTGCCTGACCGCTCTGCCTGCTACTGCTACTGCTACCTGCAACTACACCCACGCCACACCCATCCCTCATCCTCCTCCACTTGTTCCGGTGGTACCACTCGCTCGGAGGCTACAGCAAGAGCTATAGCCCGCGCGCGCAGGCCTGTTCCGCCATGGTGTACCAGTACCACCACCAGCAGGACCATCCGCTGGGGATGGACGGTGTGGCGGCGGCGGCGGGGAACCCTAGCGGTGTCGTCACGGTGAACAGGCGGACCAACGTGTGCCCACTTCTGCATCGGC…
>LNC_000363
GTGTACTGCAGGAAAAGACCATGGAGATGGACAAGGAAAAGATGTATCATACAGTTTATCAAGGAAGGTCTAGGAACATGCTGTGAGTTGAGATCAGCATGGCCTGCAACCACAACAAGACAAGACGCCTACCATGCATATATATTTTCCTTTCAAGTAGCAACAACTTGACTATGTTGTCTATGACATAACAAGGACGAGATATGACAACCTTCTGCATGTGTCAATAGTAAGCTCTCTTATGTTTTGTTGTAAAAATTAGTTAACCTCCAGAATTATTATGTTTTATTTATTTTCTCACATCAAGTGTGCTTGAGTGAAATCAGATGGTGGCTCTTTGGAAGGAACTGTCAAGAGTAAACGGAAGAAACATCTGTTTTCTCATACTTTATTTCATTT…
>LNC_000364
CTCACGAACCAGAACAAGGGAAAAACTCAAACCGGCCCCTGGGTCGTCCTCCTGAGGGACTCAGGAGGCGACTAGGGTTCCCCTCGCGCCGCCACCCCCTTTCCCTGCTCTTCCTCGCCGCCACCTGAGGATCTCGTCGGGTTTTATTCCACGGACTCCGGGGAAGGTAGCCGCGAGGCCTCGACCGCTCCGTTCCTGGCGGAGTGTTTCATATCTGGGGCGACGGCCCCCATTGGCGAGGCAACAACGTCTTCTCGATTGGAGCCGGTTGCGGGCGATTCTGGTCGGCTCGCTCAACCACGCGGTTGGTGAGCCGTCGACGGGGGCTGGTTGCGGCGTGGAGTCTACTCTCCTCGTCGGATCTGAGGTCTGGTGGTTCGACGCCTTTCGTTCGAAGGC…
>LNC_000365
CAGCAGCCAGCCACCGACTCCTCCCGAGCCCCTGATCTGCTCACCGCGCCGCCGCCCCGCTCTTCTCGCCGGTCGCCGCCTCGCTCCTCCCGCCGGTCGCTGGCCCCGATCCACGCCGGATCCCGCCGCCGGCAAGCTTCCGAAGCCTTCGCCCCCAGCCCTGCCTCCTCTGTAGCTCCGCCCAGATCCGTAGCGCAGGCGGAGCATCTGGCGGTGGAGGAGATCCTCACTGACGAGGGTCACCGGCATCGAGGTGGGTCTCTCCCGGCCATGTATCAGGGGGAGGAGAGAGAGAGGGACTGTCGTGCCATGCCATGATGGCCGGTGTGACATCATCGTAGGCGGTTAAAGGGAGAACACGGCTAGCTCCTTCGGAAAGAAGCTGACGGCTCTACTTTG…
>LNC_000366
CCGACTCCTCCCGAGCCCCTGATCTGCTCACCGCGCCGCCGCCCCGCTCTTCTCGCCGGTCGCCGCCTCGCTCCTCCCGCCGGTCGCTGGCCCCGATCCACGCCGGATCCCGCCGCCGGCAAGCTTCCGAAGCCTTCGCCCCCAGCCCTGCCTCCTCTGTAGCTCCGCCCAGATCCGTAGCGCAGGCGGAGCATCTGGCGGTGGAGGAGATCCTCACTGACGAGGGTCACCGGCATCGAGGTGGGTCTCTCCCGGCCATGTATCAGGGGGAGGAGAGAGAGAGGGACTGTCGTGCCATGCCATGATGGCCGGTGTGACATCATCGTAGGCGGTTAAAGGGAGAACACGGCTAGCTCCTTCGGAAAGAAGCTGACGGCTCTACTTTGCGACCTCTCGCTT…
>LNC_000367
CCCGCCTCCCCCTTCCCCATCTCCCTCCGTCTCGCCCCCCCAACCCTCAGAGATGGCCTCGACCTGCTTCCGCGCCGCCGCCCGCGCCGCCACCGCGGCTTGCCGCTCGGCGGCCTCCCGCTCCATGCCCTCCGTCGGCCGCTCCGCCGCCCGCCGCACCCCGTGCGTCTCCAGGGCGCCGCTGGAGCTGGGGTGCTGCGCGGTAATGTCGCTGCTGCCGCTACACAGCGCGGTGGCCGCGGCGAGGCTGACTTCGCGGCTGAGCACGGCGTCCCGGAGCTCCTCCGCTCTCTCTCAGGAGATGGGTCTATCTGCTCCAAGGTGATAAAACGCCGGAAGACCTGCTCGTGTCGTGCAATCAGTCTGATAGAATTTTGTAGAGTAGTGAACTAAATGAAC…
>LNC_000368
CGCTCGCCGCGCCTCCTCACCCGCTCGCCGCGCCGCGCCTCCTCCCGCCGCTCGCCGAACCTACTGATCCACGCGTGACCATCATGCCGCACCACACCACAAAGGAGGGGACAGCGGCGAGGACGGTTCCACACCGGTCGGCGGCGCGGTGAACACGAAGGAGGCAACCAGGACACCGACGCCAAGCCGGCGACCAGGGCGGACACCATCTCAATCTCCGGTCATTTCTTCCTCTGGTGTATTCACCTCATCACACCATTAGTTCTGATCAAGGATCTGGATGTGGTGCAAGCTACAAACACTACCCGGAAGGAGGCATCGGGATTGTTATTGACTCGGAGGAGCAGGAGGCACCCGGAGAGGGAGTAAGCACCTTGACAATGACAGCCATGACCCGGC…
>LNC_000369
CGCCGGACCCCTCGCCGCCTCTCTCCGACCAGATCCGCCTCTCAGATCCACCGGACGCCCCCCCTCCGATCTTACTCTGCTGGCAGCAGCCTCTGTATCGCTGCAATCTGACAAAGTGGAGGGCCTAGAAGGTGAAGCTTCTTTTATGTCTGAACAAGCATCGGTTTATTTGGGATCAGTTGGATTGCTGGGAGAGTATTCTCGTTCAACGAGAAAAAGGCACAAG
>LNC_000370
ATATTAGGAAGGTTTGTATTTTTTGCACCTTGTTGTTTTTTGCATTAGATATGCCCCCTCTAGATATATATGCTATTAAGTAAAACTATGGCAAACAGAAAATGGATGAGACTCTTGTTTCAGAATATCATGAGCAAGAGACCAAGCAAGAGATGACACAATTTTTTGGTTGCTACTTAATCAACGGTCTTAGAGTAAATAATTGATTAATGCTTGCCAGTTGAAATCTGCAACCTTTCGTAAAAGCAGTGTAACTTCATTACATTTTTTCTAGCCACATATAGTTACATTTTTACCTTTACTTGGTGTATGAACTATATGATGATATACTATATTTACTTTACATCAGGGCACATGTTTGGCATTAGCAATGGTATTTTGTTGTGTCATTTCTTCAAC…
>LNC_000371
TAGGAAGGTTTGTATTTTTTGCACCTTGTTGTTTTTTGCATTAGATATGCCCCCTCTAGATATATATGCTATTAAGTAAAACTATGGCAAACAGAAAATGGATGAGACTCTTGTTTCAGAATATCATGAGCAAGAGACCAAGCAAGAGATGACACAATTTTTTGGTTGCTACTTAATCAACGGTCTTAGAGTAAATAATTGATTAATGCTTGCCAGTTGAAATCTGCAACCTTTCGTAAAAGCAGTGTAACTTCATTACATTTTTTCTAGCCACATATAGTTACATTTTTACCTTTACTTGGTGTATGAACTATATGATGATATACTATATTTACTTTACATCAGGGCACATGTTTGGCATTAGCAATGGTATTTTGTTGTGTCATTTCTTCAACCTGG…
>LNC_000372
TAGGAAGGTTTGTATTTTTTGCACCTTGTTGTTTTTTGCATTAGATATGCCCCCTCTAGATATATATGCTATTAAGTAAAACTATGGCAAACAGAAAATGGATGAGACTCTTGTTTCAGAATATCATGAGCAAGAGACCAAGCAAGAGATGACACAATTTTTTGGTTGCTACTTAATCAACGGTCTTAGAGTAAATAATTGATTAATGCTTGCCAGTTGAAATCTGCAACCTTTCGTAAAAGCAGTGTAACTTCATTACATTTTTTCTAGCCACATATAGTTACATTTTTACCTTTACTTGGTGTATGAACTATATGATGATATACTATATTTACTTTACATCAGGGCACATGTTTGGCATTAGCAATGGTATTTTGTTGTGTCATTTCTTCAACCTGG…
>LNC_000373
TACATCTAGGGCTATAGCCCCATTTGCCATAGGCTTGATTCCGCCACTTCTGCCGATGGTTGGTCTTGTATGATATACCATAAGTGAACATGTCTACAACTTGAAATGATTCATTTTCTAGATTTCAGGTTTCAAATGTTGCAATGTAACAAATTTGCTTCCTTAAGGCGTGGGATGCTCCTGTGATGACTTGTTTCGCCTCATATATCGGTTCCAATTCCTGAAAGCACATCCACGAGATGTTGCACGTTATGTGGAGCAGAAGGGACATCTGTGGAGTTAAATGCTGGGAAAACTTTCATTTATTTATTTCAGTGTTCTGCATTCTGTTGTTCGATTGCCAAACTATTTTCATGCTGCTGAACGTTGGTTGAATTTGATACCATATGTGATCATGTG…
>LNC_000374
ATGCCCCCTGAAGGATTGCATGAGTTCTTGCCATACTTAATACAAACTTTAGTGTTGAACGTGGTCTGCACTGCCGATGATGGAAATGGAATCACTTGCTGATGCTGAGCAAAATATGCCTCAGGCAGGTGATGTCCGGAAGGAGCAGGAAGCTGCTGTATTGGTGCTAAAGCAGAGGGATGCATTGCTGCATTTTATCCCCACCTTGCAGGTAAGGTAACCATCGAGATAAACCGACATTTAGCAGTAGCTTGTACCTGTATTCATCTGATGATCTGACGTGCCTACTGTCGAACAGAAAAACAAAAGAGAAACATGAGATAAACCAGCATTTAGTTGCTTTTATGTACTACTCACTCCGTTCAAAAAATAAGTGTCGATGTTCTAGTACAAAATCAA…
>LNC_000375
ATAGTGTCAATAATGGAGTTGAAGTTTTCCTCTATTGTCTATGAAGGTAAGATACGTGAAATAACAACTGTTCACTCTCCAATAACAAGCATGTGGTTATAGAGATTTTTGTTTGTTGCTCACCTGAAAGTTATATGCAACTCAGTATTTTTTAAACTAACTAGACTATCGGACTAATAATTGAATGTATGTTTGTTCACATGTCTGAGATTTATGGGTTCAAATTCACACAAAACTCATCTTATTGTTCCGTTGACATGCACCCTACTAAGTAGTCTTACACCACGGAGAAGACAACACAATAATTTTATTTTTATGTAATTGTTGATGTAAAACTGCTCAACTTTTTCACTACCAACAGAAGACACGGGGATGACAGTGAATCATCGAGTAATAACC…
>LNC_000376
CTCTTCTTCTCTTCATCAATGCCAAGAGCCAGTAACCACTACCGTGGGACGGGGAGCACTCAACCACAGAAATTCTTGCCTGAATCTTGCAATGGAGATAGTGTCAATAATGGAGTTGAAGTTTTCCTCTATTGTCTATGAAGAAGACACGGGGATGACAGTGAATCATCGAGTAATAACCAAGATCATCTAGATGTATGAACCTGCCTCATTGTGGCTGTGCGGAGACATTGATGATGATGAGTCTCTCATGTCACCATGAGTTCCACCTCGGAGAATATTAGGCAAAGTAGTGGCTCAAACCGGCAGGATTAGGAGCTGAAGGAGTGAGTGGGTAAAGTCGATGAGTGAAAAGGCATCTTCACAAGCAGCAACTCCACCATCACATTTAGCAGCATT…
>LNC_000377
AACTGAGCCCTCTTTTGCTATGTTACAGCCTACAAATACAAGAAAAAATCATTATCTATTATTCAGTGTTATTTTTCCTTTTTCTATTCCTCTATTGTGTTGACCCCCCTCTTCTTCTCTTCATCAATGCCAAGAGCCAGTAACCACTACCGTGGGACGGGGAGCACTCAACCACAGAAATTCTTGCCTGAATCTTGCAATGGAGATAGTGTCAATAATGGAGTTGAAGTTTTCCTCTATTGTCTATGAAGAAGACACGGGGATGACAGTGAATCATCGAGTAATAACCAAGATCATCTAGATGTATGAACCTGCCTCATTGTGGCTGTGCGGAGACATTGATGATGATGAGTCTCTCATGTCACCATGAGTTCCACCTCGGTAAGGGGGCATGGATCG…
>LNC_000378
CGCAAGGTGCTTTCGAAATCGACAAATTGGACATGGTACAAAGGTGGACTGGAGATCACAAGTTGCCTGACCAACTTCTGAAGCTGCATGACAATCACAAGGTTTCTTCTTCCCTTTGATAGGACAGACAATCAATAATTTCATCTGCGTCAAGTTCTCAGCAGCACTATCAAATGCATACTCGTAAAAGATTGCATATTTGTGTGTGCCTTTTGGCAAGAGATGGAAGCCATTCATGCTAAGCTGATTAAACTTGATAAATGTGTATTTCGGGATGTCCAGCTAACTGTTATTGTTCTTCTAACTGATTTATAATACAGACAATAACCTAATTAACCTAGAGAATGGATTTTAGCCTCTGCGAAATAGGGCTACTTTTTCACTAATGTAGTAAAACAA…
>LNC_000379
AAATCAGAAACTGACGTTGTAACCATGATTTGGCAGATGTACATGCAGATGTGGAATAGCACCACCCTAGTATGGTTGTAACTCCAGCGACTCAGCGGGATATACGATGCTGTTTCACTCCCCCATCATGTGATTGGCAGCTCACAGGAGCCATCTAACTTCTTGTAAGATGATGAAGATTTTCTACTCAAAAGCAGAATGTTGCTTTGCTTCATGACAAGTACTAGAGTTCATGCTCGAGAAGAAGACGCAAGCCAGAGTTGATGCGAGAGGAGCTTGTGGAGGCCAAGGAGAAATCCGCAAAGTATCAGTTGTTACTTAAAAGAGTTGGTGCCATGTTATGTTACTGGTTCTATAATTATAATAAGTTACTTGTGGACAATGTGGACAACGTCCATT…
>LNC_000380
CTCTCCTCTCCATTCCCCTGCTACCTTTACCACCACCACTCCCCACCCACTCCCCACCCGCCCCCTCCCCGCAGCCTCGCCACTCCCCAGGAAGGAAAAAAAAATCCCTCGGATTCCCGCCTCGGACCACGCGGCCCCTCCCCGATCGCCGGCGAGCTCCCCCGACCCCCCCGCCGACGGTTCCCAGGGCTCGGAGGCTTGGCGCCCGGAGGAGGAGGAGGAGGAGAGGATCCGGCGCCCATGTCGGGCCATCTCGATCGCCTCGTGCGCCCAGGTGAGCCCGGCCCCCGATCGACCCCCCCGTCCTGCCTCTCCCCGCCCTTGCTCCTCGATCTCTCGCGGCTCCGGTTGGGTTGCCGCCCGCAATGGGTTGCCTCGCCGTGCCCGCGACGCCACCAT…
>LNC_000381
GGGGAGACCAAATTTTTAGTGCCAGCCCATAATTCCACAAGCCCACACCCGGGTGCCTCTATGCCGAAACCCTAGCAAGTTACTGCAGCCGCCTCCATCTCTCCCAATCACCCCGTCCAATCCCAATCCACATGTTCCAGCCACCATCGTCCCCACTTCGGCGCCTTCTAATGCCACCTCGACGCCGGTGAGGCATCCGTCCTGGCGCGCACCCAAACGGGGTGGCGGCAGACCTACCTCGATGGTGTGGTTTGCATACGGTCATCAACAGAGGCGAGGAGACGCGGATCCAGAAGGCAGGCCATGGCGGCGGCTAGATCCGTGACGGGACAGGATCTGCATCTAGAGACCCATAACATGGAGGGAGGAGACCCACGCCATGGAGTTGTTCGTCAAGGA…
>LNC_000382
GTCCTCACAACTTTGCAAAAGAATAGTCACATCACTATTTTCTTTCACTTGCAGGGGGTGATATATCAAGGAAAAAGAAGTTGCTGAAAAAACAGGCGGAAGGAAAGAAGAGAATGAAAGCAATCGGGAGGGTCGAAGTTCCTCAAGAGGCATTCATGGCTGTGCTGAAACTGGAAAAGGAGGTGCTATGAGTTGTGAAAGATCTCCAGTTTCTGTGTAGTTCTTCATTTGGGCGTGTAGCAGGTATACCCGGAAGCTAATGCGCTTCGAGACCGAGAAAAAGAGGTCACTATTTTCAACCCGACAAGCGCCGGACCAATGGAACCAACCGAAGAACCGAGCTGCTAATCTTGTATTTATTTGTTGGTATGCCAGGTTATGAAGCTAAAATATGCTGTG…
>LNC_000383
GTACATGTGGTGCTCTATGCATCAATGGTCATATCAGTGATATTCAGGTTTTTGTTCATCTTTCGGTGTTAAAGTGCTAAGAACAACTTTATTATGTTTATTGGTTTATCTGATTCGTCATTTATTACCAATTATCTGCCTCTGGTAAAATGTGAACATATTTTGTTTGTTCCATTTCTATAAATAAGTGCATAAGGGGGAACAAAACATCCTAGCTAAGTACAATTCCAAATTCTGATGCCAATCCTTTCAATGTATCATTTTGGCTGGCACATAATATCCTTTGACCATGAGAATGCAGGATTATGCAGAGTTGTTTTTATTATTGCCGGAAAACCTATTCCTATGTAGTTGGCTTTAGGCATATTCTGCTAATGTTTTTGTCCAGGGCTTGGCTTT…
>LNC_000384
CGTCAAGATTGAACAGCCATGTGTTGTGGGCTGAGCCGGGGCGATGCTAGATCCGGAGCGGGAGGGGATGAAGCCTACGCGATGCAGGCGAGGGAACCGGTGTATCCAGCGGACAAGAGCCACGCGACGCGCGCGAGGGAACTGGCGGTCCATGTGATCCAGTGGACGCGAGCCGCGCGAGGGATCTAGCGCTTGAGGGGGTCCACCCTTGGCACGGGAAGCGAGTGAATCCGATGCCGGTCGATCCAGTCAGACTAGGCGAACCGCCTGCAAGGAAGAGGTGAACTCATCGTCTGTCATGGTGTTCTTCAACGCCAACAACGCCTGCCTGCCTGACTACTTGCAGGCGCACCAGGACAAGCCCCTCGATGAGACATGAGTACCAGGTATTGCCTTGAT…
>LNC_000385
TATTATTTTATTTGATTTTTGCTTCATGCAAACATAACTAATATCACGTGATGGAACAATGACTCATGCATTTTGGAGTCTAGTATCTTATATGAAAGGAATGTGTCTCAATTTCTATCAACATGGGTAGTTATGAAACCTTTTATTTTTATTTCTGTCTATGATTTGCGTCAACATGGAATCAAAATCACCATGTGACCGAACCAAGTAGGATTTGGTTTGCTCTTGAAATGTATCAACATGAAATGCGAGATCATCATGAGACCAAACAAGATGGATATGATTTGTTCTTGATTTGTATCAACATCGAGATGCAAGATCACCATGAGACCAAACAAGAAAGAACATATTTTATTTTTTGAATTGTATCAACATGGGATGCGATCCCATGAGACCAAA…
>LNC_000386
CCCATTGCATTGCATTGCATTGCTGCTGGAACTCTTCCCTGTAGGTGATCAAGTGTGGGCAACATTTAATGTCTGGTGGAGTACATATCAGGGTGTTGAGCACAAGAAAGCTTAGGTTTGCTGCTAGCTAGTGCGAGTTAGTACCTAATTATAGCTTTTGGTAGCTGAAATTAAGTGGTAGCATGATATGCAAATTTATTAGTGATGATCCATAGTTGGCAGCCATTGGTTTTAATATGCAAAGAACAACAATGCTAGAGATTCTACAATATATTTAATGTATACTTTGTTCTAAGTACTTCCTTATATTAGTGTCTTTCATTTCTATTGTAATTAATGCGTAATTGATAATGAACATAGTTCTCTATTTTTAGACTGCTAGATTGTACAAGTTGAACA…
>LNC_000387
GTCACTCTCATCCACTCGTCGACAAAAAAGATCTCGCCAGCACACCTCCACCCCTCTAATCCTCGTCGTCGTCTTCCTCGCGGTGCCACCACCATCACCGCACGCCACACCATTTTTTGTCATCTGCCCGCGGATAAGGCCGGCCAACCCAGTCGTGAGGAAAAAGGCGAGGCAGCAAGCAACCGGCCAAGAATAAACTAATCTGGGACCGGCGCGCGCGGCGACCAGGAAGGCAAGAAACACGTCCGGTTCTTGGATAAGCGGAGGCGCGGCACCGCACGCGGCATTCGCCTGTATAAGAAGAAGGCCCGG
>LNC_000388
CGGCCCTTCCGACAAAACCCCCGGCGACCGCGGCCCAACCCACCCCCGTGCTGCTTCCGCGCCGGCACGCACGCCGCCCGCTCGCCCCGCGCACTCCACCCTACGCTCCGGCCCCGCCCGACCGCTCTTCGCCGCACCTGCTGTAGCCGCCGGCGCGACCGGCCACCACTGGTCGTGGCTGCGCTGCAAAGAAGCTAGGGTTTCCGCCGCGCCGTCGCCTCCGTCGGACTCCGCCTCCCCGTCGCGGACATCTCGGGCGAAATGGCTGGAGGGTTGGCCCTCTCCCCTTCGTTATCGACCAGATCCGTCAAGCACGTCTCCTGGCGCACGGGAAGGATGGATTCAGCGTGAGGATGGATCCTGCGTCAGGATGGATTCGAGATCGGATCCAAGGTCAAT…
>LNC_000389
CACATCTTCCAACCACACATGTCTACCGAATAGGATCCGATAAGAGTTGGTGTGTTGTGGAGACACGACCTTGGGACTGACATCTCGTGGGATGAGAGTGGTCAACGGGGCATGTTGGGGTACGAGAGGTAGTGACTCTGTCTGAGATTGCGTGCTTGGAAAGGTGGAACCCGACGATAACCCAGAATCTAGGCATCGAAGACAACAGTCGCATGAGATAGTAATTATCCAGGTCAGCTATTCCTATGGGAAACGTAGTCCCATAGATGCTGGTGACCCCTGAACCGCTTCCGCCACCAACCATTAGAAACATTTTTATGTACTCTATGGACCACCTCGGTCTTGTACTTCAAGTTTGTATTTTTTTGCTTGGACAAATGTATCAAGGATTTGTGCACC…
>LNC_000390
GGGCAGGGTCCCTCGACGGCTCCGCTCAACCGCTCGCTTCGGAGGTTCAGGGTTTAGGCACTCGATTTGTTCCAGACATCCGTCGAGTGGCCGGGTTCTGTACTTCAGGTCAGCTTGATCAATTCCCTTGTGTATGTTTGTGCTCTCCCGCATTTTTGAGAGGCAGCATTTCCGATGTTCCTCAACTGCTGCATACTGTTCCCTTGGTCGATTTATCATTCCGCAGAAGTTTGTAGACCAGAAAAGACATACATTATGATGTATTGACCTGGTAATAAGAAATGTACGAGGGTGTTTATCCCAGCATTCTTTCTTGTTCTGAAACAACCATTACCGTTGCTGCAACCTATAATAAAACAACAATAGCAGCCCTATCTCAAGCTGCAGGAACCTAGCATC…
>LNC_000391
TCTCACCTCCACACACACGCCCCTTGCCATTTGAGCCGCAAAATCATAGATCCATGGCCAGATGTGGCTCCCGAAAGTCCCCTCCTCACACCTCTAGCAGCAACCCACGCGAGGATGAGAGAGGCCCTCCCCGCGGCCCATTTTGCCTCCAGTCGCGAGGATCCTCCTCGTGACCTCTCTTGGCTCCCAAGCGACCGCGCCCGACACCGCCGACTATGGAGATCAACCACAACCATCCATGGCGTCATGCCGCCAAAGGCCACAGGATCAGCTAAGCCGCTAGCCGGAGCTGGGCAAGATCCAGCGCTGCACGGTCCCGCCTAGAGGCTACGCTAGCCGCTCCTTCTCGACGTCGACCCAAAGTTCACCAACGAGGTCATGTCTCCTGTGCAGACGCCG…
>LNC_000392
ATTTCCTTCTCCTCCACCTCTGTCTTCCTGCCGGCCGGCGAGCTCGCCATACGCAGCCTGCCCGAGCGGATTCGCCCTGTAAATGTCTGGAGGCCTCTCCGGTTTCGTCGAGGTGTCGTCCGGGCTAGAGGTGGCGCTCGTTCCCGTCTTAGACGCGCTGGTCGTTTCCTTTCTCAAGCGCTCGTCGTCCCCGTCGCCGGAGAAGAAGCTGCGTGCTTGCACCGGAGGCTTCATCAACGAAGGTTGAACTAATCTCGCTGCCTTTCAAGCCTCACACAAAGAAACGCCGAGGAACCTTCCTGGCGGATCTGCAGGACCGAACAAAACAAACAAGCCGGAAGGTGAAGAAGGTTCAGAGAAT
>LNC_000393
CTCCTTCTTCCTGACATCAGCGATGCCATGGAGAGCCTCCTCCTTTGCTCCAAGATTGGCACCCCATGCATGTGTCAGCTCCCGTACACCCCGTTGTCGGAGAAGGTAGAAGCCCCAATACTTGCTCAACCGTGGAGTCCCCAGAGGTCCGCAACGCTGCCATCGGGTTGAGATTGGATGGCGCTGGGAAGGAGACCAGGAGACACACAAGAATGGTGAGAGAGATGCTTGGAAAATCTGAATGTGTGTAGGATGACTACGCCACAGAGGACGATGAACATGAGGAGAATCTGAAGAAGGAAAGGTTTGTGCTATTCTTAGAAACGTGAGCTCTTGCCCTTTTAATTCGTAGAATTCTGAACTGACCACATGCTATCTCGCTCCTTTGATTCATAGAAT…
>LNC_000394
GAACGTTACAACTTCCTTTGTGAGTATTGTGTGGTGGCAGGGGCTACTTCTGGTAGGTGCTGATCAAGACACGGGCCAACATGGATGTTTAAAACACATCTAATCAGATTATCTCTAGCTAACGAAATTTGGATAGAAAATGATGTTGGGGTCGCTAATCGGATTCTTCGGCACGTCATTTGGGAGGGTAGGATTGTGGCAATAGGATCTCTGTGTTGATTTTGAAGGAGTTTCTGTAGAGAGTCGATGTTGGTTT
>LNC_000395
TATAATTTTCATAATTATTTGTGATTTTCTTGGCCATTTTTGTATTTATTTAAGAATTTTGTGGATTCTTTTTACAAATTGGAAATTTGGAGCTTCTATGAGTTTAGAATTCATCACAGATATCTATGGCGAAAATCTGTATGACACTTACCAAACATTACTCCTATATTCTATTGATATTTCACTATTTGGGGTATTATCCCCCCTTCCTTGTTTACCATTCTTATCATAAAGGTATGCTCCCTATCGGATGTTCTTTTGCCCATCCTGCTTCCGTCGCCGCGCTGCTGGGTGTTCTTGTTCGTTGTTGCTGTGCTCAGTGACATAGCCGTTGCTGAAATATACCCTGACACAGCCGTCACCATATCTTACAGGGGATGAGGACGTGAGGAGAGAAAA…
>LNC_000396
CGCTTCGCTCGCATCATAGAAGGAGGCGGCATGAAGATGAGGTGTGGCGCGTGCTACTTCCTCTCTCTCCCCAAGGCGTTGCCATCCCCAAGCCACTGTGGATCTCGCGCTACTCCCTTTCTCTGGAATGATCCAATTGGATTTCGAGCTAAAATGGTTTCTTTGATCACTGGATCGATGCATCAGATTTATGCATGACATGAGTTTTTGCAGATCTTGAATGCGAGAGAGCCAGCGTCAATTTTACAAGGGGATGAGGACGTGAGGAGAGAAAAGGGATTCAGATCATTGCTGGATGAGGTGCTGGCGGCGGTGGCAGTTACAGAAATCGGAGAGGAGGGAGAGAGCAAGGCTCAGTAATGCTTTCCTAGCTGTTGTTGCTATTGTTCGAAGAAGGGA…
>LNC_000397
GAAACATGAATCGTGTTGTTAGGATGTATATAGTGTTCCGTCTTGAGAATACCGTAGATAGGGATTTATATTTAATTTTTCGACGAAAGTGGGAATGTTAAAAACGTTTACATCACGGTGACTGCACTTAATAGATAAAAACAACAAATAGCCAATTATGGTGTCACTGATAGTTCGAAATCTCAGTTTTGTACACGTTAGAACAGATAACTGTGAATATTAGGCAACGACTCTGAATATTATACGTGTGGGGCACCAGACTTGTACAATTCACATCGAATATGCATCTTGGCAACACAACCACCAGATGCATTGATTCAAAAACTGCAAAGGCAAGTATAGTCTGAGTTGCTAATAAAAGTCCACTGTCATTTAGCTAGCTCTAGTTTCTGGAAATAA…
>LNC_000398
CATCCTTATCCTTTCCCATCTCTTTCCCCACACGCATCCTCTTTTCCTTCTCATGATCCAGCCATGGAAGCTGCAAGATCCAACCATGAAAGGGTGTTGTCGGGGCAACGATTGTCAGTGCCGCGACCGGTGGTCACAAGCGTTGCTGCGTGGGGCACCGGCGGCACCATAAGTGAAGGGGGCGACTCTGCAGCGTCGTTGTGATGCGGGGTGGTCACCGGTGCTGCAACGGCTGAGCTGCAACGCAAGACCGATGGTGAAGCTGCGATACTGCGTGCATGGACCTCGATGTCATCGGCGGCACGGTTGAGATGCGATGCAGCCCGTGTACTGCTGCGATGGAGCATGGACAGGAGCTGCACATGCTGCTATGGAGCATCGTCGGACCACCGGTGCTTC…
>LNC_000399
AGCAAACATAGTAATAGCTGCTGGTTGCCTAAATTTCCAGCCATACCCACAAGGTCACATATGGCAGGAAGTCCAGTCAATCGAAAAGATAAGGCGAGAGAAAAAGAAGTGCAACTCGATCCCCAATCCTCAGGAGACTGAACAGGCGGAGACTCCCACGGTTGGCCGACCGGCCGCATAGCGACCAGGCTCTTCTCGTCAAGGCGAAGGGCCACGGCCGCATCGAGCCCTAAGGCCGATGCATCGCATGGAAGGGATTGCCATCGGCAGTCACACCGGGGACGGAGGCGAGCTCCGAGCGGCGCAGCGGTGGAGAGGCCGAGATCTGCCGCTGACCAAGTCCTGACGCAGCGGGGGCGGAGAAGTGGTCGGCAGGTGCGGGGCCACAACGTCGACGAC…
>LNC_000400
TGCTGTCCAAATATATATGATACAGGGACTCAAAGTCAAACATAAGTTTTGTTGTTTCCATAGTTTCTTTTGGATAAAGGTTACACTCTTATTTAGCTTCCATGGGTCTGTGAAGGGGTGGATGCAAACGAGGCTGCTTCAACGGCAGAGGTGGTTCGGTTGTTTGCTATTGTGGATGGCTGGAGATAATGTCTCCTGTGCCTCATTCGGGACGAATTGGGTTGTGCCACCAAACAGCTGAGCGGATTCTTCTGGTCAAACAGCGGAAAGCAAGCAGAATATTGAGCAAAGCACCCTAAACATTGTGCATTCTGCTGTTCCACGTGCTCCCGGGTATGGAGCATACCTGACCATAGTTGAAGGAGGCCGAATGGTGAAGCCTAGAAGGGGAGAGACGAA…
>LNC_000401
ATGCCATATGCCTATCCATGGACAAGATCACAAGCCAGAGAACTTTCAGCAGTTGTGTCTTATTATTCACATATGGCCCAGATGCTACACAACTTACACAAAGAAGGGGATAAGCTGTGTATGAACTTCCCTGCTCTGCGACTCTTGCTCTTTTGTTGTTAGTTTATGTTTCCTATATTTTGAAGGCTGGCCGTTAACCACTGGTCCATGCTGTTCATTGCTACTACATAAATGGCATTGGGTCTGCACTGATGTGGTCCTTAGTTCCTCACCAAAGGCATGACCATGAGAGTTCTCATTGGTGGGGTCTTTGTGCCAAATGATTCCATATGTATCCCCAACCTCAATGTATTCCCATTTTTTAACTCGTCTATGTAAGGAAGATTGTTAGAACGGAGC…
>LNC_000402
CTCACCTGGAAGCTCCCTAGGGCAGTCGTTCCACCCAGAGGAGTCGCATCCCTCGCCTCCGATGGAAATGGCCACCGCAACCTCCCTGTTAAATTCGTCGCACCCACAAGCTCCTACCTAGAAGTTTCTTAGCTAGTAGACTTTCCCAATCATCGCGAGCCCCTTCCACCTATCAATTGCTTTCAGGAGCGAACCATGGACGAAGCCCCATGCCTCACGTAGCTCCCTCCGCCATGGTTAAGGTCCTGCTCGACCTCGAGCTCCTCGGCGCTCCCCTCTAACTCCATCGGATTGGGACCATCCTCCTGATAACCCTTGTGTCGAGCGTCGGAAATGGCACCCCCTAGCACCGACAATCATCGCCGGGGCGGCCCCCCTATTTCTCCCGAGGAGCGTGAG…
>LNC_000403
TGGAAGCTCCCTAGGGCAGTCGTTCCACCCAGAGGAGTCGCATCCCTCGCCTCCGATGGAAATGGCCACCGCAACCTCCCTGTTAAATTCGTCGCACCCACAAGCTCCTACCTAGAAGTTTCTTAGCTAGTAGACTTTCCCAATCATCGCGAGCCCCTTCCACCTATCAATTGCTTTCAGGAGCGAACCATGGACGAAGCCCCATGCCTCACGTAGCTCCCTCCGCCATGGTTAAGGTCCTGCTCGACCTCGAGCTCCTCGGCGCTCCCCTCTAACTCCATCGGATTGGGACCATCCTCCTGATAACCCTTGTGTCGAGCGTCGGAAATGGCACCCCCTAGCACCGACAATCATCGCCGGGGCGGCCCCCCTATTTCTCCCGAGGAGCGTGAGAGGAGG…
>LNC_000404
ACCTTAGTGGAGTGCATAGCGCTATCTGCAGGGATCGCTAAAGAAGATACAGGCAGGGACAGTGAGCCTTCTCGATCTGCATCACCAACATCGATCCAGCCTTGGGCCAGGTGGCGGCGGGGATCAGTACGTCCTGCTAAAGACCATGTCATCTACAAAGCTACCTCTTAGATCCGTACGTGATCGTTACTCACGTCTGTGAAATCCATGGAAATTATGGTTAATGGGTGCAACCGATGGAAGACGGCAGTATGGGCTATCTTCAATTGATATGGATGACGGCAAACTAATAGGCTAGGTGGTTAGTCATTGTGGTCTATTTTGGTTTGCCAAATGCGGCGTGTATTTTTTCTTTCTTATGCGGGCTTTTCTTTGAGCTCTTGCTCGACTTTAAATTTT…
>LNC_000405
AAAACACCAAGTGGAATATTCAGGACATCTTTAATGGCCCATGCATCCGTGGACGATGAAAGTGACATCATTAAAGTAGGAAAATTGTGGTTCTCATTGGCGGAGATTGAAATTCGTTGGGAGTAGCTTGATGGGTGGACACCAATCACATAGATTCATAGAAGGAAGCTATCTTGGCAGTTTGCTTGGACAGAAGCTGCAGTTTGGCCCAAGCATTTGTCTCCCTCCCTCTTGTAAGTAGTCTGGTCACTCCCTCTCTCTTGGATATTCTTGTTCAAGTGGAAGTGGATGCTGCAGGAAGGACCGAATCCCGACTCGAACACTCTACAGTCGTGACATGTTGAATTCAATTTATTTTTTGAAGCTGCTACGGCGTGCAAAAGCCGGCCTGAACCATTT…
>LNC_000406
CTGCTTCCCATTATCCCCTCACACGCTCTCTCTGTCTCAATTTTTGCTCGTGCCTAAGCTATGGTCGCCATCGCCACGTCGATCCTATGGCCACCGCCCTCCCCTTGTTGCGCCAAGATGTCCAGGAGCTTTGCCGTTGTCGACTCCTTCGCCTGTGCGCATCGGTTCGAGTAGGGGTGCACTAGAAGCTCGCCATCTAGTCATCTTCCCCGCCACGGCTGCCACGCCTCGTCAACGAGCTCGTCGCATCTCAGTCGCCCCGTGCCTTCTACCCATGTCTACGAGATTCGCGACCTCGAGACTGACACCACTGCCGTCTAGTACGACTACAGAGTCGACGACCCCTCCTTCTCAACCGAGCAACAAGGTGACCATTCCCCCTCCTTGATCATTCTGATA…
>LNC_000407
GCCTCCTTGTGCACTTCGGTTTCTTCCCCCACAATAAATATTTCCTCAATCCTCACGGTGTGGTGGCTGGAAGAGAATCTCCCCTTGGACGCCACCTTGGGCGATGTGATGCGAGCAGAGCTGCGGTTCCGTCGCCGCCCAGAGAGAACATTGAGTTGCCCATCTAAATCAGCTTGTGTGCACACCATTTCTCTGCTCTGGACCCTTCTCGTGCCAGAAGCAGTCATCCCCACCGCTGCGGTGCCCGATCTAGAAAATAGTTTGCGTTTCCGCGGGAGGAGCTCGGGATGGATAAGCTGGCGGGACGGCAAGCAGGCATTCACGATCGCCGCCTGTACCTCTGCTACAAGGGCCTCGAGGAGTGGTCGTCCCAGATTGAGGCCGACAGCCTTCCCCGCC…
>LNC_000408
GTCGGTTGTAAGGGTTGGTGATGAGCTGGCCTGAGCTCCTCCAGCTCTGGCAGTGGCGCCAGCGATGCCTGTTGCGACCGCCAGAGAAGCAACGCTGCGAAGCCGCGCCGCCCGGCATAGCCCTTTCATCATGAGAGCTCCGCGTGGTCGTCCCCCACCCCTGTGCATGGCTTCTCCGACAAGATCCACCTGCACCCGAAAGCGCCGCCCCTCGGAGTTGGAGCTGTCATCAACGTGGTGCTCACCGACGACTGCATCCACCTCCATCAGGTGCAGAATCAACCAGCGAGTGCGCCTTTGTCCTTTCCCCCTCTAGTTTGCCGCAAGACACCGCTGGCGATCTTGGAGTCCGTCGTTGTATCATTTCACCGCTTCTACCATCATGAATAAATAGTCAAG…
>LNC_000409
CAGAGCCACGAATAAGCCACTCGGAAGGCTTCGAGAAGGTCATCTTCCTCGCATCTGGCTGCCCGATTTAGATTCGGGTTCCGGTTAAATTAAAGCTTCTCCGACAAGATCCACCTGCACCCGAAAGCGCCGCCCCTCGGAGTTGGAGCTGTCATCAACGTGGTGCTCACCGACGACTGCATCCACCTCCATCAGGTGCAGAATCAACCAGCGAGTGCGCCTTTGTCCTTTCCCCCTCTAGTTTGCCGCAAGACACCGCTGGCGATCTTGGAGTCCGTCGTTGTATCATTTCACCGCTTCTACCATCATGAATAAATAGTCAAGCCTCATTTTGATGTTTGGCATGTAGTAGTACTTAAGATGTGTCACTTCACTCGGATGTGACATGCCTACCTATTT…
>LNC_000410
ACGTCGCATGCATCTCCCCGAGCTCGCTGTCAACCACCCCATCCTCTCCGACCTCGACGCTTAGCTGCCCTACTCACCTCGTCGTCAAGATGAATCGGCTGGTGAGGTGGGACCCGATGCCCGAGAACCTGCGGTGGTTTTGGCATCCCCTTATCGAAACACCCCCGTCTCGAAATTGAAGCTGACACTCAACAATGAATCAAGGTTTTTTTAGAGCCGATATTTTCCTTGGTCTTCCCGACAAGTGGGAAAACCTAATTCCGGAGAAAGTTGGGGTAATTCATAACCACATGTCTGTCGCCACCGTTGCCTCTGCCACGAGTTCGACGAGACATGATGTCGGCAACCTTCCCATGTCTGATGGCTATGGCGCATGCAATAGTCTCTTGAAGCATCCAT…
>LNC_000411
CCGAGCTCGCTGTCAACCACCCCATCCTCTCCGACCTCGACGCTTAGCTGCCCTACTCACCTCGTCGTCAAGTAGCACATCCACCTCACTGCCTAGATCTGTTCCCCTACTCCTCCCCATGTCACCCTCGATTTTGGTGCTTTGTCTAGGATGAATCGGCTGGTGAGGTGGGACCCGATGCCCGAGAACCTGCGGTGGTTTTGGCATCCCCTTATCGAAACACCCCCGTCTCGAAATTGAAGGTTTTTTTAGAGCCGATATTTTCCTTGGTCTTCCCGACAAGTGGGAAAACCTAATTCCGGAGAAAGTTGGGGTAATTCATAACCACATGTCTGTCGCCACCGTTGCCTCTGCCACGAGTTCGACGAGACATGATGTCGGCAACCTTCCCATGTCTGA…
>LNC_000412
CCAGTGCCTCCACCTCGCTCCTGGACATGTCCAACCGCCCCCAGCCTCAGTCGTCTGCGTGACCTCATGAGCAGGAGCTCTCTCGCAGCCTTTCCGACCCGCAAGGATTCGCCGGAGTCCGACGTCGCCGGCTCCCCACAGGCCGACCCCGACGCCCTTTCCCCTTGCTTCCTGATTTCTTCACCTTTCGATGCTCTCTCTCATCTTTGTATTTTTTTCTCTCTGTTCCAACAGCTTGGGCTGCCGCCATGAATGCCATCTCAGGAGAGCCATGGCGCCACTTAAATCTCTATAGCCGCCATTGACACCCGAGATCCACTGTTCCCGTAGCCCTGTAGTAGCCTCCGTATGTGACCACGAGAGCCGCAGGTCTAGAGGAACATCAAGTATGGCCTCGCC…
>LNC_000413
TGTTCATTGACATGACCCACTGGTGGGATCGACATGCTTACTTGATGACAGCACCTCGATGTGACCATTCATTGCCACCAGTCATCGTGACAGTCGGTCAATTAGAGTGGGTTAAAGCCTTGAAACAACATTTTTTTGTGGAATTAGACATTTACTAGCGCCAAAGAAGCACGACGGCATGCCACGCCCGTGGCGGAGGCCGTTCGTACTTTGCATAAGCCCGTTGTGGACACTGCAATATAAGGTTTGCTTCCAG
>LNC_000414
TTTGTGGTGGTGGTGATGGAGGTTGAGGTGGTGGTGGAGTTGTAGGTGGTGGTTGTGGTGGAGTTGGAGGTGGTGATGGTGGTCGTGGTGGAGGCTGCTGCATTCGTTGTTTTTTCTCGGTGTTCATTGTGCGGCGTTTCTTCGCACGCTTCAAGGATAAAATTCAACATTCGTTCCCATAGCTTTGTGTAATATATTTAGGTCTGTGAATTATTGTGTTTAAATATATTTTGGTGCTCATGTAGATTTGGATATATTTAGGTCTGTGAATTAAGGTGTTTAATATTTTTAGGTGCTCCAGTAGCTTTGGGAAATATATTTAGGTCTTCGAATTTTTAGTTGATTCGAAAATAATTTAGGTTTGTCCTTCTAAAATTTGTCAATGTTGAATAATTTTTT…
>LNC_000415
AGTCCCATGTTGGGGAACAGTTAGGGTCTTTGTTCAGTTGCGTCGAGAAACTGAGGCGCGGATTTGGTATGCGAGTCCCCAAAGTTATCGTGACGGGCCAGCACGGTACAATCATAACCCACGGGTAAGCTCGGGGATAAACCGGTGGCGTAGCTGCATCCAAGAACATAGAGATCTGAAGATCAATGGTGGCAGATCTGATTTCCGGAATTTGTTTTCAACTTGAGCCTATGGTGGACGTGGCCTCCTAGTTCGTGTGCTTGTTGGATTGTTCATGTGAGGCCTCCTATAGAGGCGTGCTTGTAATTTTCTACCTAGCTAGACGTTTTGAGTGAAAAGCTCGTCGATTTTGTTTGTTTGCTTGTTGCATCTTGATACACCAACCTACCTACCTAAAGA…
>LNC_000416
CGCGTCGGTCTCGGCTAGTCGGCTCCCCCTCCCCGTCTTGGCGTCTCTCAATGTGCCGCGCCGCTCACCTCACCGTCGACGCGAATCCCTCGCCGTCCCCGCACACGATACCTGGCGCGTGTCTTCTTGGTCTCCGTTCCGCTCCGCTCCGCCGCGCTGCGAGGGGAAGCTGGATGACAATTTGCTAGTTCTGTGACTTCCTTGCCATGGTATGTTTAGCAGTGGAGAGTCCTTCCTAAAGAGCCCAATTGTGTTGTATGTGGGTGAGATGGCAAGTATACATGTGGCCAAATTGGTGATGCATTCATGAGCATTCGTTTTGCTGTTATTTCTGCCAACATAAAGCTAGCAACAGAAGTAGAAAAATTTGTCAAACCTTCAGTTGGTGGTGAGAGCTTC…
>LNC_000417
GGATAATCCATTAAAGCCCACATTGCCAACGACCCACCTGTTATTCATCTCCTTCCTGAAACCATGCCCCGGGGCGCTGTCATTGTTGCCGTTGCAGTCTCCACATGCACCGCCTCCCCTTTCCTATCCTCTCTCTGCTCCATGGAGCCGTCGTCGCCTGCCGTGTTTCTCGAACAGGCCGCCGTCCAAGGGAGGCGCTGGGGACCGAGCCTAGCCCCACGGGAGCGCCTCATCTACTCTCTCTCTGATCCCACCGATGCCCTCTTCAGCTCCTCCTCCTCCTCTTCTCCCCTACCCCTAGCCGAGGACAAATCACAGTACCTTGGACCTGGAGTGGTAATCTGACATTTGGGAGGGCTGGTGTGTCGTTGATTGCATAAAGTTTATGCATGGAACAAG…
>LNC_000418
CGACTGGCCCCCTCGCGCCCCCGCCTCGCCGCTGCACATGCCCCTCGCCGCCCTCGCGCCGACGCATAGCCACCCCGCTTCCCAGCCACGCTGCCGCGGAAAGAGGCTCCCTGGTGGCTCTCGAAACCCCGTCGATCCCTCTCTATACACGCGGATAGCCAGCCTTGAGGCACCCACGCGGAACGGATCTGGCGAGACGCAGAGACAGACGAGAGGAGAGGAGAGGAGGAGCCCGCCGCCGATCTTTAGCGCCCAGCCGCTGCCGGAGCTTCAATGTCGGCGTCTTCCTCCGGCAGCCTATCTTCCCCAGACAATGAGAGAGATCTTGTCATCTCTTCTCCTGGCACGAAGAACTTAATCATGGAGTAGATTGAAGGTACACAATTTCAGATTTGTACG…
>LNC_000419
CCAGCCACGCTGCCGCGGAAAGAGGCTCCCTGGTGGCTCTCGAAACCCCGTCGATCCCTCTCTATACACGCGGATAGCCAGCCTTGAGGCACCCACGCGGAACGGATCTGGCGAGACGCAGAGACAGACGAGAGGAGAGGAGAGGAGGAGCCCGCCGCCGATCTTTAGCGCCCAGCCGCTGCCGGAGCTTCAATGTCGGCGTCTTCCTCCGGCAGCCTATCTTCCCCAGGAGTTGAGAAGACTTTGAGTGCACGCCAAGGGAAAGGTGAATCAGTTGATGCAATAAAGATTCAGAACATGCTGAAATTGAATGAAACATATATTCAATTGAAGAACTGTGATACAATGGAATATTTGTGATTGCAAAAACGTCAAACTGGAGACGAGTAAGGCATTCTC…
>LNC_000420
TCGCCTACAGCCAGTTTTCAACGCCATCTCCAGATCGATGGTTAATGATAACATCAACTGTTTAGATGATGTATCGCAGCTTTCAGATGATGCTACTCAAAAACCATCTTCCCTTCCCTCTTGGTGGGTCTCTAACTATGGGTGGTACTCTCGTGAAGCCATGGAGGCAGTTGATAGACTTATTACTTGCAATCAGAAGTACAGCATTGCTAACCGCAGAGGTGGTGATTTCAAATCACCTACTGAGATCTTCAAAGAGATTAGAATATTAGCCAGGGATGTGTACACTTCTGGTCTTTTTTGCAGATAAAGCTGGTGATCCACCGCTTGCACCACCAAGAGAGTCACCTCCCACTGACACGGGAAAAGAAGCAGATTACCCATATGTACGGCTTGATA…
>LNC_000421
GTGAAGAACAGAAATTAGTGTTGTGTTATGGAACTCTTGTTTCTGTGAAGTGACTAGCAAGAGTATCCCCTGTGGTGCATGCAAAATTTCATTATTTGTGCTCAGTTAGTGAGCACGTCGGAACATGTACTGAACACCTGAAGTTATTTGGATAACTGGTTTTGCCCATGATTATTTGGATAGCTCTCTTGATTTTTTATCTCAGAAATCTGAAATACTGCAGTGTTTAATTCTGCTTATTATGTTTCCAAACAATTGTGTGTCATCTTAGATATAGATAGCTGTAACATGTACCCACAACTTAGCTTTCCACATTCAACTACTCATGTTGCATCAACACATTCATCGTGTGCCCATCGGGACACTTACAAGAAGGAATATCAGGCTTATTTCCTTGCT…
>LNC_000422
GGGCGCCCAGCCGCCCACCTACCTCCAGTTCCACCTCTTCCCTCTCTGTCTCGTGACCGCGCTCCTCTCTCCCCATGATCCCCTTTCCCTCGCCGCCGCCACCACCAACGCCGACCTATTCCGGTGAGCTCCGACGACGGGAAGCACTCCCTCGAGCTCCACGCCTCCTTCCCCTCCGTCTACAATCGGCGCTCCCGCCCTCCATCGTCCCCCGTGGTAGCTAGGGTTTCGGCCACCATTTCATCTCCGGCGACGGCGAGGCCAACGGGCGGTGGATCCAGCATCGACGTGTCCCAGATAACGGTGACGGGGATGGGACGGCGATAGCCGTGTCCTGCTCGAGGAGGCGGAGGGGTAGGGGCGCGCCCAGCTGGCAGCCCTGTCCTGCTCGAGGGGGAG…
>LNC_000423
GGGCGCCCAGCCGCCCACCTACCTCCAGTTCCACCTCTTCCCTCTCTGTCTCGTGACCGCGCTCCTCTCTCCCCATGATCCCCTTTCCCTCGCCGCCGCCACCACCAACGCCGACCTATTCCGGTGAGCTCCGACGACGGGAAGCACTCCCTCGAGCTCCACGCCTCCTTCCCCTCCGTCTACAATCGGCGCTCCCGCCCTCCATCGTCCCCCGTGGTAGCTAGGGTTTCGGCCACCATTTCATCTCCGGCGACGGCGAGGCCAACGGGCGGTGGATCCAGCATCGACGTGTCCCAGATAACGGTGACGGGGATGGGACGGCGATAGCCGTGTCCTGCTCGAGGAGGCGGAGGGGTAGGGGCGCGCCCAGCTGGCAGCCCTGTCCTGCTCGAGGGGGAG…
>LNC_000424
GGGCGCCCAGCCGCCCACCTACCTCCAGTTCCACCTCTTCCCTCTCTGTCTCGTGACCGCGCTCCTCTCTCCCCATGATCCCCTTTCCCTCGCCGCCGCCACCACCAACGCCGACCTATTCCGGTGAGCTCCGACGACGGGAAGCACTCCCTCGAGCTCCACGCCTCCTTCCCCTCCGTCTACAATCGGCGCTCCCGCCCTCCATCGTCCCCCGTGGTAGCTAGGGTTTCGGCCACCATTTCATCTCCGGCGACGGCGAGGCCAACGGGCGGTGGATCCAGCATCGACGTGTCCCAGATAACGGTGACGGGGATGGGACGGCGATAGCCGTGTCCTGCTCGAGGAGGCGGAGGGGTAGGGGCGCGCCCAGCTGGCAGCCCTGTCCTGCTCGAGGGGGAG…
>LNC_000425
GGGCGCCCAGCCGCCCACCTACCTCCAGTTCCACCTCTTCCCTCTCTGTCTCGTGACCGCGCTCCTCTCTCCCCATGATCCCCTTTCCCTCGCCGCCGCCACCACCAACGCCGACCTATTCCGGTGAGCTCCGACGACGGGAAGCACTCCCTCGAGCTCCACGCCTCCTTCCCCTCCGTCTACAATCGGCGCTCCCGCCCTCCATCGTCCCCCGTGGTAGCTAGGGTTTCGGCCACCATTTCATCTCCGGCGACGGCGAGGCCAACGGGCGGTGGATCCAGCATCGACGTGTCCCAGATAACGGTGACGGGGATGGGACGGCGATAGCCGTGTCCTGCTCGAGGAGGCGGAGGGGTAGGGGCGCGCCCAGCTGGCAGCCCTGTCCTGCTCGAGGGGGAG…
>LNC_000426
GGGCGCCCAGCCGCCCACCTACCTCCAGTTCCACCTCTTCCCTCTCTGTCTCGTGACCGCGCTCCTCTCTCCCCATGATCCCCTTTCCCTCGCCGCCGCCACCACCAACGCCGACCTATTCCGGTGAGCTCCGACGACGGGAAGCACTCCCTCGAGCTCCACGCCTCCTTCCCCTCCGTCTACAATCGGCGCTCCCGCCCTCCATCGTCCCCCGTGGTAGCTAGGGTTTCGGCCACCATTTCATCTCCGGCGACGGCGAGGCCAACGGGCGGTGGATCCAGCATCGACGTGTCCCAGATAACGGTGACGGGGATGGGACGGCGATAGCCGTGTCCTGCTCGAGGAGGCGGAGGGGTAGGGGCGCGCCCAGCTGGCAGCCCTGTCCTGCTCGAGGGGGAG…
>LNC_000427
CTCGCGTCTGCTCAACTTGAACACCTCCTCATTGATTTTGCTCGAGGATGGTGCCCTTTATGTGCATGAACTGATGGGTGTGTTCACAACGTAGAGCAGCGCTTCTCTGTCCAGTCTCATGTCTTTCTCTTCAGCACGGATCAGCGAGTACTACCGAGCAAAAATGTCCTTATCTTCGTTTGTTTCTTCCTTTTCCTTACTACTTTTGTGGCCCCAAATCTCACGATGGCTCTATGCATGTTCTTTTTGTTGACATGAATTTTACCATGAAAATTTCCTACT
>LNC_000428
CGCTGAACCATCGTCCCGGTGGCCGCCGCGTCAGTTCCACACCGCCACAGCGCCGCCAGCCACCGCCGCTCCATTGGCTTGGATTTGGTTGTGGCGTGGGCTGGGAACCGTTCGGTGTTGTCTGATTCGTGTTCCGGCACTGGGAGGTTTGGTCGGCTGACGCCAGGTATGAGCAGCTCCTGGGCCTGGTCACGCGATGCGTGTTAGAGTGTAGATTCACTCATTTTGCTCCGTATGTACGTCCTAGTGAAATCTCTAAAAAGACTTATATTTAGGAACGGAAAGAGTATGTAGCAGGTGCTCGCTCTGTAAAGAAGAAATATCATGCTCATGTTGCTTGGTGTGCCCCCTCTTTCTCAAAGAAAATAATGGGGGGCGGGGCGGGGCGGGGCGGGGTGA…
>LNC_000429
AGTTTGTAGTTTTGGTTTCTCTTTAGGCCGCGCTTGGGATGGTTGTATTTCAATACGGGGGTATTTAGTTTACACTTGTATTTTACTGGCTGCTGAGGCCGTGTTTGAGTTGTCGTTTTCTTTCCAAATACGTCTGTAAACAATACAGATCTCCATCCGTCGTTTCGCTTCCAGCCGGGAATCTCTATTAGCTCGGTAAATCACACCTGTAAATTAAATACATTTGTATCTAAATACACCCATTCCAAGCGGGGCCTGAACAATTTCTGGCTGAAAACAAAACGATGGCCCGAGGTCCGTATTTTTTACACGTGTATTTGAAACGGAAACCTGTACTTCTTTACTGGTTTCAACTTAAGGGTCGCATATAGCAAGTTCAGCTGTCAAAATTACTGTCTT…
>LNC_000430
AGCAGCTCCTGAGCTGGCTGGATGGATGGATGCAGGTCATGTGTCGTGAACTAACACCACGACACCTCTTTTGGAACGGAGGGAGTATATTTTGGAACGGAGGGAGTATGTATGTACGTATGGATATCATGGTCATGTTGCTTGGGGGTTCAACCTCTTTTTTGGATAAAGAAGAGGGGCGATGCCCATAATTATGACTGGCTGAAATAATCATGTCTTTGAGACATCAAGACAGCCGTGGCAAGGTGGGACTAAATAGTGTCTGAAAGTGGGTATCTGCGTTGGAGTTGCTCTTAGAGCCCACCCTTACCTCTGTTGCAGCCTGTCCAATTCATCGCCAATGTTGGATGTTCTGTGCCTTGGACGGTTGTTCTGATGAGGGCATGTACATTGGTTCAG…
>LNC_000431
GTCAAATCCTTCTGCTCTGCATCTTTGGTCTACTTTGCAGCTCCGCTTGGACGTTTCCTCAGCAAGCAAAGCTAGCTAGCTTCTTCCCAACATATCAATCTTCCAGTCTTCTGTTCTCATCACTCGATACCTGCTGTGCAATTCATTGGTCTGAGGCATCTACGCAACAAAGATATGGCAAGTGCATATGATGAACTCGAGAAGAGGCTTCAAGATTCAAATGCTGCACCAACCAGAATCCCACTAGAATATTTGAAAGCCATCACATCTGATTTTTCTGCTGAGTCAGTGCTGGGGGCAGGTGGGTATGGAGTGGTTTACAAGGGTTGTAATTGGAGATAATCAGACAGTGTCAATGGTGGAGATCCATGGTGAAGAACCAGTTGCTAGAGAGGGGAA…
>LNC_000432
GGCAAATTAATCTAGAATCTATCCTATGGCCTTCAAATCTACCTCATCAACAAAGTAGCATACTAATCTTGCAGTCCCCAAGATGAAAACTGTACTAGAAAGGTATTCCAGATATTACAAGGTTTGGCACAATCCAAGCATGTAACTTTACTTAGTCTTCCAACAGTTCGATCATGCTGGTTGCTCCAGTTGTTTTGTTGTTTGCCTGCTCATGGCTAATGTTTAATTGGATTTACTGCCTTAGTCCAGTTTTGTAGTATGATAAATTTTAGAAGAAGGGGCTCCCACGCATTCGCTTACATTCCACCATACCTGGTTTTCCTTGCCACCATTAGACCTGAATAAACAACCATTCAGCAGTGTTCTTTCTAATACAGAAAAATAGCAGTTCCAGTGAAA…
>LNC_000433
CCAAAAAAATTGGATCTTTGCATCAAGATTTGTGACTTGGGCGTAATTATATTGATTGGTCACTGCCAATTTTTGTTTGAATGAAGGTAGTATTACGTTTCCCTTCTAAAACAGCATAAACTGCAGATTAGTTGTTCATGTTAATTAAATTTCTGGTCATTATAGGTTCTTAGGTACATTGAGCTTTTCAATTTGTAGTCCACGGTTGTAGTGTTATACAAAAAATATCTGGTTATGCAAAGTGTATATTAATGTGTATTTCACATGCAGCAGTCTAATCTGCATAGAAGCAAGTATGCTAATGCTCTCAAATCAATTGGCTTGGGGAGAAATTTACTTTTAGAATGGAGAGATCAAAGGTCACGGTGCCGTCCCTGCATTTTCTGCTGTTGCAGTTGG…
>LNC_000434
CTTTTTTCTTCTCTTTTGCTGATGAGTTACGGAGGCTCCTTTCCTTCTTCCTTCTTCCAGATAGAGAGAGAGGCGAGAGAAAGGGGAGCAGCTGCCGCTTCCTCCACCGGTCCACCCCTCGGCTCAACGCCCATGCCGCCATCGTTGCTGCAGCTCCCTCCCCTTCCCCCGCCCCCATCTACTCTCCTCCACTTTGGCTCCATTGGGGCCTGCAGACACAAACCCTAGGTCCAGTTCCTGTTCTTGGTCGGCCTCAACGGATGTGGTTGTGCTCTGGTGGGTGATGACAGCACTCAGTTGTCAACCACAGTGACGCCCCGCCTGGCCAAGCAGTCTAATCTGCATAGAAGCAAGTATGCTAATGCTCTCAAATCAATTGGCTTGGGGAGAAATTTACTT…
>LNC_000435
CTTTTTTCTTCTCTTTTGCTGATGAGTTACGGAGGCTCCTTTCCTTCTTCCTTCTTCCAGATAGAGAGAGAGGCGAGAGAAAGGGGAGCAGCTGCCGCTTCCTCCACCGGTCCACCCCTCGGCTCAACGCCCATGCCGCCATCGTTGCTGCAGCTCCCTCCCCTTCCCCCGCCCCCATCTACTCTCCTCCACTTTGGCTCCATTGGGGCCTGCAGACACAAACCCTAGGTCCAGTTCCTGTTCTTGGTCGGCCTCAACGGATGTGGTTGTGCTCTGGTGGGTGATGACAGCACTCAGTTGTCAACCACAGTGACGCCCCGCCTGGCCAAGTCTAATCTGCATAGAAGCAAGTATGCTAATGCTCTCAAATCAATTGGCTTGGGGAGAAATTTACTTTTA…
>LNC_000436
GGGATGTAGTGTGAGATTGCGATGCTGCTGCCTTCGATTCTTTGGGCGGATGCCCTGAGAGATAGGCGAGGATCATGACGGCCTAAGAGTAGATTAAGCCATTTGAATTGGGTTCTGCCCTGCGGGTATTGTTCCTACATTGCACTAAAGGCTGGTACTGCTCATGTTTGCCATCATGGCCATTTTAACAAAATGAGTGAAATGAACGATTTTCTCTCTCAGGTTCCAGTGATGGTCACTTCAGTTGTAAGGGCTCAACATACGCCGCTATACTGATTGGGCAAGCAGCTGTTGTTCTTGGCCTGAGCAGCAACTCTGTATTGGCTCAGGATGATTCGACCGCTCCAGCAGTTACAAGTGGGGAAGCTGATGTAAATGTTACTGGCCTACGTCGTATTG…
>LNC_000437
TGTATCTGTAGATGACGATGTCCTACAGCCCTGACGCACACTTCTTCCTCTTCCTCTGCTCAGTGAACCGTGTGCAGCCTCACCGGCACACTTCGCCTCCTCGGATCCTTAGCTACAAGGCTCAGTCTTTGTGTTTGTGTGGTTTGATTCAAGAATTGGTGCCATATTGTGGTCACTGCACTTCTGTTCTTGTGTAATTTTGCAGCTTTATGTTGCAGTTTGGAGTTTGGACCTATGATATTGACGCCCCTTGTTTGTCCATAGTTGTGATATTTTCTTCCCTCGTGTGACTGTAACATGGGGTGCAACAAGCAGAGAGCAGTTTGCTCAGAGTTAGAGACGAGCAAGAGGCCGATCTCTAAGATTGACGCTGACATAGATGAGGAGTGGGAGGTCTGC…
>LNC_000438
CCGGCTCAGAGCAAGAGCAGGAGCGGATCAATCTCCTTTGGTTTCGTTTTTACGAAAAAAAACTTGGATCTGTAAGAGGTGGCCGGTGGGTGACGAGCTCCAAGGCAGCGGACGAACAGGTGCTCCTCTCGTCATCCTCGTCCCGATGACAGGGCAGGCACGCGGCAGATCCGACTGCTCCAATGTGGATTTGGCGGCGGGGCAGACAGATCAACTGAGAGGTAGCCGGAGACGGCGAGCTCCAAGGCTGGGTGTCACTCCCTTTGATCCGGCTGCTCCGACATGAATTCGGCAGCGGGGCGGATGGATCGACGGAGAGGAGGCCGGAGAACGTGAGCTCCAAGGCTGGGTGCCACTCCCTCCCGGCTAAGGTATGCCCGCCTCCCAAAACAGTAAGCG…
>LNC_000439
CGTAGATGATGTGTCCCGTCTTCTGATCGAGATGAACGAGGCATGGAAGATCAGGCCGACCGTGGACCACACCCTGCTCCCCAAGGGCAAGGCTCAAGCCAAGTGAGTGCTCTCTCCGTCTGCATGCCCTTCCACAAGTTTATGAATGTGTTTGCTTGGCTTGGGTGGTGATAGTGTGGAGCCGGCGTACATTTCTCTCTGGAGATGGGGTTTTCTTTGTGTGTTTAGACCGTCTGGTGTTAGCTTATGTATTGGAAGCTTTTGCACGTGGTTGTATGTATGGACAGCTTAATTTTGTCTGTTTATGAAATTTCTTAGAAGCTCGATAGCAATGTCAGTCTCTGTCAGCTTGCTTGCTACCAATTGGTGTGTTATGTATTCTATTGTATTCAGTTTACG…
>LNC_000440
CAGCTCCAGGCTCCAGCAGTAGCCAGTAGGCAACTTCCAATTTCATTATACTATTGCTCCCGCTAGGGTTCCAGCCTCCTCCATGGAGTCCTCGTCCGCTCGTAGATCCTTCACCAGCCGCCTTTTAGTTTTAGGTCCGCCTCTCCTCCCGCAGCCGGGAGTGCTTGGTCTTGGGCGCGCCTGGCCGCCTGCATGCGCCGAGGGTTTGAGTTATTGCATGTGGTGGCACCAAGCATGAGGCAACAACTGCATTACTTTCAAGGAAGTTACAAAATCTATGGGTCTTCATAATCGTGACTTTCTTGCAAGTTGTGCAGTTGCTGTCTCAAGCTTGCTGACTCCGTCTGCCAGACCGCAATGTGAAATAGGAAATTTAGTCAGGTAAATACTGGAAACATG…
>LNC_000441
AGCTGCGGCCACCTCGTTGCGCTGCCGTCCACCGCAGCCTCCTGCCCTCCTCCGCACACCGCCGTCGGCCGAAACATCCTCGACTCGCCGCCCCGCCGCACCATGGTTGGACGCTCCGTCCTCTCCCTAGCCTGGAAAATGGAAGAGCAGAAGCCAAAGGACCAGAGGTTCAAGGCCAACGAGAACAAGCATGTAATGAACGAATGACCATCCTCCGGACAGTTCGGTGCCTGCAAGGCCTAGCTGCCAATCATGTGACTCCTATGTTAAAATGGGTGGTGTGAACATTTGCTTGGTCATCCTGAAAACTATCCAAGTATCCAGTATCTGTGTTTTGAGTTCCTA
>LNC_000442
AAAGCAACCAGACTACAAGGAGGCCCATTGGTGTTGCTTCTACTTTGGTCATCTTGGAGGCGGCGAGTCAGGTTAACTCATTTCTATATATTGTTTGGAAAAAGGAAGGCCCCGACCTCTGCATTATGGTGCTGCACAAAACCAAACTCCTTTTTATATGTAAGTCCATCTTTTATGAGTCCAATATGTATTATTGTTTCTCCTGGATGGGCTACGATGGAGATGTGAGTTGGGTGTGTGCGCACGTGCTAAGATGAACTAATTAAGCTATTATTGAGGAATGTGTCTTTCCCTGTATAATCCTATATATGATCCTATCATGATCTCATCTAGACTATCGATGGATTTAGAATCTACTATATTAACTACCGAGTTCAGAT
>LNC_000443
GAGCGCTCAGTGACCAGCGATGGTGATGCCAACTCCACAAAGCAACCAGACTGCAAGGAGGACCATTGGTGTTGCTTCTACTTTGGTCATCTTGGAGGCGGCGAGTCAGGTAACGAGCGTCACTGTTCTATACTTTGATGTCCATGGTTGTCTTGGCTACCTATATTTTTAATCTGTTTTAGATACAGTATTAGTCATCGGGTGTGCTCCAAACATGTGATGCTTTGTAGATCCTGGTGGGGGTCTCAATCAAATTTTCGTAGATACAAGGTACAAGGTACAACCTCTCCTGAAGTTCTAATATCCCATTTAATTGCACTTGATTCAATGAAGAATTTAGTTTGATATATACTTCCTGTTATGTTGGAGGCACAGGGGGCTATGTCCGATGGTGCAGAC…
>LNC_000444
CCTCTGCCACTCGCGAGGTAGTTTAAACTTGATAGTGAGGGCCCATTTTCAGGGATTTTTCTTTTTCCAATCCTTTTCTAGAGGCGCCTTGCTCCAGAATACGTTTTCTATTTTGGGTTGGTGTATTTCTGTGTGGGAACTTCCCAGTCTTTCACTCAGCCCCGTGGAATACTTCCGTTTTATTACAAAATAGTCCATGGACTTGTTTTCATCATATCATTTAAACTACAAAGGCTCTTTGAGTGATTTTTTTGCAAAATCTTACTATTGCCGTCTAGTTTATTTTCATATTTATTCGAAAATATTTTGAGACAAAATTTTAGACTGTGGTATTTATATTAGAACCGATGTGTATAACACAGATACCGGCGAGGGAAGCACCGACGTCACTTCACCGAG…
>LNC_000445
CCCCTCTGTTTCGCTACAGGACGCCGTCGGCGACATCGCGAGCCTCTGCCACTCGCGAGATATGGATGAAGGAGACCTCATGGATGAAGAGTACGGTAGAGAGTCTGGCGCCTAGAGGTGTATGAGTCAGTCGTGCGATCATGGAGTCCGTCATTGTATTATTTCACTGTCGTGCGATCATGGAGTCCGTCATTGTATTATTTCACTGCTTCCGCCACCACAAATAAATCATCAAGCCTCACTCTCGCGCTTGGCGTGTAGTAGTACTTATGGCATGTCACGTCACTCTAATGTGCCATGCCCACCTTATGCGAGGAGTAGAGTTATCCCATGACCACTGTAATATATCTGTCCTTATGATAGTGTGGGAGTGTTGTAATAAACTGTAGGGCGACCTCC…
>LNC_000446
CTCCATCGAGATCCCACTGCACCCGAAACACCGCCCGCTGGAGTTTGGAGTTGTCGTTGACGTGGTACCCGCTGGCATGTGACTCCACCTCCATCATCTGCAGAACCTCCTGATATGGATGAAGGAGACCTCATGGATGAAGAGTACGGTAGAGAGTCTGGCGCCTAGAGGTGTATGAGTCAGTCGTGCGATCATGGAGTCCGTCATTGTATTATTTCACTGTCGTGCGATCATGGAGTCCGTCATTGTATTATTTCACTGCTTCCGCCACCACAAATAAATCATCAAGCCTCACTCTCGCGCTTGGCGTGTAGTAGTACTTATGGCATGTCACGTCACTCTAATGTGCCATGCCCACCTTATGCGAGGAGTAGAGTTATCCCATGACCACTGTAATAT…
>LNC_000447
ACAAGCTATGCCTATGTCAATACCTAAAAGTTTTTGGTGTTTGTTTCTCCTCCTTAAATCAATATTTTCTTTTGATTTGTAGGACTGTTAGTAAGGTTGCTCATCGGCAAGTGTAAGTGCCTTGTGGATACTTGCATGACTAAGAAAGAAATTTGTTATTTGAAGTATGCGCTAGAGATATTACAAGGTATTTCAGTTACAAGATTCATATCTTTTAGGACCTATCTACAGATAATGATTCATAGCTGCAGTTATTTTTGTCCTAAAGATACAAGTAGATTGAAGAGTTAAGACTTCTGTATGGAAATTTAAATAGTGATTCCTTGGGAAGCAGTTTAATTTCTTGCATTGATTCTTCATGCTATAAGCTACACCTTTCCTATTTTGTTAAAAAGTAAA…
>LNC_000448
TCTTTCGTTTTGTTTTATTCTATTGTGCCGGTAATCAATTTCTCAAAACCACTTGTTCTGTCACTGTACATTGTCCCTTGTGTTCTGCTCAAAATTGATTGTGGGATGTGAAGTGGAGTACATGGATTCAAGGGCCGCCAAATGTATGAGCTAAATCTCAGTGGGAATATGGTTCTCCCGGGATTCATCGACTCCCATGTCCACCTAATATAGTGATGCCGGAAGAATTAGAAAATTCAGAGTTAAGGCACGTGATCTTCACGAGTTACTTTCCAATTTTTATGCAGTCTTTTGAATGAGAGTATGTTTGGATTGTTGATTCAAAGAACCTATATCTATATTTCAAGTCAGGTCAGCTTACTGAGAAGCTCATAAAGGAGATTACAGTACTAGAGCTAG…
>LNC_000449
CGGCGGTCTTCATCCCCGCCTCCCACCACCATCGAGATCTTCTCCTCCCCATCCACGACCATCTGCAAGAGCCAGAGCAGGGGGGCGCTCTGCGAGGGAGGCACTGGCTCCGCCCAGATCGGCCGGCCGCCCCGTGTGGTTTGGTGGGATGTGGAGATGTCGTGGGTGTGGAGATGGCTGCTGGAGAAGCTGGGAAGGTGGGACGGAGGAGAAGGATCATGGGGCTACGGTGATCTGTAGTGGGGGTGGGACTAGGATCTTCGAGGGGAGGAGGAGGCGGCGTCTCGGTTAGTACAACATGAAGCATATCATCACGGCTTCCAAGGTCGCCCAAGCCATGGAGCTCTCTAAGAGGGTCCTCTCTTTCGCCGGTGCCATGGCCGTCCACGGGGGCCGCCT…
>LNC_000450
CGGCGGTCTTCATCCCCGCCTCCCACCACCATCGAGATCTTCTCCTCCCCATCCACGACCATCTGCAAGAGCCAGAGCAGGGGGGCGCTCTGCGAGGGAGGCACTGGCTCCGCCCAGATCGGCCGGCCGCCCCGTGTGGTTTGGTGGGATGTGGAGATGTCGTGGGTGTGGAGATGGCTGCTGGAGAAGCTGGGAAGGTGGGACGGAGGAGAAGGATCATGGGGCTACGGTGATCTGTAGTGGGGGTGGGACTAGGATCTTCGAGGGGAGGAGGAGGCGGCGTCTCGGTTAGTACAACATGAAGCATATCATCACGGCTTCCAAGGTCGCCCAAGCCATGGAGCTCTCTAAGAGGGTCCTCTCTTTCGCCGGTGCCATGGCCGTCCACGGGGGCCGCCT…
>LNC_000451
CTAGCACCTCCTGCATCCCGCCATGGCCTCCATGCTCGAGATCTACCTCGCCTCCATCCCGCTCGATTTAGACCGGGAGGGTCCCGTGCTCCCCCGAACCCCCGCTGCACTGCTGTCTCCGGCGCTGCGCCAGCGAGCGCCACGGTCGGAGCTGCATGCGTTCTCGTGCCTCCCTGTGCGTGCAACCACAACCGCGCAACAAGCTCCTCGCGCGTGTTGTCGGCCGAGCCTCCCCGTGCTCCTCCGCCTTGCCTTATTGTCCAACGACCGATGCTTCAGCCACAACCACGAGGCCAGCACCGCGCCTGAAGGAAGCTAGCACCAGCCTTGTTCTCGCGCCGCCCGCAGCCGATCCGGATGGATCTCGAAAAGTTTGTGCCGCCGACTCAGCTCCCTCGA…
>LNC_000452
CTGTATCTCAAGTAGTCCGCTTCTAGGAAGGTTTTGCTCTCAATTTATCAAGATATGGTTGAACAACGTGTCGCAATCCAGAAGGTCCTTGCGAACCTTATCCTGAAGAACTCCAGGAATTTGACGTTATCCTAGATGAAAAATGCTGGACCCAGATGACCGAACTACACAAAGCTCCATGGTGATGGTTGGGTACACTTTGCTACTGATTATGGCCTCCAAGGTGGAAACGTATAGTGTTTTTTCTTCCTCATCATGGACTGATTCTGGATGTCGTAACATACCGCAAAGATAAAAGGTTATTTCCATCACCTCATCTGTGTAAGAAACTAAAATTTGAATTATTTTTTGCTAGCTTTTATATTCATGCCTAGTATTAAATTGTTTACTACTAATTTT…
>LNC_000453
GCTCAACCGGACGCAACCATGCACCCAAGAAGAGCGAGCGCTCCATCCTGGAGCTCGAGCATAGCCTCTTCTCGCAATAGCCAGTGCCTCCATTTGAAGCGCGCCCGACCTCGACCACGAACGACCGGAGCCTCTGGATACACCCTGCACCCCACGCCCTCCTCTCGCAGCTCCCTCTCTCCTGATCTACTCTCTCGCGTGCAGCCAAGCAGCTCGCCGGAGCACCGACCCTGCAGCAGCTTTCGTCCCTGCCACCGAGCAACTAGGAACAATAGCTCCTTGAAGGAACTCCATGGCGCCACCAGCCCTCGAGCTCGTCGCCTCCTTTGCCTCATGCCGCCCGGATCCGTAGCTTGTGCCGCCAGGATCCGCAGCCTCGTGCCGCCCCGACCTTTCCGA…
>LNC_000454
CCTTTCTTCGCGCATGAACATCCCCTAAATTGCTACTGGGTCCTGACACCGGCCTCCTCCATTCCCCGCACCTGAGATCCCATGTCTCCACCCCTGGTCTCTCGTCATCGCATCGGCGGCAGCTCCCGCTTCCATTCCCCGTTTCTCTTCTTCACACAGGGCAGTGGACTCTAATGGGAGAGATGCTCGCGATCCCGCATCAACGACTGCTCTGGAGCCCCGACAAGGCGGAGGTTGTCTCTGTTAACTCTCCAGCGGCCTCACCATTGTCTTCTTCTACCTAAGATGTACGGTAGCAACAAATCCCGGTGGTTCAGGACAGAGGGCCTTGAACAAAACCTGGTAGATTCAGAAGAGAAGAGTTGAAAACATACTATTTTTTTACTGTCTACTATACTT…
>LNC_000455
CTTTCCCCTTTCTTCGCGCATGAACATCCCCTAAATTGCTACTGGGTCCTGACACCGGCCTCCTCCATTCCCCGCACCTGAGATCCCATGTCTCCACCCCTGGTCTCTCGTCATCGCATCGGCGGCAGCTCCCGCTTCCATTCCCCGTTTCTCTTCTTCACACAGGGCAGTGGACTCTAATGGGAGAGATGCTCGCGATCCCGCATCAACGACTGCTCTGGAGCCCCGACAAGGCGGAGGCTCCACATGAGAATAGTGATTGCTGAAGCATATGTTGTTCTTGTGAAGCCACTATGGAGACAGTCCCGTGCCTTCGTAAGCTATGTGTCTGGACGATGAAGTGCGTTTTCACTGCATGGGTAATTTATGGCACTGCTGTAAGTAAACATGTGAATAGTT…
>LNC_000456
CTTCGACCCCTCTCGAGCTCCCCTAGCAACCAATCGACTCGGGCATGCCATCTTCCTCACCTCGGGTCAAAGTTCGGTCGCCGCCTCCCTCGTTAAATTCGAGGCCAACAGGGTTGACCCTGCTCCGTTCTCCCCTTTTGTTGAACCGCCCTGACATCGCGAGCCCATTCCCCCTCTCAATTCCACTCGAGAAGAGTTGTGGGCAAAGGTACCATGCGGACCAGCGCCGCCGTCCACCGGCCTCGTAGACGCCAGAGCCTCCCGGCTCTCCTACGACCAAATCCCCATCTCCGCGGATCGCCTTGGGACCCCGAGCACATTGGTGCTCCCAGAATCGGGAGTAATGGCCCCAATCGCCCGCGAGCATCGCCAGAGGACTCTCCTCCTCTCGGTTGGAGG…
>LNC_000457
CTTCTCCTCGTTTCCCCTTCTCATTTCGAAGAAGCAGCCGGAACAGAGTCAAGAGAGAGACGTCCATGGCGATTTGGGGCTCCCCTCGTGCCGCCCGATTCAGTAGGTTGGTGGTCCGGCATCCGGCTACCCGTCGCCTCCGTTTGCCAAGCTGTATTTCCCACCGGAGATTTGTTCGGGCAGGAGAGAGACGAGAGACGACATGAGGTGATGAATGCAGAGGAGGGGGTGCTTACCTATGATTTGTTTCTGCTTGTCCATCCATGTTTGTGTCCTAGATCATGGAGGAATGGCCCTCTCTGGTGACGCTTCTTTGGTGGAGAGAGATCTTGGAGGGGTGAATGCATAAGAGGATGGGTGTTTACCTGTGTTTTTTCTGCATCTCCAGCTAGATTTGTC…
>LNC_000458
CTTCTCCTCGTTTCCCCTTCTCATTTCGAAGAAGCAGCCGGAACAGAGTCAAGAGAGAGACGTCCATGGCGATTTGGGGCTCCCCTCGTGCCGCCCGATTCAGTAGGTTGGTGGTCCGGCATCCGGCTACCCGTCGCCTCCGTTTGCCAAGCTGTATTTCCCACCGGAGGTCTGCAGCATCACCCCCCTCCCCCGCGTCACATACATCAGCTTCTATTTTCCCCCGTCGGTGCTTCTATTCGTTTGATTCGGTATTCTCGCGATTTGTGTCGTTCGTCAGATCTGTTTGCTAGCTAAGTGTACAGTTTTCTACGTAGGTGAGACCTTGTTGTTTGTGCTAGTTGCATGTGTTACCCGCAGATATTTCGTGCGGATCTATTTGGTTTGTGTTGTGCCTTG…
>LNC_000459
CGCATCGTTGCGTTTGCCCGTTCCCCTTCTCCTCGTTTCCCCTTCTCATTTCGAAGAAGCAGCCGGAACAGAGTCAAGAGAGAGACGTCCATGGCGATTTGGGGCTCCCCTCGTGCCGCCCGATTCAGTAGGTTGGTGGTCCGGCATCCGGCTACCCGTCGCCTCCGTTTGCCAAGCTGTATTTCCCACCGGAGATTTGTTCGGGCAGGAGAGAGACGAGAGACGACATGAGGTGATGAATGCAGAGGAGGGGGTGCTTACCTATGATTTGTTTCTGCTTGTCCATCCATGTTTGTGTCCTAGATCATGGAGGAATGGCCCTCTCTGGTGACGCTTCTTTGGTGGTAAATTTAGTACTTTCTTAGTGGAATTGCAGTAATTCTTTTGTCTGTTTTTAGT…
>LNC_000460
TAGAGATTGGATTTTGTGACTGGGGAGGGGAGAGGAGACAGGGATGGAGCAGAGCAAGGGATGGGGCAAGCAACAAACTATCACCCCCTTATCATGAGAAGATCGAGAGAGTTGTGAGAGACCAGGGATCCCTGTCGTCGTTGTTGTTCCTCCCTCCCTGCACTGCCTCTTCCCTGGCTCCCCTCCCATCCCTCTCCATCTCCCTCTCTTGCTATTTTCTGTCCCTGGCTCCCATTGTTCTTCTTGCCTATTCTTAAGTTTTGCAGGCTCCTTTGTTTGTTCCTCCTTATTAAGTTCTCTTTTGCCTGCTCTGGCGCCACTACACTTGCATTGCTTCCAGAAGCCGTCAAAAGCTGTCAAATACTTCAAACCTGTTCATTGCTCAGATACAGGGAGGAG…
>LNC_000461
TAGAGATTGGATTTTGTGACTGGGGAGGGGAGAGGAGACAGGGATGGAGCAGAGCAAGGGATGGGGCAAGCAACAAACTATCACCCCCTTATCATGAGAAGATCGAGAGAGTTGTGAGAGACCAGGGATCCCTGTCGTCGTTGTTGTTCCTCCCTCCCTGCACTGCCTCTTCCCTGGCTCCCCTCCCATCCCTCTCCATCTCCCTCTCTTGCTATTTTCTGTCCCTGGCTCCCATTGTTCTTCTTGCCTATTCTTAAGTTTTGCAGGCTCCTTTGTTTGTTCCTCCTTATTAAGTTCTCTTTTGCCTGCTCTGGCGCCACTACACTTGCATTGCTTCCAGAAGCCGTCAAAAGCTGATACAGGGAGGAGGAAAGCCACCATGGGTATTGCAACCTTTCT…
>LNC_000462
GTTAATTTCTTCTGTCGCCAGTTGATTGGTTGAGGGGCAGGGAGACTGATTGTTAATCTCCCTTTCCACTTTAAATTAATTTCTTTCTGAGTAAACACTTCCTCCACCCCTAGACTCATCATTCATGATGGGGTGGGGATACCATTCCAGATTGCCTACCACTTACTTTTGAACGCTGTACTCATCATTGGTCTTAATTTGGTTGGGCCAAGTAGCACATGTATGATTTCTTGATAATACAGTATGTGAGTTCTCTTTTTCCTACTTTGGACAAGAGATTACATAAAGCCTGATCACAGCATTACGTTTGTCAAACCACAGATAAGGTTCCTACAGGCTGGCCTATTGGATGATAGGGGACCAGGAATAAAATTATGTGGCCCAAAAGCACAAGTGGAA…
>LNC_000463
CTTACCTATTCAGTAGGCGCTCCGACAATTGAGATTGGGATCCCCTTTTTGTAATTGATAATCACTATAATCAGAAATTGATTCATCATCACTTGACAAAAATAAGTGGGCATATTGTCACTCAAAAGATTCCAAATTTGTGGAGCTTGACCGGTCAGGACCATTTCTTCCATTCTATACTAATACTACCAAATTTACGGAAAACGACATGCTTCACTACACAGCAATACTTCATGTACATAATATCGTAGATGCTTGAGTTTCTCCCAACCAGTTTTCCATGGATGCTGCAATTATGGTTTAGAACTTCACATATAAATTTGGTCTGAATCATGCAGAGAATTGGTAGAAATTTTTGTTAATTTGCTAGGCTCTTTGAAGCAACAGATTCTAGCTGAT…
>LNC_000464
CTTGCAACTCAGCTGGACTTATGACAGAGCTCAACCTTAACACAAGTTTGAACGGCACACTTGAGAGTGCGGTGCAGGAGCAAGCATGCTTGCCGTGAAGCAAGCTGATGGAAGGAAAAGTGAAAGGTAATACTAATCACTAATGTACTTGTGCATTGTGGATTTCACAAATTTCCTTTGAATCACATGACCTGAGCTGCCTTTCAAACCCTATGTTTCATGAGAGTGGATGTTCTACTGTCAGGTGTACTACACGTGAGTTTACA
>LNC_000465
TCCAGAGTCCAGACCCATCTCCCTCGACTCCCCTCGCATCTCTCCATCGCCAGCCTTCCTTCCCCTCACCAGACCCCCTGTGCTCCAGTCCGCCACGACAGGCCCCTGCGCTCCCTTCTCCACCTCTCCCATCAACCTCGTAGGCACGATCCCATGTGCCCAAAGGAGAACGGCGACAAGGCGGCGATAGTCGTCACCGGGATCTGTCGCCCGCGCTGCCGCTTCCCTGCCTTCTTTGCCGCCGTCGTCGTCCATTGCCGCGGATGCCTCCTCCTCGCTCGCGAGATGGCTTATTGCATGCTACACTGGTCCAACAAGTAGTGTATTACTTCCTAGATGATATATGCATCGGACAATGGAATGATTCATGTCATTCGTCAATCAATGCTAGGCTCTGTA…
>LNC_000466
GTCCAGACCCATCTCCCTCGACTCCCCTCGCATCTCTCCATCGCCAGCCTTCCTTCCCCTCACCAGACCCCCTGTGCTCCAGTCCGCCACGACAGGCCCCTGCGCTCCCTTCTCCACCTCTCCCATCAACCTCGTAGGCACGATCCCATGTGCCCAAAGGAGAACGGCGACAAGGCGGCGATAGTCGTCACCGGGATCTGTCGCCCGCGCTGCCGCTTCCCTGCCTTCTTTGCCGCCGTCGTCGTCCATTGCCGCGGATGCCTCCTCCTCGCTCGCGAGATGGCTTATTGCATGCTACACTGGTCCAACAAGTAGTGTATTACTTCCTAGATGATATATGCATCGGACAATGGAATGATTCATGTCATTCGTCAATCAATGCTAGGCTCTGTATTATCC…
>LNC_000467
GAAAAAACCACCGTGATAAAGTTGCAGCAATGCCATCCCCAGCCTACCTATCTCCTCCCTTCCTCCCCATCCACCAGCAGGAGCACGAGCACGAGCCTTCACCCCATCTCCGGCGGCCGCAACCGTCGCAGCCGCCCACGGCACATGTCAGGTCTCGTGCTTCTTAAAGCCAAGGCCGGCGATGGTGACGGAGGGGACGCCGACCTCCTTCTCCTGGCATCGCGGCGACACGCGTAAGAGGCGGACCGCACGATACTGTTCATGTGCGCGGCATTCCGCGTGGCCGCGTCGCTC
>LNC_000468
CGCCGCCACCACCACCACCAGCAAGCAGGATCCCTTGGAGGACTTCCTCGCGCTCGCCCGCCAGCGCGGCCTCATCTAGCCACCCACCCATACCCATTGCCGCCAGTGCAGGGATGCATTCTGCGTTTGGACATGCAATGTCGTTGGAAAATGATACATTCTGTCACTCCGTGATGCTATCAAATGGACAAAGTCTCGTTGCGCCTTTTCCGTGATTGATAGGTGGATAACCATAAGAATTTTGACGATGGTGATTAGTTAGCGAGTTTCAGTCATGCTGTCAGTGTTTCTTATGCTTCGCCGTTTTGCTGTTCAGTGCCATGACCAAGCACCAGGATTCAGTCATGCCTACGAAGATATATGTAGTTGGATAGGTTACAGCAATTCGACACTTTGTGT…
>LNC_000469
GTCAAGACCACGGGGTGCCGCTTTCCCATCGGCTAGCTCCTCGTCCCATCCACCCGAGAGCACCACCGGCGGAGCGGGAAGGCATCCATCCATGGTCGTCTCCACCTTCAGTGGCCCTGGCATTGGGCTCGGCTTCGGCGTCGGCTGCGGATTCGGAGTCGGATGGGGGTTCGGAGGAATGCCTCTGAACGTATTCGGCTTGGGCATCGGTGGGGGGTGCGGGGTTGGCCTTGGGTTAGGATGGGGCTTTGGAAATGCTTATGGTTGTCAATATCGATCTTCAAGGGTCCAGTTTCAGGGCATTGAGTTTCAGAAAAAGTCTGAAGGGGATGAAGCACCAAAGCTTGTTTCG
>LNC_000470
GCACACAAAGCTCAGCTAGCTAAAATGGCTTCAAAGTCTCTGGCCTTCCTGTGCGTCCTCTTCGCCTTCATCGTCATCGTCTCGCAAGGCATGGTTGCTGCTAGGGATCTCACGCATGTTAACAGAGCAGGAGGTAACAACTACGGTGGTGGCTGGTCGGGCTCCTACGGAGGACGACGCCCATGACGGATGTTCTTCGTGAGAATCTGGCAAATAAATGCAGTTCCGGTTTGCTTTGCAGATCATTCATGTGTATGGTAATGTGTGGTATGTAGTTTCTGTATACAAGCAAGCTAGGTAGATATCTGGAGTGGTTTTCGACTTGCGAGGGAGTGGTATATATGTGTGCTGTGTACTCTGGACGAACTTGAATCGAATGTATCGACCGTTCTGGTGCTT…
>LNC_000471
GGCAAACTAGGAAAGGCCTATCGTACACTTTAGCTTTCGAGACAGACAGGGATAGGAATGCTGCGATTATGCTCGCTCGGAAATTTGCTTCCAATTGCAACGTTGTTCTCACTGGACCAGGCGATCAAGTCCACGGCGGTGGCTGATAAACCAATCACGCCTCTGGCTCGACAGCGCTGCGTATGTAATTAGGTTGTGCATTTGGGTGCTTGTCTATCTATTTGTGAGATTAGGAGGTTTGTACACGAGGAGGCTTTCCCCTTTGGACGCGTCCTGTGAAGGCAATCTTTTTATTTGCCTGCGTGCAGCTGTTAGCAAATGCTCTAAAGATGTGCAGCACACGTTGATTCTATATTGTGTGTTACATATTCGTGACAGCTGAGAGAGAAAAAGGAAAGA…
>LNC_000472
AATTTATCCTATATGACTTTCTTTCTCTTGCCAAAAATTCATCAATGTGAGGCTCAAATATAGACGGGTTCGAAAGGCTTGGATATGCATCCCACTAAACGACGTACGCCAAAGGTATTATTCGATGTCGGTGTCCCCTTTTAGGAGAGTTATTCTTATTTGATTTTGCACATCTCTCCATGGTGCTATGTTTGTGGGGGTAGGGGTAGTCTTCATGCTTTGAATGAAACTGATTTTTTTTCTAGCGATTCTTTCGGCTGTTGACATGAGGCATACAGTTCTCTCATACATAATTGCTGCTAAATAAGTGATACAAACAGAGTTTTGTAGTTATGTGCTAACTCATACAAACATATTCTAGCAAAATGGAAAGAATGTACTAAAAAGTAAGCCATGACC…
>LNC_000473
AGCTGATATGTCATTACGGAATCCAATGGCAACCTGCTGAATTGATTGTTGTAGCTCGTAAAGGAGTTGTCACAGCTACAGCATGAGACACTGAGTGATACTCAGCCTCGGCCGATGAACGAGAAACAGTAAGCTATTGCTTGGATGATCAGGAAACTTCACGAGGAACACACTGTAGCCAGATGTGGGAAGAGGCGAAATGGAAGTGGCATGAAGATCAAAGACAGGTTTAGGAATACCAAGACCAGCCTTGGCACAAGTGCACATGTGATGCTCATTTTGAGGAATAGGAACTGGGAGAGCAGTGGATGGTGAAGGTGATGGTTCAGAAGAATCAGGGGAAGAAGGAGCATTGGGCATAACAGGGGAAGCAGCAGCAGAATTTGTATGATGATCTGA…
>LNC_000474
CACAATTCCTGGTAGATCGGCAGAGCATTTTCGCTAGTCACCTTTAGGCTAAGCACGTCGATAGATCATGAAGTAGCACATAGATATGACTGAGTTGCATAACTTGTCGCCGCCTCGCTGAAGCAACCACCAGGAGGCATGGGAATAGAGTTGTGGAATAGCATTTGCCCATTCTTCTCATGTTAGATATGCCCACAATTCCTGGTAGACCGGTAGAGCATTTTCGCTAGTCACCTTCAGGCTAAGCACGTCGATAGATCATGAAGTAGCACATAGATATGACTGAGTTGCATAACTTGTCGCCGCCTCGCTGAAGCAACCACCAGGAGGCATGGGAATAGAGTTGTGGAATAGCATTTGCCTATTCTTCTCATGTTAGATATGCCCACAATTCCTGGT…
>LNC_000475
ATTTCATCTCATTCTAGGGAGATATAGTTTGCACTATCTAGGTGGTAAGTTACTTCTGAGATCATGTCCAGGTACTAATGCTCTTCCTTCCTCATTCTGTGTTGTAAGTAAATAATGATGTGAGTGTTCTTCATGGGATGGTATGCTGCTTGTTCGTTTGGTGTTGTTTAAGCGTTCTATATTGTAAGTCCAGTCATGTGCAGAATCATGCTTCCCTCTTCACTGCTTAAGTTTTGTAACCACTATAATTTCTAATGCAAGGTTGCAAAGTGTTGAAATTATACATAATATTATGAGTTAGTCCGATGGCGATACCCTGCATCAGCTCCATGTCATACTGATTTTGTGCATGCATTCTGGTGTTGCCCATTGGGGAGAACAAGTGGATACACACCAACC…
>LNC_000476
TTTAGAGTCGTGCGCTCTGGCGGATCCCTCATCAGGCCGTCAGTTTTGGTCTCGTAGGAAGCTGGAGGACTGGTCGTACGTGAACTGAGTGGATCGGAGAAATTGGCAGTTGTTCTTGGTGGATGAGAGGGTCATGAGCATGAGTACTGTACCTACAAGGTCGTTCTATATGGTTTGTTCTCCCAAGGTATGCCCACGTTCCCAGTCATGTGATTGCCGCTTCTAGCAGTTTTAAGATAGGACATTGATTCTTAGTTGCTCAAATGCACTCCAGTTCCGCTCACAACCCGACGAACTACAAGTTAAGCTCAATACTCTAATTGCAAACTTCTGCAACTCAGGGCAATCATCTCCATACGAATCCCACCAATCAGCTGGCTTTTTTTAATTCTTGTCATA…
>LNC_000477
CAACCACCCGCTTGACATCCTGCGTCCCCTCCTCCTCAACGCTTGCACCACGATGGACACCAACATCGTCGCCCTCACAGCCGCACGAAGAGGAACACACTCGTCTTTGACGCCGAGCAGGACCTCCCGGTCGCGTACTCCAAGTACACGCCGGAGCTCTCCGAGAAGCTTGCTGCCAAGCGACAATCTTTAGAGTCGTGCGCTCTGGCGGATCCCTCATCAGGCCGTCAGGAAGCTGGAGGACTGGTCGTACGTGAACTGAGTGGATCGGAGAAATTGGCAGTTGTTCTTGGTGGATGAGAGGGTCATGAGCATGAGTACTGTACCTACAAGGTCGTTCTATATGGTTTGTTCTCCCAAGGTATGCCCACGTTCCCAGTCATGTGATTGCCGCTTCTA…
>LNC_000478
TGGGTCGCCCCGTCCGGCAGGTCCAGGGGCATGTAGTGAGTGGTGATGGGTCGCCCCGGCCGGCAGAAGCTCAGCTCCGCGTCCTTGCTCCACAGCAAGTTTCGGCCTCGTCCCTAGTCGCAGTAACTCCCATCAAATCCTGTTTTCCCCCTCTTCCGATGCGGCGGCTCCTCTTTCCCCAGCCCCTCGTCGATCGATTACTCTTCGATTTGGGCTGCTGCTGCCCCGTCTGGCGGATCTCCCGGCGATTCTCATCGGACAGGTTGCTATAACGGCCCCTCTCTGTCGCTGCGATTGCTGTGAGGTGTGAGTCTTGACGGGGGCACCGGCAGCAGCATCCTTTGGCCTGCCTCTGTTCACCAGATGAGCACATGCTCAGGAGCTAATTTTGATGTATGA…
>LNC_000479
TTTTGATTTCCCAAAAAAAATGTTCCAAGACGCGTCCCTTCCATCCAGCCACCTCCTCCTCTCGTTTCCACTCTCCAATCTTCCTACCATCGTCAAGCGCAGCAACTAATTCCGGGCGAGCTGGAGGTGATGTCGACTAGGTCTCAGTTCCCGTGCACATCCCCCACCGCCGTCCTCAACGGAGCTGGCCACGCGGTGCTCATCTGAGTAGCGGCTGCGGCAAACAACGTGAGGAAACGCGGTTTCGAGATCGCGCAGCCGGCTGTCTACACGAAATGTCTAGCACCTATGTACGACATCACCTCCAAGAAAAATGGCAGCGATATGCACAGATAAGCACCGTTTCCATCATGATGCATAGTACAACATGTTATCATATTCTGAATTTGGGCGATCGTA…
>LNC_000480
CGGGGAGCACTCAACCACAGAAATTCTTTCCTGAATCTTGCAATGGAGATAGCGTCAATAATGGAGTTGAAGTTTTCCTCTATTGTCTATGAAGAAGACACGGGGATGACAGTGAATCATCGAGTAATAACCAAGATCAGCTAGATGTATGAACCTGCCTCATTGTGGCTGTGCGGAGACATTGATGAAGATGAGTCTCTCATGTCACCATGAGTTCCACCTCGGAGAATATTAGGCAAAGTAATGGCTCAAACAGGCAGGATTAGGAGCTGAAGGAGTGAGTGGGTAAAGTCGATGAGTGAAAAGGCATCTTCACAAGCAGAAACTCCACCATCACATTTAGCAGCACTCGGGTAGAACCAAACAAGAGCTTTATATAGATGGATATCTTTTAATCAA…
>LNC_000481
GGGACGGGGAGCACTCAACCACAGAAATTCTTTCCTGAATCTTGCAATGGAGATAGCGTCAATAATGGAGTTGAAGTTTTCCTCTATTGTCTATGAAGACACGGGGATGACAGTGAATCATCGAGTAATAACCAAGATCAGCTAGATGTATGAACCTGCCTCATTGTGGCTGTGCGGAGACATTGATGAAGATGAGTCTCTCATGTCACCATGAGTTCCACCTCGGTAAGGGGGCATGGATCGATTGATTCATAGTCGAGCCTCTCCTGCTTATCATAATTTTCATAACTGACTGAACGGATGCGTGAATGTGTTGTTCCTTTTGGTAGGAGAATATTAGGCAAAGTAATGGCTCAAACAGGCAGGATTAGGAGCTGAAGGAGTGAGTGGGTAAAGTCG…
>LNC_000482
GTCTACATTCATTGATCTACAGAAATTCTTTCCTGAATCTTGCAATGGAGATAGCGTCAATAATGGAGTTGAAGTTTTCCTCTATTGTCTATGAAGGTAAGATACGTGAAATAACAACTGTTCACTCTCCAATAACAAGTATGTGGTTATAGAGATTTTTGTTTGTTGCTCACCTGAAAGTTATATGCAACTCAATATTTTTTAAACTAACTAGACTATCAGACTAATAATTGAATGTCTGTTTGTTCACATGTCTGAGATTTATGGGTTCAAATTCACACAAAACGCATCTTATTGTTCGGTTGACATGCACCCTACTAAGTAGTCTTACACCACGAAGAAGACAACACAATGATTTTATTTGTATGTAATTGTTGATGTAAAACTGCTCAACTTTTT…
>LNC_000483
TGCTCCTCCTCTTTGATTGCCCCTTGTTTTCCTTGCAGATCGATCCGTCCGCTCTTGCTGGTGCCTCCTTTAGTCTGACCCGATTGACCCCGTTGCGTCTACATTCATTGATCTACAGAAATTCTTTCCTGAATCTTGCAATGGAGATAGCGTCAATAATGGAGTTGAAGTTTTCCTCTATTGTCTATGAAGAAGACACGGGGATGACAGTGAATCATCGAGTAATAACCAAGATCAGCTAGATGTATGAACCTGCCTCATTGTGGCTGTGCGGAGACATTGATGAAGATGAGTCTCTCATGTCACCATGAGTTCCACCTCGGAGAATATTAGGCAAAGTAATGGCTCAAACAGGCAGGATTAGGAGCTGAAGGAGTGAGTGGGTAAAGTCGATGAGTG…
>LNC_000484
CTTCCTTCCCCTCACCCCTCACCAGATCCCCTCGCCCCTCGACTGCTGCAGGCCCCGAAATTAGCGTCGCCGGATCTGGCGGCTCCCTGCTCCTCCTCCCCTCGCCAATCCGGCGATCCCCCACCCACCTGATCAGCCCGCACACCATGCAGTCCAAGCCCGACCCCCTCCCCGCGCCGCCTCGCAATGCCGGGTCTCACTGCCGCCGAGCAGGACGCCGTCTCGCTGGTGCGCCGCGTCGCCCGGGTCCTCAACCGCCGGATCTCCGAGGAGGACGCCCTGTGAGTCCGCCGCCCTAACCCCCCTCTAGGTCGGTCCGGTAGACGCTCCGTCTGTACGCCCGCGGTGGTCTCTGATCTCAGTTCCGCGAAAATGGCGGTGGAAATTTCGGGCCCGTCT…
>LNC_000485
CAGCGGTCCTCCCTCCTGCCCTCTTCCCTCCCCTCTACTCTAGTTAGGTGGAAGAGGTTTTTGTTAAGCTTTGAGCTGTTTCCTTTGGCTCCATCCTCCTTTCCAGTCCATGAAAAGCACAGCACATTCCCAACTGCCACCTTGCTCCGTCGCCTCCCAGCTGTGTGTTGTGTCCCGTGCCCTTTAATTAGCCCGCTGTCAGTTCCAGCAGGCTTCTGAAACTCCCCAATCATAAGAACCATCCTGCCCTGCCCTGCGCCAACTTCCATCGCTCTGCTAGCCTTCCGGCTGCTGCTCCCCCCCTCTCTCCCTCTCCTCCTCGTTTCCTCTTGTGAATTGTGATCAAGAGGGGAGCGAGAGAGAAGAAGAGCGGGGAGGGGAAAGAAGGATCAATCGCCC…
>LNC_000486
CAGCGGTCCTCCCTCCTGCCCTCTTCCCTCCCCTCTACTCTAGTTAGGTGGAAGAGGTTTTTGTTAAGCTTTGAGCTGTTTCCTTTGGCTCCATCCTCCTTTCCAGTCCATGAAAAGCACAGCACATTCCCAACTGCCACCTTGCTCCGTCGCCTCCCAGCTGTGTGTTGTGTCCCGTGCCCTTTAATTAGCCCGCTGTCAGTTCCAGCAGGCTTCTGAAACTCCCCAATCATAAGAACCATCCTGCCCTGCCCTGCGCCAACTTCCATCGCTCTGCTAGCCTTCCGGCTGCTGCTCCCCCCCTCTCTCCCTCTCCTCCTCGTTTCCTCTTGTGAATTGTGATCAAGAGGGGAGCGAGAGAGAAGAAGAGCGGGGAGGGGAAAGAAGGATCAATCGCCC…
>LNC_000487
CCTTGGCTCGCTCCGCTGCAGAGATTGCTTCATGTGTAGTGAGTTCCAAGATATATTTGATGTGGATTGCTCCATAGCATCACTGAGAGGAGATTTCAAAACGGAAAGATTTGACTCCATTCTGCCTGTCACTTGGAGGAGCACGGGTGCCCAGGACAACAACAACGATGTGCCAAAGGAGACATCATGGATTCGTTGTCCGCTTCTGTTGCTGCTCGTGTTAACTCTGCTTCACCCCGGCCTTGAACCACCCCAACTTATATACACAATGCTTTATTTGTTTTCTTTTATAATATCTAATAGATCCACGCATATGATGAAAATATATAGATTTGTGCTCCTTGCATTTTCTAATTTGTTTCAATGGAATGAGATGAACACCCACGACTCAGCCTGGGT…

## Sheet: Diff expressed lncRNAs
Differentially expressed lncRNAs
test_id	gene_id	gene	locus	isoform_status	LN	NN	log2FoldChange	p_value	q_value	significant
LNC_000293	XLOC_023694	-	chr4H:337102601-337106403	lncRNA_Novel	2.98884	0.640499	2.22232	5e-05	0.000584112	Up
LNC_000274	XLOC_022733	-	chr4H:15431102-15431731	lncRNA_Novel	86.563	0	inf	5e-05	0.000584112	Up
LNC_000212	XLOC_017778	-	chr3H:271421878-271424496	lncRNA_Novel	3.92707	1.38499	1.50357	5e-05	0.000584112	Up
LNC_000248	XLOC_020804	-	chr4H:208792544-208795255	lncRNA_Novel	5.71688	0.945667	2.59582	5e-05	0.000584112	Up
LNC_000417	XLOC_039889	-	chr7H:568710896-568711784	lncRNA_Novel	5.90659	0.975979	2.5974	5e-05	0.000584112	Up
LNC_000470	XLOC_044726	-	chrUn:108020986-108021570	lncRNA_Novel	148.983	24.8916	2.58142	5e-05	0.000584112	Up
LNC_000461	XLOC_043624	-	chr7H:622016179-622017086	lncRNA_Novel	12.5012	1.90771	2.71215	5e-05	0.000584112	Up
LNC_000407	XLOC_039087	-	chr7H:301864031-301873933	lncRNA_Novel	0	0.483685	#NAME?	5e-05	0.000584112	Down
LNC_000356	XLOC_031799	-	chr5H:645170254-645170552	lncRNA_Novel	0	89.493	#NAME?	5e-05	0.000584112	Down
LNC_000360	XLOC_033173	-	chr6H:203758464-203761160	lncRNA_Novel	15.0952	1.96469	2.94172	5e-05	0.000584112	Up
LNC_000367	XLOC_033754	-	chr6H:424208678-424210919	lncRNA_Novel	2.89501	12.4402	-2.10337	5e-05	0.000584112	Down
LNC_000392	XLOC_036723	-	chr6H:490310055-490311069	lncRNA_Novel	0	3.7162	#NAME?	5e-05	0.000584112	Down
LNC_000382	XLOC_035485	-	chr6H:89736120-89736758	lncRNA_Novel	194.187	45.6342	2.08926	5e-05	0.000584112	Up
LNC_000385	XLOC_035728	-	chr6H:146115568-146116770	lncRNA_Novel	0	0.547578	#NAME?	5e-05	0.000584112	Down
LNC_000387	XLOC_035793	-	chr6H:165697920-165698307	lncRNA_Novel	0	9.30783	#NAME?	5e-05	0.000584112	Down
LNC_000013	XLOC_001290	-	chr1H:296733991-296735614	lncRNA_Novel	26.7819	11.2963	1.24541	5e-05	0.000584112	Up
LNC_000046	XLOC_004756	-	chr1H:478451319-478452302	lncRNA_Novel	19.9312	7.25249	1.45848	5e-05	0.000584112	Up
LNC_000048	XLOC_005208	-	chr1H:527233838-527245857	lncRNA_Novel	1.62899	0.678776	1.26297	5e-05	0.000584112	Up
LNC_000154	XLOC_011776	-	chr2H:589528639-589531611	lncRNA_Novel	5.01112	2.21009	1.18103	5e-05	0.000584112	Up
LNC_000161	XLOC_012809	-	chr2H:729917272-729917717	lncRNA_Novel	127.936	46.0003	1.4757	5e-05	0.000584112	Up
LNC_000182	XLOC_015046	-	chr3H:506947789-506948085	lncRNA_Novel	0	96.7072	#NAME?	5e-05	0.000584112	Down
LNC_000180	XLOC_014718	-	chr3H:392316931-392318638	lncRNA_Novel	0	1.24828	#NAME?	5e-05	0.000584112	Down
LNC_000090	XLOC_007852	-	chr2H:559353143-559354586	lncRNA_Novel	0	0.541049	#NAME?	5e-05	0.000584112	Down
LNC_000359	XLOC_033165	-	chr6H:199330121-199333958	lncRNA_Novel	0.282837	2.40527	-3.08815	0.0001	0.00110997	Down
LNC_000327	XLOC_026955	-	chr5H:499573885-499579172	lncRNA_Novel	1.0585	0.371396	1.51099	0.0001	0.00110997	Up
LNC_000094	XLOC_008141	-	chr2H:623451368-623454616	lncRNA_Novel	0.33218	1.1756	-1.82336	0.0001	0.00110997	Down
LNC_000325	XLOC_026781	-	chr5H:467279622-467284699	lncRNA_Novel	3.75318	2.03172	0.885412	0.00015	0.00160538	Up
LNC_000456	XLOC_042991	-	chr7H:513304161-513306967	lncRNA_Novel	2.90137	0.773407	1.90743	0.00025	0.00253642	Up
LNC_000428	XLOC_040448	-	chr7H:638047950-638052990	lncRNA_Novel	3.42587	6.17495	-0.849956	0.0003	0.00297075	Down
LNC_000404	XLOC_038901	-	chr7H:243631078-243633847	lncRNA_Novel	0	0.595515	#NAME?	0.00035	0.00340909	Down
LNC_000151	XLOC_011591	-	chr2H:543713935-543714407	lncRNA_Novel	0	1.27874	#NAME?	0.00035	0.00340909	Down
LNC_000135	XLOC_011260	-	chr2H:431782723-431784178	lncRNA_Novel	2.13157	0.505311	2.07667	0.0004	0.00384388	Up
LNC_000420	XLOC_040096	-	chr7H:602934094-602937288	lncRNA_Novel	0.394929	1.45192	-1.87829	0.0004	0.00384388	Down
LNC_000370	XLOC_034122	-	chr6H:514238796-514243293	lncRNA_Novel	0.593253	1.75106	-1.56151	0.0005	0.0046812	Down
LNC_000364	XLOC_033542	-	chr6H:354656687-354658679	lncRNA_Novel	1.49039	3.85584	-1.37136	0.0005	0.0046812	Down
LNC_000290	XLOC_023688	-	chr4H:334892325-334897423	lncRNA_Novel	0.624521	0.0450965	3.79166	0.00055	0.00509066	Up
LNC_000065	XLOC_007145	-	chr2H:277408818-277411503	lncRNA_Novel	0.398507	5.66879	-3.83036	0.00055	0.00509066	Down
LNC_000074	XLOC_007316	-	chr2H:374182997-374186044	lncRNA_Novel	0.414547	1.50933	-1.8643	0.00075	0.00665136	Down
LNC_000189	XLOC_016077	-	chr3H:655536323-655540359	lncRNA_Novel	45.6235	27.314	0.740138	0.00105	0.0089614	Up
LNC_000452	XLOC_042487	-	chr7H:327531837-327533513	lncRNA_Novel	0	0.471787	#NAME?	0.0011	0.0093342	Down
LNC_000287	XLOC_023451	-	chr4H:185996555-185999287	lncRNA_Novel	0.804944	0.242647	1.73003	0.0016	0.0129054	Up
LNC_000175	XLOC_014512	-	chr3H:297569925-297573831	lncRNA_Novel	2.1646	1.20878	0.840555	0.00165	0.0132451	Up
LNC_000070	XLOC_007290	-	chr2H:361997007-362001795	lncRNA_Novel	1.08632	0.514454	1.07833	0.002	0.0156375	Up
LNC_000303	XLOC_024562	-	chr4H:592113009-592114927	lncRNA_Novel	0.701399	2.94654	-2.07071	0.0022	0.0169968	Down
LNC_000373	XLOC_034532	-	chr6H:565493860-565498374	lncRNA_Novel	0.175684	0.52046	-1.5668	0.0026	0.0195995	Down
LNC_000204	XLOC_017618	-	chr3H:202212689-202214110	lncRNA_Novel	2.94002	1.31787	1.15762	0.00265	0.0199056	Up
LNC_000012	XLOC_001255	-	chr1H:281949378-281950481	lncRNA_Novel	0	0.343038	#NAME?	0.0037	0.0264868	Down
LNC_000041	XLOC_003783	-	chr1H:220574781-220582198	lncRNA_Novel	1.78219	0.958765	0.894402	0.0039	0.027715	Up
LNC_000014	XLOC_001290	-	chr1H:296733991-296735614	lncRNA_Novel	10.3462	3.7155	1.47748	0.0047	0.0323394	Up
LNC_000163	XLOC_014056	-	chr3H:121721603-121731459	lncRNA_Novel	1.17746	0.25815	2.1894	0.0052	0.0352475	Up
LNC_000479	XLOC_046175	-	chrUn:87378059-87379356	lncRNA_Novel	1.73417	0.328968	2.39822	0.0054	0.0363454	Up
LNC_000137	XLOC_011347	-	chr2H:464716193-464717889	lncRNA_Novel	1.44294	0.238885	2.59463	0.0055	0.0369064	Up
LNC_000487	XLOC_047239	-	chrUn:248845964-248848420	lncRNA_Novel	3.382	0.932212	1.85915	0.00555	0.0371958	Up
LNC_000299	XLOC_023824	-	chr4H:390517799-390524551	lncRNA_Novel	3.72188	1.68179	1.14604	0.00605	0.0398888	Up
LNC_000292	XLOC_023693	-	chr4H:336828535-336844770	lncRNA_Novel	2.89636	4.74581	-0.712415	0.0066	0.0428886	Down
LNC_000324	XLOC_026747	-	chr5H:459376254-459377636	lncRNA_Novel	1.42478	3.11975	-1.13069	0.007	0.0449842	Down

## Sheet: KEGG analysis co-located genes
KEGG analysis of co-located protein coding genes
##Databases: KEGG PATHWAY
##Statistical test method: hypergeometric test / Fisher's exact test
##FDR correction method: Benjamini and Hochberg
#Term	Database	ID	Input number	Background number	P-Value	Corrected P-Value	Input	KEGG_ID/KO	Entrez_ID	Hyperlink
Phenylpropanoid biosynthesis	KEGG PATHWAY	bdi00940	4	224	0.00531117	0.0902899	HORVU5Hr1G065330|HORVU1Hr1G081270|HORVU3Hr1G027850|HORVU0Hr1G016330	bdi:100832790|bdi:100844655|bdi:100846093|bdi:100840340|	100832790|100844655|100846093|100840340|	http://www.genome.jp/kegg-bin/show_pathway?bdi00940/bdi:100832790%09red/bdi:100844655%09red/bdi:100840340%09red/bdi:100846093%09red
Glutathione metabolism	KEGG PATHWAY	bdi00480	2	104	0.0419051	0.257586	HORVU6Hr1G039350|HORVU6Hr1G087960	bdi:100844446|bdi:100839518|	100844446|100839518|	http://www.genome.jp/kegg-bin/show_pathway?bdi00480/bdi:100839518%09red/bdi:100844446%09red
Pyrimidine metabolism	KEGG PATHWAY	bdi00240	2	127	0.0594565	0.257586	HORVU6Hr1G039350|HORVU6Hr1G087960	bdi:100844446|bdi:100839518|	100844446|100839518|	http://www.genome.jp/kegg-bin/show_pathway?bdi00240/bdi:100839518%09red/bdi:100844446%09red
Propanoate metabolism	KEGG PATHWAY	bdi00640	1	23	0.0709044	0.257586	HORVU5Hr1G114960	bdi:100822469|	100822469|	http://www.genome.jp/kegg-bin/show_pathway?bdi00640/bdi:100822469%09red
Plant-pathogen interaction	KEGG PATHWAY	bdi04626	2	153	0.0817493	0.257586	HORVU4Hr1G006660|HORVU4Hr1G006670	bdi:100826299|bdi:100826299|	100826299|100826299|	http://www.genome.jp/kegg-bin/show_pathway?bdi04626/bdi:100826299%09red
Purine metabolism	KEGG PATHWAY	bdi00230	2	163	0.0909128	0.257586	HORVU6Hr1G039350|HORVU6Hr1G087960	bdi:100844446|bdi:100839518|	100844446|100839518|	http://www.genome.jp/kegg-bin/show_pathway?bdi00230/bdi:100839518%09red/bdi:100844446%09red
Valine, leucine and isoleucine degradation	KEGG PATHWAY	bdi00280	1	42	0.123494	0.262425	HORVU5Hr1G114960	bdi:100822469|	100822469|	http://www.genome.jp/kegg-bin/show_pathway?bdi00280/bdi:100822469%09red
Phenylalanine metabolism	KEGG PATHWAY	bdi00360	1	42	0.123494	0.262425	HORVU0Hr1G016330	bdi:100840340|	100840340|	http://www.genome.jp/kegg-bin/show_pathway?bdi00360/bdi:100840340%09red
Basal transcription factors	KEGG PATHWAY	bdi03022	1	52	0.14998	0.283296	HORVU7Hr1G113760	bdi:100837458|	100837458|	http://www.genome.jp/kegg-bin/show_pathway?bdi03022/bdi:100837458%09red
Peroxisome	KEGG PATHWAY	bdi04146	1	80	0.220008	0.35831	HORVU3Hr1G097230	bdi:100829473|	100829473|	http://www.genome.jp/kegg-bin/show_pathway?bdi04146/bdi:100829473%09red
Biosynthesis of secondary metabolites	KEGG PATHWAY	bdi01110	5	1087	0.241928	0.35831	HORVU5Hr1G065330|HORVU5Hr1G114960|HORVU1Hr1G081270|HORVU3Hr1G027850|HORVU0Hr1G016330	bdi:100832790|bdi:100822469|bdi:100844655|bdi:100846093|bdi:100840340|	100832790|100822469|100844655|100846093|100840340|	http://www.genome.jp/kegg-bin/show_pathway?bdi01110/bdi:100832790%09red/bdi:100844655%09red/bdi:100840340%09red/bdi:100846093%09red/bdi:100822469%09red
Ribosome	KEGG PATHWAY	bdi03010	2	315	0.252924	0.35831	HORVU2Hr1G066830|HORVU2Hr1G086480	bdi:100846430|bdi:100826008|	100846430|100826008|	http://www.genome.jp/kegg-bin/show_pathway?bdi03010/bdi:100826008%09red/bdi:100846430%09red
mRNA surveillance pathway	KEGG PATHWAY	bdi03015	1	123	0.316602	0.39636	HORVU6Hr1G038770	bdi:100821821|	100821821|	http://www.genome.jp/kegg-bin/show_pathway?bdi03015/bdi:100821821%09red
Ubiquitin mediated proteolysis	KEGG PATHWAY	bdi04120	1	140	0.351443	0.39636	HORVU7Hr1G099950	bdi:100826905|	100826905|	http://www.genome.jp/kegg-bin/show_pathway?bdi04120/bdi:100826905%09red
Metabolic pathways	KEGG PATHWAY	bdi01100	7	1883	0.357009	0.39636	HORVU5Hr1G065330|HORVU1Hr1G081270|HORVU5Hr1G114960|HORVU0Hr1G016330|HORVU6Hr1G039350|HORVU6Hr1G087960|HORVU3Hr1G027850	bdi:100832790|bdi:100844655|bdi:100822469|bdi:100840340|bdi:100844446|bdi:100839518|bdi:100846093|	100832790|100844655|100822469|100840340|100844446|100839518|100846093|	http://www.genome.jp/kegg-bin/show_pathway?bdi01100/bdi:100844655%09red/bdi:100822469%09red/bdi:100844446%09red/bdi:100846093%09red/bdi:100840340%09red/bdi:100832790%09red/bdi:100839518%09red
Endocytosis	KEGG PATHWAY	bdi04144	1	151	0.373045	0.39636	HORVU1Hr1G034400	bdi:100828714|	100828714|	http://www.genome.jp/kegg-bin/show_pathway?bdi04144/bdi:100828714%09red
Protein processing in endoplasmic reticulum	KEGG PATHWAY	bdi04141	1	192	0.44748	0.44748	HORVU7Hr1G099950	bdi:100826905|	100826905|	http://www.genome.jp/kegg-bin/show_pathway?bdi04141/bdi:100826905%09red
--------------------
#Term	Database	ID	Input number	Background number	P-Value	Corrected P-Value	Input	KEGG_ID/KO	Entrez_ID	Hyperlink
--------------------
#Term	Database	ID	Input number	Background number	P-Value	Corrected P-Value	Input	KEGG_ID/KO	Entrez_ID	Hyperlink
--------------------

## Sheet: GO analysis co-located genes
GO analysis of co-located protein coding genes
GO_accession	Description	Term_type	Over_represented_pValue	Corrected_pValue	DEG_item	DEG_list	Bg_item	Bg_list	Gene_names
GO:0016621	cinnamoyl-CoA reductase activity	molecular_function	0.0018394	1	1	51	1	23436	HORVU5Hr1G065330
GO:0004712	protein serine/threonine/tyrosine kinase activity	molecular_function	0.0036061	1	1	51	1	23436	HORVU4Hr1G006710
GO:0004607	phosphatidylcholine-sterol O-acyltransferase activity	molecular_function	0.0037461	1	1	51	1	23436	HORVU6Hr1G074540
GO:0006706	steroid catabolic process	biological_process	0.0037461	1	1	51	1	23436	HORVU6Hr1G074540
GO:0016127	sterol catabolic process	biological_process	0.0037461	1	1	51	1	23436	HORVU6Hr1G074540
GO:0034433	steroid esterification	biological_process	0.0037461	1	1	51	1	23436	HORVU6Hr1G074540
GO:0034434	sterol esterification	biological_process	0.0037461	1	1	51	1	23436	HORVU6Hr1G074540
GO:0080095	phosphatidylethanolamine-sterol O-acyltransferase activity	molecular_function	0.0037461	1	1	51	1	23436	HORVU6Hr1G074540
GO:0080096	phosphatidate-sterol O-acyltransferase activity	molecular_function	0.0037461	1	1	51	1	23436	HORVU6Hr1G074540
GO:0004523	ribonuclease H activity	molecular_function	0.0065239	1	1	51	5	23436	HORVU5Hr1G114960
GO:0004748	ribonucleoside-diphosphate reductase activity, thioredoxin disulfide as acceptor	molecular_function	0.0066738	1	1	51	2	23436	HORVU6Hr1G087960
GO:0016728	oxidoreductase activity, acting on CH or CH2 groups, disulfide as acceptor	molecular_function	0.0066738	1	1	51	2	23436	HORVU6Hr1G087960
GO:0051304	chromosome separation	biological_process	0.0082485	1	1	51	2	23436	HORVU4Hr1G006710
GO:0019538	protein metabolic process	biological_process	0.011455	1	17	51	4213	23436	HORVU2Hr1G066830,HORVU5Hr1G114920,HORVU6Hr1G038770,HORVU6Hr1G034950,HORVU2Hr1G066820,HORVU0Hr1G039620,HORVU4Hr1G006710,HORVU4Hr1G029350,HORVU4Hr1G006660,HORVU2Hr1G086480,HORVU3Hr1G066650,HORVU4Hr1G006730,HORVU2Hr1G081320,HORVU3Hr1G027910,HORVU1Hr1G034420,HORVU7Hr1G099950,HORVU6Hr1G039290
GO:0016725	oxidoreductase activity, acting on CH or CH2 groups	molecular_function	0.012979	1	1	51	5	23436	HORVU6Hr1G087960
GO:0035639	purine ribonucleoside triphosphate binding	molecular_function	0.01377	1	15	51	2997	23436	HORVU1Hr1G067550,HORVU0Hr1G039590,HORVU2Hr1G081320,HORVU1Hr1G034400,HORVU6Hr1G087960,HORVU5Hr1G114920,HORVU3Hr1G066650,HORVU3Hr1G066640,HORVU5Hr1G059860,HORVU3Hr1G053350,HORVU6Hr1G039290,HORVU4Hr1G006710,HORVU4Hr1G029350,HORVU0Hr1G039620,HORVU4Hr1G006660
GO:0044282	small molecule catabolic process	biological_process	0.015182	1	2	51	71	23436	HORVU6Hr1G074540,HORVU0Hr1G016330
GO:0044712	single-organism catabolic process	biological_process	0.015182	1	2	51	71	23436	HORVU6Hr1G074540,HORVU0Hr1G016330
GO:0046164	alcohol catabolic process	biological_process	0.016772	1	1	51	7	23436	HORVU6Hr1G074540
GO:0005524	ATP binding	molecular_function	0.017589	1	14	51	2748	23436	HORVU6Hr1G087960,HORVU0Hr1G039590,HORVU1Hr1G067550,HORVU2Hr1G081320,HORVU3Hr1G066650,HORVU3Hr1G066640,HORVU5Hr1G114920,HORVU6Hr1G039290,HORVU3Hr1G053350,HORVU5Hr1G059860,HORVU4Hr1G006660,HORVU4Hr1G029350,HORVU0Hr1G039620,HORVU4Hr1G006710
GO:0009800	cinnamic acid biosynthetic process	biological_process	0.019367	1	1	51	6	23436	HORVU0Hr1G016330
GO:0009803	cinnamic acid metabolic process	biological_process	0.019367	1	1	51	6	23436	HORVU0Hr1G016330
GO:0045548	phenylalanine ammonia-lyase activity	molecular_function	0.019367	1	1	51	6	23436	HORVU0Hr1G016330
GO:1901616	organic hydroxy compound catabolic process	biological_process	0.020864	1	1	51	8	23436	HORVU6Hr1G074540
GO:0007093	mitotic cell cycle checkpoint	biological_process	0.023853	1	1	51	10	23436	HORVU4Hr1G006710
GO:0007568	aging	biological_process	0.025375	1	1	51	11	23436	HORVU6Hr1G074540
GO:0010150	leaf senescence	biological_process	0.025375	1	1	51	11	23436	HORVU6Hr1G074540
GO:0010260	organ senescence	biological_process	0.025375	1	1	51	11	23436	HORVU6Hr1G074540
GO:0001172	transcription, RNA-dependent	biological_process	0.027141	1	1	51	6	23436	HORVU2Hr1G081260
GO:0006508	proteolysis	biological_process	0.027836	1	5	51	805	23436	HORVU3Hr1G027910,HORVU7Hr1G099950,HORVU1Hr1G034420,HORVU2Hr1G081320,HORVU2Hr1G066820
GO:0009056	catabolic process	biological_process	0.028217	1	5	51	818	23436	HORVU7Hr1G099950,HORVU1Hr1G081270,HORVU3Hr1G027850,HORVU0Hr1G016330,HORVU6Hr1G074540
GO:0008234	cysteine-type peptidase activity	molecular_function	0.028886	1	2	51	129	23436	HORVU1Hr1G034420,HORVU3Hr1G027910
GO:1901991	negative regulation of mitotic cell cycle phase transition	biological_process	0.029361	1	1	51	12	23436	HORVU4Hr1G006710
GO:0016125	sterol metabolic process	biological_process	0.029701	1	1	51	12	23436	HORVU6Hr1G074540
GO:0030976	thiamine pyrophosphate binding	molecular_function	0.029797	1	1	51	12	23436	HORVU3Hr1G097230
GO:0042744	hydrogen peroxide catabolic process	biological_process	0.030943	1	2	51	176	23436	HORVU3Hr1G027850,HORVU1Hr1G081270
GO:0070301	cellular response to hydrogen peroxide	biological_process	0.030943	1	2	51	176	23436	HORVU1Hr1G081270,HORVU3Hr1G027850
GO:0042537	benzene-containing compound metabolic process	biological_process	0.031169	1	1	51	12	23436	HORVU0Hr1G016330
GO:0016841	ammonia-lyase activity	molecular_function	0.031456	1	1	51	10	23436	HORVU0Hr1G016330
GO:0006559	L-phenylalanine catabolic process	biological_process	0.031945	1	1	51	10	23436	HORVU0Hr1G016330
GO:1902222	erythrose 4-phosphate/phosphoenolpyruvate family amino acid catabolic process	biological_process	0.031945	1	1	51	10	23436	HORVU0Hr1G016330
GO:0042743	hydrogen peroxide metabolic process	biological_process	0.032457	1	2	51	179	23436	HORVU3Hr1G027850,HORVU1Hr1G081270
GO:0044248	cellular catabolic process	biological_process	0.033271	1	4	51	591	23436	HORVU3Hr1G027850,HORVU0Hr1G016330,HORVU1Hr1G081270,HORVU7Hr1G099950
GO:0003968	RNA-directed RNA polymerase activity	molecular_function	0.033799	1	1	51	9	23436	HORVU2Hr1G081260
GO:0006260	DNA replication	biological_process	0.034478	1	2	51	129	23436	HORVU6Hr1G087960,HORVU6Hr1G039350
GO:1901361	organic cyclic compound catabolic process	biological_process	0.035251	1	2	51	122	23436	HORVU0Hr1G016330,HORVU6Hr1G074540
GO:0042542	response to hydrogen peroxide	biological_process	0.035351	1	2	51	184	23436	HORVU3Hr1G027850,HORVU1Hr1G081270
GO:1901990	regulation of mitotic cell cycle phase transition	biological_process	0.036569	1	1	51	16	23436	HORVU4Hr1G006710
GO:0020037	heme binding	molecular_function	0.036622	1	4	51	724	23436	HORVU6Hr1G038750,HORVU3Hr1G027850,HORVU3Hr1G097300,HORVU1Hr1G081270
GO:0000075	cell cycle checkpoint	biological_process	0.037541	1	1	51	14	23436	HORVU4Hr1G006710
GO:0034614	cellular response to reactive oxygen species	biological_process	0.039022	1	2	51	191	23436	HORVU3Hr1G027850,HORVU1Hr1G081270
GO:0046777	protein autophosphorylation	biological_process	0.040282	1	1	51	12	23436	HORVU4Hr1G006710
GO:0044772	mitotic cell cycle phase transition	biological_process	0.041061	1	1	51	17	23436	HORVU4Hr1G006710
GO:0034599	cellular response to oxidative stress	biological_process	0.041324	1	2	51	194	23436	HORVU1Hr1G081270,HORVU3Hr1G027850
GO:0006904	vesicle docking involved in exocytosis	biological_process	0.042423	1	1	51	17	23436	HORVU4Hr1G073920
GO:1901988	negative regulation of cell cycle phase transition	biological_process	0.042974	1	1	51	16	23436	HORVU4Hr1G006710
GO:0003746	translation elongation factor activity	molecular_function	0.043111	1	1	51	25	23436	HORVU6Hr1G034950
GO:0072593	reactive oxygen species metabolic process	biological_process	0.043143	1	2	51	202	23436	HORVU1Hr1G081270,HORVU3Hr1G027850
GO:0004713	protein tyrosine kinase activity	molecular_function	0.044004	1	2	51	116	23436	HORVU4Hr1G029350,HORVU5Hr1G114920
GO:0046906	tetrapyrrole binding	molecular_function	0.044425	1	4	51	780	23436	HORVU6Hr1G038750,HORVU3Hr1G097300,HORVU3Hr1G027850,HORVU1Hr1G081270
GO:0006558	L-phenylalanine metabolic process	biological_process	0.044623	1	1	51	17	23436	HORVU0Hr1G016330
GO:1902221	erythrose 4-phosphate/phosphoenolpyruvate family amino acid metabolic process	biological_process	0.044623	1	1	51	17	23436	HORVU0Hr1G016330
GO:0009699	phenylpropanoid biosynthetic process	biological_process	0.045486	1	1	51	17	23436	HORVU0Hr1G016330
GO:0009074	aromatic amino acid family catabolic process	biological_process	0.045583	1	1	51	16	23436	HORVU0Hr1G016330
GO:1901681	sulfur compound binding	molecular_function	0.04575	1	1	51	18	23436	HORVU3Hr1G097230
GO:0022406	membrane docking	biological_process	0.046608	1	1	51	18	23436	HORVU4Hr1G073920
GO:0048278	vesicle docking	biological_process	0.046608	1	1	51	18	23436	HORVU4Hr1G073920
GO:0000302	response to reactive oxygen species	biological_process	0.047718	1	2	51	207	23436	HORVU1Hr1G081270,HORVU3Hr1G027850
GO:1901987	regulation of cell cycle phase transition	biological_process	0.050083	1	1	51	20	23436	HORVU4Hr1G006710
GO:0070011	peptidase activity, acting on L-amino acid peptides	molecular_function	0.051179	1	4	51	656	23436	HORVU2Hr1G066820,HORVU1Hr1G034420,HORVU2Hr1G081320,HORVU3Hr1G027910
GO:0017111	nucleoside-triphosphatase activity	molecular_function	0.051305	1	5	51	716	23436	HORVU3Hr1G066640,HORVU0Hr1G039590,HORVU1Hr1G067550,HORVU3Hr1G053350,HORVU1Hr1G034400
GO:0001883	purine nucleoside binding	molecular_function	0.053078	1	15	51	3402	23436	HORVU5Hr1G114920,HORVU3Hr1G066640,HORVU3Hr1G066650,HORVU1Hr1G067550,HORVU0Hr1G039590,HORVU2Hr1G081320,HORVU1Hr1G034400,HORVU6Hr1G087960,HORVU4Hr1G006660,HORVU4Hr1G029350,HORVU4Hr1G006710,HORVU0Hr1G039620,HORVU5Hr1G059860,HORVU3Hr1G053350,HORVU6Hr1G039290
GO:0032550	purine ribonucleoside binding	molecular_function	0.053078	1	15	51	3402	23436	HORVU3Hr1G066650,HORVU3Hr1G066640,HORVU5Hr1G114920,HORVU6Hr1G087960,HORVU1Hr1G034400,HORVU1Hr1G067550,HORVU0Hr1G039590,HORVU2Hr1G081320,HORVU4Hr1G006660,HORVU4Hr1G029350,HORVU0Hr1G039620,HORVU4Hr1G006710,HORVU3Hr1G053350,HORVU6Hr1G039290,HORVU5Hr1G059860
GO:0032555	purine ribonucleotide binding	molecular_function	0.053078	1	15	51	3402	23436	HORVU3Hr1G066640,HORVU3Hr1G066650,HORVU5Hr1G114920,HORVU6Hr1G087960,HORVU1Hr1G034400,HORVU0Hr1G039590,HORVU2Hr1G081320,HORVU1Hr1G067550,HORVU0Hr1G039620,HORVU4Hr1G029350,HORVU4Hr1G006710,HORVU4Hr1G006660,HORVU6Hr1G039290,HORVU3Hr1G053350,HORVU5Hr1G059860
GO:0016891	endoribonuclease activity, producing 5'-phosphomonoesters	molecular_function	0.05324	1	1	51	21	23436	HORVU5Hr1G114960
GO:0017076	purine nucleotide binding	molecular_function	0.053393	1	15	51	3407	23436	HORVU2Hr1G081320,HORVU0Hr1G039590,HORVU1Hr1G067550,HORVU6Hr1G087960,HORVU1Hr1G034400,HORVU5Hr1G114920,HORVU3Hr1G066650,HORVU3Hr1G066640,HORVU5Hr1G059860,HORVU6Hr1G039290,HORVU3Hr1G053350,HORVU4Hr1G006660,HORVU4Hr1G006710,HORVU4Hr1G029350,HORVU0Hr1G039620
GO:0007346	regulation of mitotic cell cycle	biological_process	0.053645	1	1	51	25	23436	HORVU4Hr1G006710
GO:0044770	cell cycle phase transition	biological_process	0.054513	1	1	51	21	23436	HORVU4Hr1G006710
GO:0005388	calcium-transporting ATPase activity	molecular_function	0.054664	1	1	51	13	23436	HORVU1Hr1G067550
GO:0032549	ribonucleoside binding	molecular_function	0.055042	1	15	51	3420	23436	HORVU3Hr1G066640,HORVU3Hr1G066650,HORVU5Hr1G114920,HORVU1Hr1G034400,HORVU6Hr1G087960,HORVU0Hr1G039590,HORVU2Hr1G081320,HORVU1Hr1G067550,HORVU4Hr1G006660,HORVU4Hr1G029350,HORVU4Hr1G006710,HORVU0Hr1G039620,HORVU3Hr1G053350,HORVU6Hr1G039290,HORVU5Hr1G059860
GO:0001882	nucleoside binding	molecular_function	0.055237	1	15	51	3421	23436	HORVU4Hr1G029350,HORVU4Hr1G006710,HORVU0Hr1G039620,HORVU4Hr1G006660,HORVU5Hr1G059860,HORVU6Hr1G039290,HORVU3Hr1G053350,HORVU5Hr1G114920,HORVU3Hr1G066650,HORVU3Hr1G066640,HORVU2Hr1G081320,HORVU0Hr1G039590,HORVU1Hr1G067550,HORVU6Hr1G087960,HORVU1Hr1G034400
GO:0036094	small molecule binding	molecular_function	0.055271	1	16	51	3816	23436	HORVU2Hr1G081320,HORVU0Hr1G039590,HORVU1Hr1G034400,HORVU3Hr1G066650,HORVU5Hr1G059860,HORVU3Hr1G053350,HORVU6Hr1G039290,HORVU3Hr1G097230,HORVU1Hr1G067550,HORVU6Hr1G087960,HORVU5Hr1G114920,HORVU3Hr1G066640,HORVU4Hr1G006660,HORVU4Hr1G029350,HORVU0Hr1G039620,HORVU4Hr1G006710
GO:0043167	ion binding	molecular_function	0.05606	1	22	51	6355	23436	HORVU1Hr1G081270,HORVU1Hr1G067550,HORVU6Hr1G087960,HORVU3Hr1G097300,HORVU3Hr1G027850,HORVU5Hr1G114920,HORVU3Hr1G066640,HORVU6Hr1G038750,HORVU4Hr1G029350,HORVU0Hr1G039620,HORVU4Hr1G006710,HORVU1Hr1G041580,HORVU4Hr1G006660,HORVU2Hr1G081320,HORVU0Hr1G039590,HORVU1Hr1G034400,HORVU3Hr1G066650,HORVU5Hr1G059860,HORVU3Hr1G097230,HORVU3Hr1G053350,HORVU6Hr1G039290,HORVU0Hr1G039600
GO:0032553	ribonucleotide binding	molecular_function	0.056287	1	15	51	3440	23436	HORVU5Hr1G114920,HORVU3Hr1G066640,HORVU3Hr1G066650,HORVU0Hr1G039590,HORVU2Hr1G081320,HORVU1Hr1G067550,HORVU1Hr1G034400,HORVU6Hr1G087960,HORVU4Hr1G006660,HORVU4Hr1G029350,HORVU4Hr1G006710,HORVU0Hr1G039620,HORVU5Hr1G059860,HORVU3Hr1G053350,HORVU6Hr1G039290
GO:0010948	negative regulation of cell cycle process	biological_process	0.056976	1	1	51	20	23436	HORVU4Hr1G006710
GO:0043168	anion binding	molecular_function	0.057037	1	16	51	3853	23436	HORVU4Hr1G006710,HORVU0Hr1G039620,HORVU4Hr1G029350,HORVU4Hr1G006660,HORVU6Hr1G087960,HORVU1Hr1G067550,HORVU3Hr1G066640,HORVU5Hr1G114920,HORVU3Hr1G097230,HORVU3Hr1G053350,HORVU6Hr1G039290,HORVU5Hr1G059860,HORVU1Hr1G034400,HORVU2Hr1G081320,HORVU0Hr1G039590,HORVU3Hr1G066650
GO:0008233	peptidase activity	molecular_function	0.057136	1	4	51	680	23436	HORVU2Hr1G066820,HORVU2Hr1G081320,HORVU1Hr1G034420,HORVU3Hr1G027910
GO:0006857	oligopeptide transport	biological_process	0.058118	1	1	51	25	23436	HORVU1Hr1G067530
GO:0015833	peptide transport	biological_process	0.058118	1	1	51	25	23436	HORVU1Hr1G067530
GO:0016462	pyrophosphatase activity	molecular_function	0.058535	1	5	51	759	23436	HORVU1Hr1G067550,HORVU0Hr1G039590,HORVU3Hr1G053350,HORVU1Hr1G034400,HORVU3Hr1G066640
GO:0016818	hydrolase activity, acting on acid anhydrides, in phosphorus-containing anhydrides	molecular_function	0.060204	1	5	51	765	23436	HORVU3Hr1G066640,HORVU1Hr1G067550,HORVU0Hr1G039590,HORVU3Hr1G053350,HORVU1Hr1G034400
GO:0055114	oxidation-reduction process	biological_process	0.061684	1	8	51	2299	23436	HORVU6Hr1G039350,HORVU6Hr1G038750,HORVU1Hr1G081270,HORVU6Hr1G087960,HORVU3Hr1G027850,HORVU3Hr1G097300,HORVU5Hr1G065330,HORVU7Hr1G113680
GO:0042886	amide transport	biological_process	0.062111	1	1	51	27	23436	HORVU1Hr1G067530
GO:0016817	hydrolase activity, acting on acid anhydrides	molecular_function	0.062184	1	5	51	771	23436	HORVU0Hr1G039590,HORVU1Hr1G067550,HORVU3Hr1G053350,HORVU1Hr1G034400,HORVU3Hr1G066640
GO:0044267	cellular protein metabolic process	biological_process	0.065858	1	13	51	3586	23436	HORVU5Hr1G114920,HORVU2Hr1G066830,HORVU2Hr1G086480,HORVU3Hr1G066650,HORVU6Hr1G038770,HORVU4Hr1G006730,HORVU6Hr1G034950,HORVU4Hr1G006660,HORVU4Hr1G029350,HORVU4Hr1G006710,HORVU0Hr1G039620,HORVU7Hr1G099950,HORVU6Hr1G039290
GO:0032559	adenyl ribonucleotide binding	molecular_function	0.066471	1	14	51	3153	23436	HORVU5Hr1G059860,HORVU3Hr1G053350,HORVU6Hr1G039290,HORVU4Hr1G006660,HORVU4Hr1G029350,HORVU4Hr1G006710,HORVU0Hr1G039620,HORVU1Hr1G067550,HORVU2Hr1G081320,HORVU0Hr1G039590,HORVU6Hr1G087960,HORVU5Hr1G114920,HORVU3Hr1G066650,HORVU3Hr1G066640
GO:0030554	adenyl nucleotide binding	molecular_function	0.066724	1	14	51	3156	23436	HORVU4Hr1G006710,HORVU4Hr1G029350,HORVU0Hr1G039620,HORVU4Hr1G006660,HORVU3Hr1G053350,HORVU6Hr1G039290,HORVU5Hr1G059860,HORVU3Hr1G066650,HORVU3Hr1G066640,HORVU5Hr1G114920,HORVU6Hr1G087960,HORVU2Hr1G081320,HORVU0Hr1G039590,HORVU1Hr1G067550
GO:0016893	endonuclease activity, active with either ribo- or deoxyribonucleic acids and producing 5'-phosphomonoesters	molecular_function	0.06829	1	1	51	25	23436	HORVU5Hr1G114960
GO:0044550	secondary metabolite biosynthetic process	biological_process	0.068294	1	1	51	29	23436	HORVU0Hr1G016330
GO:0019842	vitamin binding	molecular_function	0.069431	1	1	51	37	23436	HORVU3Hr1G097230
GO:0070588	calcium ion transmembrane transport	biological_process	0.069448	1	1	51	19	23436	HORVU1Hr1G067550
GO:0004601	peroxidase activity	molecular_function	0.071137	1	2	51	264	23436	HORVU1Hr1G081270,HORVU3Hr1G027850
GO:0016684	oxidoreductase activity, acting on peroxide as acceptor	molecular_function	0.071137	1	2	51	264	23436	HORVU1Hr1G081270,HORVU3Hr1G027850
GO:0015085	calcium ion transmembrane transporter activity	molecular_function	0.071745	1	1	51	20	23436	HORVU1Hr1G067550
GO:0006412	translation	biological_process	0.071979	1	4	51	956	23436	HORVU2Hr1G066830,HORVU2Hr1G086480,HORVU4Hr1G006730,HORVU6Hr1G034950
GO:0097159	organic cyclic compound binding	molecular_function	0.072133	1	24	51	7734	23436	HORVU2Hr1G081320,HORVU4Hr1G006730,HORVU0Hr1G039590,HORVU1Hr1G034400,HORVU3Hr1G066650,HORVU5Hr1G059860,HORVU2Hr1G081260,HORVU3Hr1G053350,HORVU6Hr1G039290,HORVU3Hr1G097230,HORVU1Hr1G067550,HORVU6Hr1G034950,HORVU1Hr1G081270,HORVU3Hr1G027850,HORVU3Hr1G097300,HORVU6Hr1G087960,HORVU5Hr1G114920,HORVU3Hr1G066640,HORVU7Hr1G099910,HORVU4Hr1G006660,HORVU6Hr1G038750,HORVU4Hr1G029350,HORVU0Hr1G039620,HORVU4Hr…
GO:1901363	heterocyclic compound binding	molecular_function	0.072133	1	24	51	7734	23436	HORVU3Hr1G066650,HORVU1Hr1G034400,HORVU4Hr1G006730,HORVU2Hr1G081320,HORVU0Hr1G039590,HORVU3Hr1G097230,HORVU3Hr1G053350,HORVU6Hr1G039290,HORVU2Hr1G081260,HORVU5Hr1G059860,HORVU3Hr1G066640,HORVU5Hr1G114920,HORVU6Hr1G087960,HORVU3Hr1G097300,HORVU3Hr1G027850,HORVU6Hr1G034950,HORVU1Hr1G081270,HORVU1Hr1G067550,HORVU4Hr1G029350,HORVU0Hr1G039620,HORVU6Hr1G038750,HORVU4Hr1G006710,HORVU4Hr1G006660,HORVU7Hr…
GO:0007059	chromosome segregation	biological_process	0.072305	1	1	51	26	23436	HORVU4Hr1G006710
GO:0016840	carbon-nitrogen lyase activity	molecular_function	0.078029	1	1	51	39	23436	HORVU0Hr1G016330
GO:0006816	calcium ion transport	biological_process	0.078559	1	1	51	22	23436	HORVU1Hr1G067550
GO:0006414	translational elongation	biological_process	0.078571	1	1	51	41	23436	HORVU6Hr1G034950
GO:0016209	antioxidant activity	molecular_function	0.081694	1	2	51	285	23436	HORVU1Hr1G081270,HORVU3Hr1G027850
GO:0003824	catalytic activity	molecular_function	0.082172	1	28	51	10006	23436	HORVU3Hr1G066640,HORVU6Hr1G038770,HORVU5Hr1G114920,HORVU3Hr1G027850,HORVU2Hr1G066820,HORVU5Hr1G065330,HORVU3Hr1G097300,HORVU6Hr1G087960,HORVU1Hr1G067550,HORVU1Hr1G081270,HORVU4Hr1G006660,HORVU4Hr1G029350,HORVU6Hr1G038750,HORVU4Hr1G006710,HORVU0Hr1G039620,HORVU5Hr1G114960,HORVU3Hr1G066650,HORVU1Hr1G034400,HORVU2Hr1G081320,HORVU0Hr1G039590,HORVU3Hr1G027910,HORVU6Hr1G074540,HORVU3Hr1G053350,HORVU0Hr…
GO:0010564	regulation of cell cycle process	biological_process	0.087492	1	1	51	37	23436	HORVU4Hr1G006710
GO:0008202	steroid metabolic process	biological_process	0.087496	1	1	51	42	23436	HORVU6Hr1G074540
GO:1901701	cellular response to oxygen-containing compound	biological_process	0.087791	1	2	51	256	23436	HORVU1Hr1G081270,HORVU3Hr1G027850
GO:0016887	ATPase activity	molecular_function	0.087832	1	3	51	338	23436	HORVU3Hr1G053350,HORVU1Hr1G067550,HORVU3Hr1G066640
GO:0015662	ATPase activity, coupled to transmembrane movement of ions, phosphorylative mechanism	molecular_function	0.088873	1	1	51	22	23436	HORVU1Hr1G067550
GO:0004521	endoribonuclease activity	molecular_function	0.090704	1	1	51	42	23436	HORVU5Hr1G114960
GO:1901606	alpha-amino acid catabolic process	biological_process	0.091712	1	1	51	36	23436	HORVU0Hr1G016330
GO:0000166	nucleotide binding	molecular_function	0.093735	1	15	51	3765	23436	HORVU5Hr1G059860,HORVU6Hr1G039290,HORVU3Hr1G053350,HORVU0Hr1G039620,HORVU4Hr1G029350,HORVU4Hr1G006710,HORVU4Hr1G006660,HORVU1Hr1G067550,HORVU0Hr1G039590,HORVU2Hr1G081320,HORVU1Hr1G034400,HORVU6Hr1G087960,HORVU5Hr1G114920,HORVU3Hr1G066650,HORVU3Hr1G066640
GO:1901265	nucleoside phosphate binding	molecular_function	0.093735	1	15	51	3765	23436	HORVU0Hr1G039590,HORVU1Hr1G067550,HORVU2Hr1G081320,HORVU1Hr1G034400,HORVU6Hr1G087960,HORVU5Hr1G114920,HORVU3Hr1G066650,HORVU3Hr1G066640,HORVU5Hr1G059860,HORVU3Hr1G053350,HORVU6Hr1G039290,HORVU4Hr1G006660,HORVU0Hr1G039620,HORVU4Hr1G029350,HORVU4Hr1G006710
GO:0000278	mitotic cell cycle	biological_process	0.094015	1	1	51	42	23436	HORVU4Hr1G006710
GO:0003735	structural constituent of ribosome	molecular_function	0.094064	1	3	51	729	23436	HORVU4Hr1G006730,HORVU2Hr1G066830,HORVU2Hr1G086480
GO:0008374	O-acyltransferase activity	molecular_function	0.094134	1	1	51	48	23436	HORVU6Hr1G074540
GO:0048366	leaf development	biological_process	0.094282	1	1	51	41	23436	HORVU6Hr1G074540
GO:0009698	phenylpropanoid metabolic process	biological_process	0.094552	1	1	51	42	23436	HORVU0Hr1G016330
GO:0005840	ribosome	cellular_component	0.096498	1	3	51	738	23436	HORVU2Hr1G086480,HORVU2Hr1G066830,HORVU4Hr1G006730
GO:0016787	hydrolase activity	molecular_function	0.096768	1	11	51	3136	23436	HORVU5Hr1G114960,HORVU1Hr1G034420,HORVU3Hr1G053350,HORVU3Hr1G027910,HORVU1Hr1G067550,HORVU2Hr1G081320,HORVU0Hr1G039590,HORVU2Hr1G066820,HORVU1Hr1G034400,HORVU6Hr1G038770,HORVU3Hr1G066640
GO:0048519	negative regulation of biological process	biological_process	0.097781	1	2	51	191	23436	HORVU4Hr1G006710,HORVU2Hr1G081260
GO:0006979	response to oxidative stress	biological_process	0.097917	1	2	51	308	23436	HORVU3Hr1G027850,HORVU1Hr1G081270
GO:0043170	macromolecule metabolic process	biological_process	0.09976	1	21	51	7130	23436	HORVU0Hr1G039600,HORVU3Hr1G027910,HORVU6Hr1G039350,HORVU6Hr1G039290,HORVU2Hr1G081260,HORVU1Hr1G034420,HORVU7Hr1G099950,HORVU3Hr1G066650,HORVU2Hr1G086480,HORVU2Hr1G081320,HORVU4Hr1G006730,HORVU4Hr1G006710,HORVU4Hr1G029350,HORVU0Hr1G039620,HORVU4Hr1G006660,HORVU6Hr1G038770,HORVU2Hr1G066830,HORVU5Hr1G114920,HORVU6Hr1G087960,HORVU2Hr1G066820,HORVU6Hr1G034950
GO:0016820	hydrolase activity, acting on acid anhydrides, catalyzing transmembrane movement of substances	molecular_function	0.10071	1	2	51	169	23436	HORVU3Hr1G066640,HORVU1Hr1G067550
GO:0042626	ATPase activity, coupled to transmembrane movement of substances	molecular_function	0.10071	1	2	51	169	23436	HORVU1Hr1G067550,HORVU3Hr1G066640
GO:0010035	response to inorganic substance	biological_process	0.10374	1	2	51	297	23436	HORVU1Hr1G081270,HORVU3Hr1G027850
GO:0009063	cellular amino acid catabolic process	biological_process	0.10985	1	1	51	43	23436	HORVU0Hr1G016330
GO:0070838	divalent metal ion transport	biological_process	0.1125	1	1	51	43	23436	HORVU1Hr1G067550
GO:0072511	divalent inorganic cation transport	biological_process	0.1125	1	1	51	43	23436	HORVU1Hr1G067550
GO:0015399	primary active transmembrane transporter activity	molecular_function	0.11253	1	2	51	190	23436	HORVU3Hr1G066640,HORVU1Hr1G067550
GO:0015405	P-P-bond-hydrolysis-driven transmembrane transporter activity	molecular_function	0.11253	1	2	51	190	23436	HORVU1Hr1G067550,HORVU3Hr1G066640
GO:0043492	ATPase activity, coupled to movement of substances	molecular_function	0.11471	1	2	51	179	23436	HORVU3Hr1G066640,HORVU1Hr1G067550
GO:0009072	aromatic amino acid family metabolic process	biological_process	0.11662	1	1	51	59	23436	HORVU0Hr1G016330
GO:0004222	metalloendopeptidase activity	molecular_function	0.11881	1	1	51	47	23436	HORVU2Hr1G081320
GO:0004540	ribonuclease activity	molecular_function	0.12022	1	1	51	54	23436	HORVU5Hr1G114960
GO:0003723	RNA binding	molecular_function	0.12158	1	4	51	865	23436	HORVU7Hr1G099910,HORVU2Hr1G081260,HORVU6Hr1G034950,HORVU4Hr1G006730
GO:0016620	oxidoreductase activity, acting on the aldehyde or oxo group of donors, NAD or NADP as acceptor	molecular_function	0.12298	1	1	51	71	23436	HORVU5Hr1G065330
GO:0000145	exocyst	cellular_component	0.12348	1	1	51	51	23436	HORVU4Hr1G073920
GO:0044448	cell cortex part	cellular_component	0.12348	1	1	51	51	23436	HORVU4Hr1G073920
GO:0019748	secondary metabolic process	biological_process	0.12349	1	1	51	57	23436	HORVU0Hr1G016330
GO:0051726	regulation of cell cycle	biological_process	0.12447	1	1	51	61	23436	HORVU4Hr1G006710
GO:0048827	phyllome development	biological_process	0.12954	1	1	51	57	23436	HORVU6Hr1G074540
GO:0005938	cell cortex	cellular_component	0.13037	1	1	51	53	23436	HORVU4Hr1G073920
GO:0005198	structural molecule activity	molecular_function	0.13114	1	3	51	801	23436	HORVU2Hr1G066830,HORVU2Hr1G086480,HORVU4Hr1G006730
GO:0004185	serine-type carboxypeptidase activity	molecular_function	0.13329	1	1	51	73	23436	HORVU2Hr1G066820
GO:0004180	carboxypeptidase activity	molecular_function	0.13781	1	1	51	75	23436	HORVU2Hr1G066820
GO:0005516	calmodulin binding	molecular_function	0.13794	1	1	51	51	23436	HORVU1Hr1G067550
GO:0072509	divalent inorganic cation transmembrane transporter activity	molecular_function	0.13839	1	1	51	55	23436	HORVU1Hr1G067550
GO:0006887	exocytosis	biological_process	0.14756	1	1	51	62	23436	HORVU4Hr1G073920
GO:0016903	oxidoreductase activity, acting on the aldehyde or oxo group of donors	molecular_function	0.14833	1	1	51	84	23436	HORVU5Hr1G065330
GO:0016054	organic acid catabolic process	biological_process	0.14853	1	1	51	61	23436	HORVU0Hr1G016330
GO:0046395	carboxylic acid catabolic process	biological_process	0.14853	1	1	51	61	23436	HORVU0Hr1G016330
GO:0070008	serine-type exopeptidase activity	molecular_function	0.15039	1	1	51	78	23436	HORVU2Hr1G066820
GO:0030529	ribonucleoprotein complex	cellular_component	0.15118	1	3	51	847	23436	HORVU4Hr1G006730,HORVU2Hr1G066830,HORVU2Hr1G086480
GO:0031047	gene silencing by RNA	biological_process	0.15157	1	1	51	47	23436	HORVU2Hr1G081260
GO:0006066	alcohol metabolic process	biological_process	0.15502	1	1	51	61	23436	HORVU6Hr1G074540
GO:0044710	single-organism metabolic process	biological_process	0.1567	1	10	51	3526	23436	HORVU1Hr1G081270,HORVU3Hr1G097300,HORVU5Hr1G065330,HORVU3Hr1G027850,HORVU6Hr1G087960,HORVU7Hr1G113680,HORVU0Hr1G016330,HORVU6Hr1G039350,HORVU6Hr1G074540,HORVU6Hr1G038750
GO:0032940	secretion by cell	biological_process	0.15694	1	1	51	66	23436	HORVU4Hr1G073920
GO:1901575	organic substance catabolic process	biological_process	0.15894	1	3	51	616	23436	HORVU6Hr1G074540,HORVU0Hr1G016330,HORVU7Hr1G099950
GO:0046872	metal ion binding	molecular_function	0.15963	1	9	51	2778	23436	HORVU6Hr1G038750,HORVU0Hr1G039620,HORVU0Hr1G039600,HORVU1Hr1G041580,HORVU3Hr1G097230,HORVU3Hr1G027850,HORVU3Hr1G097300,HORVU1Hr1G081270,HORVU2Hr1G081320
GO:0070887	cellular response to chemical stimulus	biological_process	0.16061	1	2	51	335	23436	HORVU1Hr1G081270,HORVU3Hr1G027850
GO:0016042	lipid catabolic process	biological_process	0.16165	1	1	51	68	23436	HORVU6Hr1G074540
GO:0042623	ATPase activity, coupled	molecular_function	0.16482	1	2	51	231	23436	HORVU1Hr1G067550,HORVU3Hr1G066640
GO:0004519	endonuclease activity	molecular_function	0.16506	1	1	51	72	23436	HORVU5Hr1G114960
GO:0046903	secretion	biological_process	0.16552	1	1	51	71	23436	HORVU4Hr1G073920
GO:0004672	protein kinase activity	molecular_function	0.16687	1	7	51	1607	23436	HORVU4Hr1G006660,HORVU3Hr1G066650,HORVU4Hr1G006710,HORVU4Hr1G029350,HORVU0Hr1G039620,HORVU5Hr1G114920,HORVU6Hr1G039290
GO:0043169	cation binding	molecular_function	0.16692	1	9	51	2802	23436	HORVU1Hr1G081270,HORVU2Hr1G081320,HORVU3Hr1G097300,HORVU3Hr1G027850,HORVU3Hr1G097230,HORVU6Hr1G038750,HORVU0Hr1G039620,HORVU0Hr1G039600,HORVU1Hr1G041580
GO:0006468	protein phosphorylation	biological_process	0.1671	1	7	51	1618	23436	HORVU4Hr1G006660,HORVU3Hr1G066650,HORVU4Hr1G006710,HORVU4Hr1G029350,HORVU0Hr1G039620,HORVU5Hr1G114920,HORVU6Hr1G039290
GO:0016458	gene silencing	biological_process	0.16945	1	1	51	55	23436	HORVU2Hr1G081260
GO:0009059	macromolecule biosynthetic process	biological_process	0.17058	1	9	51	3114	23436	HORVU2Hr1G066830,HORVU2Hr1G086480,HORVU4Hr1G006730,HORVU6Hr1G034950,HORVU6Hr1G087960,HORVU6Hr1G039350,HORVU0Hr1G039600,HORVU4Hr1G029350,HORVU2Hr1G081260
GO:0030258	lipid modification	biological_process	0.17238	1	1	51	60	23436	HORVU6Hr1G074540
GO:1901615	organic hydroxy compound metabolic process	biological_process	0.17516	1	1	51	72	23436	HORVU6Hr1G074540
GO:0008152	metabolic process	biological_process	0.17645	1	30	51	12186	23436	HORVU7Hr1G113680,HORVU2Hr1G086480,HORVU3Hr1G066650,HORVU4Hr1G006730,HORVU2Hr1G081320,HORVU6Hr1G074540,HORVU6Hr1G039350,HORVU3Hr1G027910,HORVU0Hr1G039600,HORVU1Hr1G034420,HORVU7Hr1G099950,HORVU2Hr1G081260,HORVU6Hr1G039290,HORVU0Hr1G016330,HORVU5Hr1G114920,HORVU2Hr1G066830,HORVU6Hr1G038770,HORVU1Hr1G081270,HORVU6Hr1G034950,HORVU5Hr1G065330,HORVU3Hr1G097300,HORVU2Hr1G066820,HORVU3Hr1G027850,HORVU6Hr…
GO:0008237	metallopeptidase activity	molecular_function	0.17721	1	1	51	75	23436	HORVU2Hr1G081320
GO:0046914	transition metal ion binding	molecular_function	0.19042	1	5	51	1414	23436	HORVU1Hr1G041580,HORVU0Hr1G039600,HORVU6Hr1G038750,HORVU3Hr1G097300,HORVU2Hr1G081320
GO:1901700	response to oxygen-containing compound	biological_process	0.19097	1	2	51	386	23436	HORVU3Hr1G027850,HORVU1Hr1G081270
GO:0008135	translation factor activity, nucleic acid binding	molecular_function	0.19323	1	1	51	116	23436	HORVU6Hr1G034950
GO:0019829	cation-transporting ATPase activity	molecular_function	0.19326	1	1	51	84	23436	HORVU1Hr1G067550
GO:0042625	ATPase activity, coupled to transmembrane movement of ions	molecular_function	0.19326	1	1	51	84	23436	HORVU1Hr1G067550
GO:0016491	oxidoreductase activity	molecular_function	0.19828	1	6	51	2113	23436	HORVU5Hr1G065330,HORVU3Hr1G027850,HORVU3Hr1G097300,HORVU6Hr1G087960,HORVU1Hr1G081270,HORVU6Hr1G038750
GO:0009941	chloroplast envelope	cellular_component	0.19902	1	1	51	108	23436	HORVU2Hr1G081320
GO:0005576	extracellular region	cellular_component	0.19956	1	2	51	496	23436	HORVU3Hr1G027850,HORVU1Hr1G081270
GO:0009526	plastid envelope	cellular_component	0.20419	1	1	51	111	23436	HORVU2Hr1G081320
GO:0016772	transferase activity, transferring phosphorus-containing groups	molecular_function	0.20576	1	8	51	2048	23436	HORVU5Hr1G114920,HORVU3Hr1G066650,HORVU4Hr1G006660,HORVU4Hr1G029350,HORVU4Hr1G006710,HORVU0Hr1G039620,HORVU2Hr1G081260,HORVU6Hr1G039290
GO:0010629	negative regulation of gene expression	biological_process	0.20612	1	1	51	69	23436	HORVU2Hr1G081260
GO:0008238	exopeptidase activity	molecular_function	0.20885	1	1	51	108	23436	HORVU2Hr1G066820
GO:0016773	phosphotransferase activity, alcohol group as acceptor	molecular_function	0.21282	1	7	51	1735	23436	HORVU6Hr1G039290,HORVU0Hr1G039620,HORVU4Hr1G029350,HORVU4Hr1G006710,HORVU3Hr1G066650,HORVU4Hr1G006660,HORVU5Hr1G114920
GO:1901565	organonitrogen compound catabolic process	biological_process	0.2245	1	1	51	106	23436	HORVU0Hr1G016330
GO:0005488	binding	molecular_function	0.23317	1	34	51	13166	23436	HORVU3Hr1G066700,HORVU1Hr1G081210,HORVU6Hr1G087970,HORVU2Hr1G081260,HORVU2Hr1G081320,HORVU1Hr1G034400,HORVU4Hr1G006720,HORVU4Hr1G006710,HORVU0Hr1G039620,HORVU5Hr1G058810,HORVU6Hr1G034950,HORVU1Hr1G081270,HORVU1Hr1G067550,HORVU5Hr1G065330,HORVU0Hr1G039600,HORVU5Hr1G059860,HORVU3Hr1G097230,HORVU6Hr1G039290,HORVU3Hr1G053350,HORVU3Hr1G066650,HORVU7Hr1G107140,HORVU0Hr1G039590,HORVU4Hr1G006730,HORVU6Hr…
GO:0022804	active transmembrane transporter activity	molecular_function	0.23659	1	2	51	345	23436	HORVU1Hr1G067550,HORVU3Hr1G066640
GO:0016301	kinase activity	molecular_function	0.23787	1	7	51	1802	23436	HORVU6Hr1G039290,HORVU5Hr1G114920,HORVU3Hr1G066650,HORVU4Hr1G006660,HORVU4Hr1G029350,HORVU0Hr1G039620,HORVU4Hr1G006710
GO:0050662	coenzyme binding	molecular_function	0.2397	1	2	51	452	23436	HORVU5Hr1G065330,HORVU3Hr1G097230
GO:0022402	cell cycle process	biological_process	0.24068	1	1	51	105	23436	HORVU4Hr1G006710
GO:0034062	RNA polymerase activity	molecular_function	0.24322	1	1	51	116	23436	HORVU2Hr1G081260
GO:0071705	nitrogen compound transport	biological_process	0.24394	1	1	51	131	23436	HORVU1Hr1G067530
GO:0055085	transmembrane transport	biological_process	0.24402	1	4	51	1071	23436	HORVU3Hr1G066640,HORVU1Hr1G067550,HORVU1Hr1G081260,HORVU1Hr1G067530
GO:0048367	shoot system development	biological_process	0.24414	1	1	51	110	23436	HORVU6Hr1G074540
GO:0016705	oxidoreductase activity, acting on paired donors, with incorporation or reduction of molecular oxygen	molecular_function	0.24459	1	2	51	501	23436	HORVU6Hr1G038750,HORVU3Hr1G097300
GO:0019439	aromatic compound catabolic process	biological_process	0.24612	1	1	51	118	23436	HORVU0Hr1G016330
GO:0044238	primary metabolic process	biological_process	0.24968	1	23	51	8908	23436	HORVU4Hr1G029350,HORVU0Hr1G039620,HORVU4Hr1G006710,HORVU4Hr1G006660,HORVU6Hr1G034950,HORVU6Hr1G087960,HORVU2Hr1G066820,HORVU2Hr1G066830,HORVU5Hr1G114920,HORVU6Hr1G038770,HORVU2Hr1G081260,HORVU1Hr1G034420,HORVU7Hr1G099950,HORVU6Hr1G039290,HORVU0Hr1G016330,HORVU6Hr1G039350,HORVU6Hr1G074540,HORVU3Hr1G027910,HORVU0Hr1G039600,HORVU2Hr1G081320,HORVU4Hr1G006730,HORVU2Hr1G086480,HORVU3Hr1G066650
GO:0072330	monocarboxylic acid biosynthetic process	biological_process	0.25079	1	1	51	143	23436	HORVU0Hr1G016330
GO:0016310	phosphorylation	biological_process	0.25203	1	7	51	1866	23436	HORVU4Hr1G006660,HORVU3Hr1G066650,HORVU0Hr1G039620,HORVU4Hr1G029350,HORVU4Hr1G006710,HORVU5Hr1G114920,HORVU6Hr1G039290
GO:0005506	iron ion binding	molecular_function	0.25723	1	2	51	519	23436	HORVU6Hr1G038750,HORVU3Hr1G097300
GO:0008270	zinc ion binding	molecular_function	0.2629	1	3	51	726	23436	HORVU0Hr1G039600,HORVU1Hr1G041580,HORVU2Hr1G081320
GO:0048523	negative regulation of cellular process	biological_process	0.26983	1	1	51	123	23436	HORVU4Hr1G006710
GO:0044260	cellular macromolecule metabolic process	biological_process	0.27028	1	17	51	6382	23436	HORVU5Hr1G114920,HORVU2Hr1G066830,HORVU6Hr1G038770,HORVU6Hr1G034950,HORVU6Hr1G087960,HORVU4Hr1G006660,HORVU0Hr1G039620,HORVU4Hr1G006710,HORVU4Hr1G029350,HORVU2Hr1G086480,HORVU3Hr1G066650,HORVU4Hr1G006730,HORVU6Hr1G039350,HORVU0Hr1G039600,HORVU7Hr1G099950,HORVU2Hr1G081260,HORVU6Hr1G039290
GO:0044249	cellular biosynthetic process	biological_process	0.27651	1	10	51	3939	23436	HORVU4Hr1G029350,HORVU0Hr1G039600,HORVU6Hr1G039350,HORVU0Hr1G016330,HORVU2Hr1G081260,HORVU2Hr1G086480,HORVU2Hr1G066830,HORVU6Hr1G087960,HORVU6Hr1G034950,HORVU4Hr1G006730
GO:0034645	cellular macromolecule biosynthetic process	biological_process	0.27689	1	8	51	3090	23436	HORVU6Hr1G039350,HORVU4Hr1G029350,HORVU0Hr1G039600,HORVU6Hr1G034950,HORVU4Hr1G006730,HORVU6Hr1G087960,HORVU2Hr1G066830,HORVU2Hr1G086480
GO:0000287	magnesium ion binding	molecular_function	0.27823	1	1	51	144	23436	HORVU3Hr1G097230
GO:0006470	protein dephosphorylation	biological_process	0.27836	1	1	51	139	23436	HORVU6Hr1G038770
GO:0010605	negative regulation of macromolecule metabolic process	biological_process	0.28349	1	1	51	114	23436	HORVU2Hr1G081260
GO:0004721	phosphoprotein phosphatase activity	molecular_function	0.28862	1	1	51	144	23436	HORVU6Hr1G038770
GO:0006464	cellular protein modification process	biological_process	0.28928	1	8	51	2354	23436	HORVU5Hr1G114920,HORVU3Hr1G066650,HORVU6Hr1G038770,HORVU4Hr1G006660,HORVU4Hr1G029350,HORVU4Hr1G006710,HORVU0Hr1G039620,HORVU6Hr1G039290
GO:0036211	protein modification process	biological_process	0.28928	1	8	51	2354	23436	HORVU3Hr1G066650,HORVU6Hr1G038770,HORVU5Hr1G114920,HORVU4Hr1G029350,HORVU0Hr1G039620,HORVU4Hr1G006710,HORVU4Hr1G006660,HORVU6Hr1G039290
GO:0006511	ubiquitin-dependent protein catabolic process	biological_process	0.29062	1	1	51	165	23436	HORVU7Hr1G099950
GO:0019941	modification-dependent protein catabolic process	biological_process	0.29217	1	1	51	166	23436	HORVU7Hr1G099950
GO:0009892	negative regulation of metabolic process	biological_process	0.29392	1	1	51	120	23436	HORVU2Hr1G081260
GO:0043632	modification-dependent macromolecule catabolic process	biological_process	0.2947	1	1	51	167	23436	HORVU7Hr1G099950
GO:1901576	organic substance biosynthetic process	biological_process	0.30138	1	10	51	4019	23436	HORVU2Hr1G081260,HORVU0Hr1G016330,HORVU6Hr1G039350,HORVU4Hr1G029350,HORVU0Hr1G039600,HORVU6Hr1G034950,HORVU4Hr1G006730,HORVU6Hr1G087960,HORVU2Hr1G066830,HORVU2Hr1G086480
GO:0004842	ubiquitin-protein ligase activity	molecular_function	0.30455	1	1	51	141	23436	HORVU6Hr1G039290
GO:0004386	helicase activity	molecular_function	0.30505	1	1	51	132	23436	HORVU0Hr1G039590
GO:0007049	cell cycle	biological_process	0.30817	1	1	51	147	23436	HORVU4Hr1G006710
GO:0001871	pattern binding	molecular_function	0.31061	1	1	51	117	23436	HORVU0Hr1G039620
GO:0030247	polysaccharide binding	molecular_function	0.31061	1	1	51	117	23436	HORVU0Hr1G039620
GO:0048513	organ development	biological_process	0.3114	1	1	51	144	23436	HORVU6Hr1G074540
GO:0004518	nuclease activity	molecular_function	0.31687	1	1	51	165	23436	HORVU5Hr1G114960
GO:0006796	phosphate-containing compound metabolic process	biological_process	0.31693	1	8	51	2456	23436	HORVU6Hr1G039290,HORVU4Hr1G006660,HORVU4Hr1G029350,HORVU4Hr1G006710,HORVU0Hr1G039620,HORVU3Hr1G066650,HORVU6Hr1G038770,HORVU5Hr1G114920
GO:0071704	organic substance metabolic process	biological_process	0.31799	1	23	51	9260	23436	HORVU0Hr1G016330,HORVU6Hr1G039290,HORVU7Hr1G099950,HORVU1Hr1G034420,HORVU2Hr1G081260,HORVU3Hr1G027910,HORVU0Hr1G039600,HORVU6Hr1G039350,HORVU6Hr1G074540,HORVU4Hr1G006730,HORVU2Hr1G081320,HORVU3Hr1G066650,HORVU2Hr1G086480,HORVU4Hr1G006660,HORVU4Hr1G006710,HORVU4Hr1G029350,HORVU0Hr1G039620,HORVU2Hr1G066820,HORVU6Hr1G087960,HORVU6Hr1G034950,HORVU6Hr1G038770,HORVU5Hr1G114920,HORVU2Hr1G066830
GO:0008150	biological_process	biological_process	0.31911	1	35	51	15145	23436	HORVU1Hr1G067550,HORVU6Hr1G034950,HORVU1Hr1G081270,HORVU5Hr1G065330,HORVU2Hr1G066820,HORVU6Hr1G038770,HORVU1Hr1G081260,HORVU4Hr1G073920,HORVU4Hr1G006710,HORVU0Hr1G039620,HORVU2Hr1G081320,HORVU1Hr1G067530,HORVU7Hr1G113680,HORVU2Hr1G086480,HORVU2Hr1G081260,HORVU0Hr1G016330,HORVU6Hr1G074540,HORVU3Hr1G027910,HORVU3Hr1G097300,HORVU3Hr1G027850,HORVU6Hr1G087960,HORVU5Hr1G114920,HORVU2Hr1G066830,HORVU3Hr…
GO:0003924	GTPase activity	molecular_function	0.31964	1	1	51	176	23436	HORVU1Hr1G034400
GO:0006793	phosphorus metabolic process	biological_process	0.32199	1	8	51	2471	23436	HORVU4Hr1G029350,HORVU4Hr1G006710,HORVU0Hr1G039620,HORVU4Hr1G006660,HORVU6Hr1G039290,HORVU5Hr1G114920,HORVU6Hr1G038770,HORVU3Hr1G066650
GO:0033554	cellular response to stress	biological_process	0.32306	1	2	51	506	23436	HORVU1Hr1G081270,HORVU3Hr1G027850
GO:0019787	small conjugating protein ligase activity	molecular_function	0.32457	1	1	51	151	23436	HORVU6Hr1G039290
GO:0016567	protein ubiquitination	biological_process	0.32597	1	1	51	159	23436	HORVU6Hr1G039290
GO:0051603	proteolysis involved in cellular protein catabolic process	biological_process	0.33171	1	1	51	195	23436	HORVU7Hr1G099950
GO:0044765	single-organism transport	biological_process	0.33192	1	5	51	1628	23436	HORVU3Hr1G066640,HORVU4Hr1G073920,HORVU1Hr1G067530,HORVU1Hr1G081260,HORVU1Hr1G067550
GO:0044257	cellular protein catabolic process	biological_process	0.33615	1	1	51	197	23436	HORVU7Hr1G099950
GO:0044237	cellular metabolic process	biological_process	0.34293	1	21	51	8663	23436	HORVU0Hr1G039620,HORVU4Hr1G029350,HORVU4Hr1G006710,HORVU4Hr1G006660,HORVU6Hr1G087960,HORVU3Hr1G027850,HORVU6Hr1G034950,HORVU1Hr1G081270,HORVU6Hr1G038770,HORVU2Hr1G066830,HORVU5Hr1G114920,HORVU6Hr1G039290,HORVU0Hr1G016330,HORVU2Hr1G081260,HORVU7Hr1G099950,HORVU0Hr1G039600,HORVU6Hr1G074540,HORVU6Hr1G039350,HORVU4Hr1G006730,HORVU3Hr1G066650,HORVU2Hr1G086480
GO:0043412	macromolecule modification	biological_process	0.34397	1	8	51	2488	23436	HORVU6Hr1G039290,HORVU4Hr1G006660,HORVU4Hr1G029350,HORVU4Hr1G006710,HORVU0Hr1G039620,HORVU3Hr1G066650,HORVU6Hr1G038770,HORVU5Hr1G114920
GO:0046873	metal ion transmembrane transporter activity	molecular_function	0.35026	1	1	51	159	23436	HORVU1Hr1G067550
GO:0032446	protein modification by small protein conjugation	biological_process	0.35045	1	1	51	175	23436	HORVU6Hr1G039290
GO:0030163	protein catabolic process	biological_process	0.35142	1	1	51	209	23436	HORVU7Hr1G099950
GO:0009058	biosynthetic process	biological_process	0.35335	1	10	51	4193	23436	HORVU4Hr1G006730,HORVU6Hr1G034950,HORVU6Hr1G087960,HORVU2Hr1G086480,HORVU2Hr1G066830,HORVU2Hr1G081260,HORVU0Hr1G016330,HORVU6Hr1G039350,HORVU0Hr1G039600,HORVU4Hr1G029350
GO:0016881	acid-amino acid ligase activity	molecular_function	0.35821	1	1	51	168	23436	HORVU6Hr1G039290
GO:0032787	monocarboxylic acid metabolic process	biological_process	0.3629	1	1	51	211	23436	HORVU0Hr1G016330
GO:0048037	cofactor binding	molecular_function	0.36989	1	2	51	637	23436	HORVU5Hr1G065330,HORVU3Hr1G097230
GO:0043228	non-membrane-bounded organelle	cellular_component	0.38133	1	3	51	1255	23436	HORVU2Hr1G086480,HORVU2Hr1G066830,HORVU4Hr1G006730
GO:0043232	intracellular non-membrane-bounded organelle	cellular_component	0.38133	1	3	51	1255	23436	HORVU4Hr1G006730,HORVU2Hr1G086480,HORVU2Hr1G066830
GO:0006259	DNA metabolic process	biological_process	0.38249	1	2	51	538	23436	HORVU6Hr1G087960,HORVU6Hr1G039350
GO:0016791	phosphatase activity	molecular_function	0.38949	1	1	51	220	23436	HORVU6Hr1G038770
GO:1901605	alpha-amino acid metabolic process	biological_process	0.39612	1	1	51	208	23436	HORVU0Hr1G016330
GO:0044265	cellular macromolecule catabolic process	biological_process	0.39778	1	1	51	231	23436	HORVU7Hr1G099950
GO:0009987	cellular process	biological_process	0.40105	1	26	51	10915	23436	HORVU1Hr1G067530,HORVU4Hr1G006730,HORVU3Hr1G066650,HORVU2Hr1G086480,HORVU0Hr1G016330,HORVU6Hr1G039290,HORVU2Hr1G081260,HORVU7Hr1G099950,HORVU0Hr1G039600,HORVU6Hr1G074540,HORVU6Hr1G039350,HORVU6Hr1G087960,HORVU3Hr1G027850,HORVU6Hr1G034950,HORVU1Hr1G081270,HORVU1Hr1G067550,HORVU3Hr1G066640,HORVU6Hr1G038770,HORVU2Hr1G066830,HORVU5Hr1G114920,HORVU1Hr1G081260,HORVU0Hr1G039620,HORVU4Hr1G029350,HORVU4Hr…
GO:0006950	response to stress	biological_process	0.40854	1	3	51	1085	23436	HORVU3Hr1G027850,HORVU6Hr1G039290,HORVU1Hr1G081270
GO:0042221	response to chemical stimulus	biological_process	0.42048	1	2	51	676	23436	HORVU3Hr1G027850,HORVU1Hr1G081270
GO:0016311	dephosphorylation	biological_process	0.42788	1	1	51	237	23436	HORVU6Hr1G038770
GO:0016779	nucleotidyltransferase activity	molecular_function	0.43598	1	1	51	218	23436	HORVU2Hr1G081260
GO:0005525	GTP binding	molecular_function	0.43604	1	1	51	251	23436	HORVU1Hr1G034400
GO:0032561	guanyl ribonucleotide binding	molecular_function	0.43604	1	1	51	251	23436	HORVU1Hr1G034400
GO:0019001	guanyl nucleotide binding	molecular_function	0.43754	1	1	51	253	23436	HORVU1Hr1G034400
GO:0008236	serine-type peptidase activity	molecular_function	0.44019	1	1	51	254	23436	HORVU2Hr1G066820
GO:0017171	serine hydrolase activity	molecular_function	0.44019	1	1	51	254	23436	HORVU2Hr1G066820
GO:0016879	ligase activity, forming carbon-nitrogen bonds	molecular_function	0.44126	1	1	51	219	23436	HORVU6Hr1G039290
GO:0006810	transport	biological_process	0.44482	1	5	51	1864	23436	HORVU4Hr1G073920,HORVU3Hr1G066640,HORVU1Hr1G067530,HORVU1Hr1G081260,HORVU1Hr1G067550
GO:0070647	protein modification by small protein conjugation or removal	biological_process	0.44591	1	1	51	228	23436	HORVU6Hr1G039290
GO:0051234	establishment of localization	biological_process	0.44865	1	5	51	1871	23436	HORVU3Hr1G066640,HORVU4Hr1G073920,HORVU1Hr1G067550,HORVU1Hr1G067530,HORVU1Hr1G081260
GO:0022857	transmembrane transporter activity	molecular_function	0.45227	1	3	51	1060	23436	HORVU1Hr1G067530,HORVU1Hr1G067550,HORVU3Hr1G066640
GO:0031967	organelle envelope	cellular_component	0.45982	1	1	51	308	23436	HORVU2Hr1G081320
GO:0031975	envelope	cellular_component	0.46057	1	1	51	309	23436	HORVU2Hr1G081320
GO:0034220	ion transmembrane transport	biological_process	0.46098	1	1	51	260	23436	HORVU1Hr1G067550
GO:0051179	localization	biological_process	0.46249	1	5	51	1899	23436	HORVU3Hr1G066640,HORVU4Hr1G073920,HORVU1Hr1G067550,HORVU1Hr1G081260,HORVU1Hr1G067530
GO:0016192	vesicle-mediated transport	biological_process	0.46628	1	1	51	244	23436	HORVU4Hr1G073920
GO:0030001	metal ion transport	biological_process	0.47222	1	1	51	271	23436	HORVU1Hr1G067550
GO:0010467	gene expression	biological_process	0.47255	1	7	51	3203	23436	HORVU4Hr1G006730,HORVU2Hr1G081260,HORVU6Hr1G034950,HORVU0Hr1G039600,HORVU4Hr1G029350,HORVU2Hr1G066830,HORVU2Hr1G086480
GO:0004674	protein serine/threonine kinase activity	molecular_function	0.47637	1	2	51	502	23436	HORVU4Hr1G006710,HORVU3Hr1G066650
GO:0042578	phosphoric ester hydrolase activity	molecular_function	0.48461	1	1	51	279	23436	HORVU6Hr1G038770
GO:0016829	lyase activity	molecular_function	0.48824	1	1	51	326	23436	HORVU0Hr1G016330
GO:0016788	hydrolase activity, acting on ester bonds	molecular_function	0.4977	1	2	51	773	23436	HORVU6Hr1G038770,HORVU5Hr1G114960
GO:0009057	macromolecule catabolic process	biological_process	0.49887	1	1	51	326	23436	HORVU7Hr1G099950
GO:0022890	inorganic cation transmembrane transporter activity	molecular_function	0.50194	1	1	51	313	23436	HORVU1Hr1G067550
GO:0016053	organic acid biosynthetic process	biological_process	0.51302	1	1	51	326	23436	HORVU0Hr1G016330
GO:0046394	carboxylic acid biosynthetic process	biological_process	0.51302	1	1	51	326	23436	HORVU0Hr1G016330
GO:0005215	transporter activity	molecular_function	0.51541	1	3	51	1165	23436	HORVU1Hr1G067550,HORVU1Hr1G067530,HORVU3Hr1G066640
GO:0016747	transferase activity, transferring acyl groups other than amino-acyl groups	molecular_function	0.52858	1	1	51	381	23436	HORVU6Hr1G074540
GO:0048731	system development	biological_process	0.52978	1	1	51	290	23436	HORVU6Hr1G074540
GO:0044767	single-organism developmental process	biological_process	0.53124	1	1	51	282	23436	HORVU6Hr1G074540
GO:0003674	molecular_function	molecular_function	0.53535	1	44	51	19690	23436	HORVU6Hr1G038770,HORVU5Hr1G065330,HORVU2Hr1G066820,HORVU6Hr1G034950,HORVU1Hr1G081270,HORVU1Hr1G067550,HORVU4Hr1G006710,HORVU0Hr1G039620,HORVU5Hr1G058810,HORVU2Hr1G086480,HORVU1Hr1G034400,HORVU1Hr1G067530,HORVU4Hr1G006720,HORVU2Hr1G081320,HORVU6Hr1G087970,HORVU1Hr1G081210,HORVU3Hr1G027910,HORVU3Hr1G066700,HORVU6Hr1G074540,HORVU0Hr1G016330,HORVU2Hr1G081260,HORVU3Hr1G066640,HORVU2Hr1G066830,HORVU5Hr…
GO:0044763	single-organism cellular process	biological_process	0.56365	1	9	51	3734	23436	HORVU4Hr1G073920,HORVU4Hr1G006710,HORVU2Hr1G081260,HORVU1Hr1G081260,HORVU3Hr1G066640,HORVU1Hr1G067550,HORVU1Hr1G081270,HORVU3Hr1G027850,HORVU1Hr1G067530
GO:0044434	chloroplast part	cellular_component	0.56568	1	1	51	447	23436	HORVU2Hr1G081320
GO:0044435	plastid part	cellular_component	0.57241	1	1	51	453	23436	HORVU2Hr1G081320
GO:0016746	transferase activity, transferring acyl groups	molecular_function	0.57802	1	1	51	431	23436	HORVU6Hr1G074540
GO:0004175	endopeptidase activity	molecular_function	0.57943	1	1	51	394	23436	HORVU2Hr1G081320
GO:0016021	integral to membrane	cellular_component	0.57949	1	10	51	4093	23436	HORVU6Hr1G034900,HORVU1Hr1G041580,HORVU4Hr1G006740,HORVU3Hr1G053350,HORVU3Hr1G066650,HORVU3Hr1G066640,HORVU7Hr1G113680,HORVU7Hr1G113760,HORVU2Hr1G081320,HORVU1Hr1G067550
GO:0016874	ligase activity	molecular_function	0.5796	1	1	51	320	23436	HORVU6Hr1G039290
GO:0005509	calcium ion binding	molecular_function	0.58017	1	1	51	358	23436	HORVU0Hr1G039620
GO:0008324	cation transmembrane transporter activity	molecular_function	0.58247	1	1	51	385	23436	HORVU1Hr1G067550
GO:0031224	intrinsic to membrane	cellular_component	0.58517	1	10	51	4113	23436	HORVU7Hr1G113760,HORVU2Hr1G081320,HORVU1Hr1G067550,HORVU3Hr1G066650,HORVU3Hr1G066640,HORVU7Hr1G113680,HORVU3Hr1G053350,HORVU4Hr1G006740,HORVU1Hr1G041580,HORVU6Hr1G034900
GO:0044283	small molecule biosynthetic process	biological_process	0.58525	1	1	51	401	23436	HORVU0Hr1G016330
GO:0044699	single-organism process	biological_process	0.59096	1	10	51	4306	23436	HORVU1Hr1G081260,HORVU2Hr1G081260,HORVU4Hr1G006710,HORVU4Hr1G073920,HORVU6Hr1G074540,HORVU1Hr1G067530,HORVU3Hr1G027850,HORVU1Hr1G081270,HORVU1Hr1G067550,HORVU3Hr1G066640
GO:0044255	cellular lipid metabolic process	biological_process	0.60165	1	1	51	371	23436	HORVU6Hr1G074540
GO:0006520	cellular amino acid metabolic process	biological_process	0.60236	1	1	51	386	23436	HORVU0Hr1G016330
GO:0030246	carbohydrate binding	molecular_function	0.6041	1	1	51	343	23436	HORVU0Hr1G039620
GO:0044711	single-organism biosynthetic process	biological_process	0.60424	1	1	51	421	23436	HORVU0Hr1G016330
GO:0003676	nucleic acid binding	molecular_function	0.61077	1	7	51	3446	23436	HORVU6Hr1G034950,HORVU2Hr1G081260,HORVU5Hr1G059860,HORVU4Hr1G006730,HORVU0Hr1G039590,HORVU5Hr1G114920,HORVU7Hr1G099910
GO:0032991	macromolecular complex	cellular_component	0.61483	1	4	51	2228	23436	HORVU4Hr1G006730,HORVU4Hr1G073920,HORVU2Hr1G086480,HORVU2Hr1G066830
GO:0016740	transferase activity	molecular_function	0.61769	1	9	51	3792	23436	HORVU2Hr1G081260,HORVU6Hr1G039290,HORVU6Hr1G074540,HORVU4Hr1G006660,HORVU4Hr1G029350,HORVU0Hr1G039620,HORVU4Hr1G006710,HORVU5Hr1G114920,HORVU3Hr1G066650
GO:0005737	cytoplasm	cellular_component	0.62035	1	6	51	3093	23436	HORVU2Hr1G066830,HORVU2Hr1G086480,HORVU4Hr1G073920,HORVU2Hr1G081320,HORVU4Hr1G006730,HORVU0Hr1G016330
GO:0051649	establishment of localization in cell	biological_process	0.62542	1	1	51	377	23436	HORVU4Hr1G073920
GO:0048856	anatomical structure development	biological_process	0.62894	1	1	51	374	23436	HORVU6Hr1G074540
GO:0006812	cation transport	biological_process	0.63733	1	1	51	459	23436	HORVU1Hr1G067550
GO:0051641	cellular localization	biological_process	0.64787	1	1	51	400	23436	HORVU4Hr1G073920
GO:0044444	cytoplasmic part	cellular_component	0.65465	1	5	51	2701	23436	HORVU4Hr1G073920,HORVU2Hr1G066830,HORVU2Hr1G086480,HORVU2Hr1G081320,HORVU4Hr1G006730
GO:1901360	organic cyclic compound metabolic process	biological_process	0.65811	1	7	51	3464	23436	HORVU6Hr1G074540,HORVU6Hr1G039350,HORVU0Hr1G039600,HORVU4Hr1G029350,HORVU2Hr1G081260,HORVU0Hr1G016330,HORVU6Hr1G087960
GO:0005515	protein binding	molecular_function	0.66318	1	10	51	4293	23436	HORVU1Hr1G067550,HORVU7Hr1G107140,HORVU7Hr1G113760,HORVU4Hr1G006720,HORVU3Hr1G066650,HORVU3Hr1G066700,HORVU5Hr1G058810,HORVU7Hr1G099910,HORVU6Hr1G087970,HORVU1Hr1G081210
GO:0019438	aromatic compound biosynthetic process	biological_process	0.66635	1	4	51	2107	23436	HORVU0Hr1G016330,HORVU2Hr1G081260,HORVU4Hr1G029350,HORVU0Hr1G039600
GO:0044425	membrane part	cellular_component	0.66818	1	10	51	4435	23436	HORVU6Hr1G034900,HORVU1Hr1G041580,HORVU4Hr1G006740,HORVU3Hr1G053350,HORVU3Hr1G066640,HORVU3Hr1G066650,HORVU7Hr1G113680,HORVU7Hr1G113760,HORVU2Hr1G081320,HORVU1Hr1G067550
GO:0007275	multicellular organismal development	biological_process	0.67322	1	1	51	446	23436	HORVU6Hr1G074540
GO:0044281	small molecule metabolic process	biological_process	0.68518	1	2	51	1069	23436	HORVU6Hr1G074540,HORVU0Hr1G016330
GO:0071944	cell periphery	cellular_component	0.69193	1	1	51	488	23436	HORVU4Hr1G073920
GO:0071702	organic substance transport	biological_process	0.69374	1	1	51	499	23436	HORVU1Hr1G067530
GO:0051716	cellular response to stimulus	biological_process	0.69862	1	2	51	980	23436	HORVU3Hr1G027850,HORVU1Hr1G081270
GO:1901362	organic cyclic compound biosynthetic process	biological_process	0.69919	1	4	51	2204	23436	HORVU2Hr1G081260,HORVU0Hr1G016330,HORVU4Hr1G029350,HORVU0Hr1G039600
GO:0015075	ion transmembrane transporter activity	molecular_function	0.70172	1	1	51	512	23436	HORVU1Hr1G067550
GO:0022891	substrate-specific transmembrane transporter activity	molecular_function	0.71698	1	1	51	539	23436	HORVU1Hr1G067550
GO:0032502	developmental process	biological_process	0.72259	1	1	51	505	23436	HORVU6Hr1G074540
GO:0032774	RNA biosynthetic process	biological_process	0.73329	1	3	51	1771	23436	HORVU2Hr1G081260,HORVU4Hr1G029350,HORVU0Hr1G039600
GO:0010468	regulation of gene expression	biological_process	0.73556	1	3	51	1754	23436	HORVU0Hr1G039600,HORVU4Hr1G029350,HORVU2Hr1G081260
GO:0016020	membrane	cellular_component	0.73985	1	11	51	5228	23436	HORVU7Hr1G113680,HORVU3Hr1G066640,HORVU3Hr1G066650,HORVU2Hr1G081320,HORVU1Hr1G067550,HORVU1Hr1G067530,HORVU7Hr1G113760,HORVU6Hr1G034900,HORVU1Hr1G041580,HORVU4Hr1G006740,HORVU3Hr1G053350
GO:0022892	substrate-specific transporter activity	molecular_function	0.75346	1	1	51	578	23436	HORVU1Hr1G067550
GO:0019752	carboxylic acid metabolic process	biological_process	0.75913	1	1	51	620	23436	HORVU0Hr1G016330
GO:0060255	regulation of macromolecule metabolic process	biological_process	0.76041	1	3	51	1825	23436	HORVU2Hr1G081260,HORVU4Hr1G029350,HORVU0Hr1G039600
GO:0043436	oxoacid metabolic process	biological_process	0.76228	1	1	51	625	23436	HORVU0Hr1G016330
GO:0006082	organic acid metabolic process	biological_process	0.76295	1	1	51	627	23436	HORVU0Hr1G016330
GO:0006811	ion transport	biological_process	0.76601	1	1	51	619	23436	HORVU1Hr1G067550
GO:0090304	nucleic acid metabolic process	biological_process	0.76949	1	5	51	2810	23436	HORVU6Hr1G039350,HORVU0Hr1G039600,HORVU4Hr1G029350,HORVU2Hr1G081260,HORVU6Hr1G087960
GO:0006629	lipid metabolic process	biological_process	0.77759	1	1	51	635	23436	HORVU6Hr1G074540
GO:0006725	cellular aromatic compound metabolic process	biological_process	0.77819	1	6	51	3389	23436	HORVU6Hr1G039350,HORVU0Hr1G039600,HORVU4Hr1G029350,HORVU2Hr1G081260,HORVU0Hr1G016330,HORVU6Hr1G087960
GO:0050896	response to stimulus	biological_process	0.78431	1	3	51	1828	23436	HORVU1Hr1G081270,HORVU3Hr1G027850,HORVU6Hr1G039290
GO:0044707	single-multicellular organism process	biological_process	0.79262	1	1	51	590	23436	HORVU6Hr1G074540
GO:0032501	multicellular organismal process	biological_process	0.7978	1	1	51	598	23436	HORVU6Hr1G074540
GO:0034654	nucleobase-containing compound biosynthetic process	biological_process	0.80253	1	3	51	1974	23436	HORVU4Hr1G029350,HORVU0Hr1G039600,HORVU2Hr1G081260
GO:0019222	regulation of metabolic process	biological_process	0.81755	1	3	51	2044	23436	HORVU2Hr1G081260,HORVU4Hr1G029350,HORVU0Hr1G039600
GO:0009507	chloroplast	cellular_component	0.82697	1	1	51	897	23436	HORVU2Hr1G081320
GO:0009536	plastid	cellular_component	0.83539	1	1	51	919	23436	HORVU2Hr1G081320
GO:0044271	cellular nitrogen compound biosynthetic process	biological_process	0.84157	1	3	51	2125	23436	HORVU0Hr1G039600,HORVU4Hr1G029350,HORVU2Hr1G081260
GO:0018130	heterocycle biosynthetic process	biological_process	0.84229	1	3	51	2133	23436	HORVU2Hr1G081260,HORVU4Hr1G029350,HORVU0Hr1G039600
GO:0006807	nitrogen compound metabolic process	biological_process	0.84656	1	6	51	3700	23436	HORVU2Hr1G081260,HORVU0Hr1G016330,HORVU6Hr1G087960,HORVU6Hr1G039350,HORVU0Hr1G039600,HORVU4Hr1G029350
GO:0006139	nucleobase-containing compound metabolic process	biological_process	0.84857	1	5	51	3169	23436	HORVU6Hr1G087960,HORVU2Hr1G081260,HORVU4Hr1G029350,HORVU0Hr1G039600,HORVU6Hr1G039350
GO:0006355	regulation of transcription, DNA-dependent	biological_process	0.85141	1	2	51	1582	23436	HORVU4Hr1G029350,HORVU0Hr1G039600
GO:2001141	regulation of RNA biosynthetic process	biological_process	0.85141	1	2	51	1582	23436	HORVU4Hr1G029350,HORVU0Hr1G039600
GO:0051252	regulation of RNA metabolic process	biological_process	0.85369	1	2	51	1589	23436	HORVU4Hr1G029350,HORVU0Hr1G039600
GO:0050789	regulation of biological process	biological_process	0.85685	1	4	51	2712	23436	HORVU0Hr1G039600,HORVU4Hr1G029350,HORVU4Hr1G006710,HORVU2Hr1G081260
GO:0005575	cellular_component	cellular_component	0.86147	1	19	51	9983	23436	HORVU3Hr1G053350,HORVU0Hr1G016330,HORVU6Hr1G074540,HORVU6Hr1G034900,HORVU4Hr1G006730,HORVU2Hr1G081320,HORVU1Hr1G067530,HORVU7Hr1G113680,HORVU2Hr1G086480,HORVU3Hr1G066650,HORVU4Hr1G006740,HORVU1Hr1G041580,HORVU4Hr1G073920,HORVU1Hr1G081270,HORVU1Hr1G067550,HORVU3Hr1G027850,HORVU7Hr1G113760,HORVU2Hr1G066830,HORVU3Hr1G066640
GO:1901564	organonitrogen compound metabolic process	biological_process	0.86175	1	1	51	884	23436	HORVU0Hr1G016330
GO:0019219	regulation of nucleobase-containing compound metabolic process	biological_process	0.86542	1	2	51	1634	23436	HORVU0Hr1G039600,HORVU4Hr1G029350
GO:0051171	regulation of nitrogen compound metabolic process	biological_process	0.86881	1	2	51	1644	23436	HORVU0Hr1G039600,HORVU4Hr1G029350
GO:2000112	regulation of cellular macromolecule biosynthetic process	biological_process	0.87107	1	2	51	1656	23436	HORVU4Hr1G029350,HORVU0Hr1G039600
GO:0010556	regulation of macromolecule biosynthetic process	biological_process	0.87157	1	2	51	1657	23436	HORVU4Hr1G029350,HORVU0Hr1G039600
GO:0031326	regulation of cellular biosynthetic process	biological_process	0.87315	1	2	51	1664	23436	HORVU4Hr1G029350,HORVU0Hr1G039600
GO:0009889	regulation of biosynthetic process	biological_process	0.87364	1	2	51	1665	23436	HORVU4Hr1G029350,HORVU0Hr1G039600
GO:0046483	heterocycle metabolic process	biological_process	0.88282	1	5	51	3375	23436	HORVU4Hr1G029350,HORVU0Hr1G039600,HORVU6Hr1G039350,HORVU6Hr1G087960,HORVU2Hr1G081260
GO:0034641	cellular nitrogen compound metabolic process	biological_process	0.88862	1	5	51	3396	23436	HORVU4Hr1G029350,HORVU0Hr1G039600,HORVU6Hr1G039350,HORVU6Hr1G087960,HORVU2Hr1G081260
GO:0016070	RNA metabolic process	biological_process	0.89011	1	3	51	2291	23436	HORVU2Hr1G081260,HORVU0Hr1G039600,HORVU4Hr1G029350
GO:0065007	biological regulation	biological_process	0.89093	1	4	51	2870	23436	HORVU2Hr1G081260,HORVU0Hr1G039600,HORVU4Hr1G006710,HORVU4Hr1G029350
GO:0080090	regulation of primary metabolic process	biological_process	0.89326	1	2	51	1752	23436	HORVU4Hr1G029350,HORVU0Hr1G039600
GO:0006351	transcription, DNA-dependent	biological_process	0.89424	1	2	51	1762	23436	HORVU4Hr1G029350,HORVU0Hr1G039600
GO:0031323	regulation of cellular metabolic process	biological_process	0.89986	1	2	51	1791	23436	HORVU0Hr1G039600,HORVU4Hr1G029350
GO:0050794	regulation of cellular process	biological_process	0.90432	1	3	51	2390	23436	HORVU0Hr1G039600,HORVU4Hr1G006710,HORVU4Hr1G029350
GO:0043234	protein complex	cellular_component	0.93018	1	1	51	1187	23436	HORVU4Hr1G073920
GO:0044424	intracellular part	cellular_component	0.95328	1	7	51	5327	23436	HORVU0Hr1G016330,HORVU4Hr1G006730,HORVU2Hr1G081320,HORVU4Hr1G073920,HORVU6Hr1G074540,HORVU2Hr1G066830,HORVU2Hr1G086480
GO:0005622	intracellular	cellular_component	0.96473	1	7	51	5499	23436	HORVU4Hr1G073920,HORVU2Hr1G086480,HORVU6Hr1G074540,HORVU2Hr1G066830,HORVU0Hr1G016330,HORVU2Hr1G081320,HORVU4Hr1G006730
GO:0043229	intracellular organelle	cellular_component	0.97142	1	5	51	4465	23436	HORVU6Hr1G074540,HORVU2Hr1G086480,HORVU2Hr1G066830,HORVU2Hr1G081320,HORVU4Hr1G006730
GO:0043226	organelle	cellular_component	0.97148	1	5	51	4466	23436	HORVU6Hr1G074540,HORVU2Hr1G066830,HORVU2Hr1G086480,HORVU2Hr1G081320,HORVU4Hr1G006730
GO:0044464	cell part	cellular_component	0.97858	1	7	51	5796	23436	HORVU2Hr1G081320,HORVU4Hr1G006730,HORVU0Hr1G016330,HORVU2Hr1G086480,HORVU6Hr1G074540,HORVU2Hr1G066830,HORVU4Hr1G073920
GO:0005623	cell	cellular_component	0.98113	1	7	51	5882	23436	HORVU0Hr1G016330,HORVU2Hr1G081320,HORVU4Hr1G006730,HORVU4Hr1G073920,HORVU6Hr1G074540,HORVU2Hr1G086480,HORVU2Hr1G066830
GO:0044422	organelle part	cellular_component	0.98186	1	1	51	1846	23436	HORVU2Hr1G081320
GO:0044446	intracellular organelle part	cellular_component	0.98186	1	1	51	1846	23436	HORVU2Hr1G081320
GO:0003677	DNA binding	molecular_function	0.98491	1	1	51	1935	23436	HORVU5Hr1G114920
GO:0043231	intracellular membrane-bounded organelle	cellular_component	0.99846	1	2	51	3711	23436	HORVU6Hr1G074540,HORVU2Hr1G081320
GO:0043227	membrane-bounded organelle	cellular_component	0.99846	1	2	51	3712	23436	HORVU2Hr1G081320,HORVU6Hr1G074540

## Sheet: KEGG analysis co-expressed gene
KEGG analysis of co-expressed protein coding genes
##Databases: KEGG PATHWAY
##Statistical test method: hypergeometric test / Fisher's exact test
##FDR correction method: Benjamini and Hochberg
#Term	Database	ID	Input number	Background number	P-Value	Corrected P-Value	Input	KEGG_ID/KO	Entrez_ID	Hyperlink
Metabolic pathways	KEGG PATHWAY	bdi01100	1330	1883	2.72415e-40	3.26897e-38	HORVU4Hr1G078470|HORVU5Hr1G113900|HORVU1Hr1G078140|HORVU7Hr1G030500|HORVU4Hr1G055350|HORVU7Hr1G019810|HORVU1Hr1G035210|HORVU6Hr1G056230|HORVU5Hr1G097020|HORVU4Hr1G017840|HORVU4Hr1G072880|HORVU6Hr1G035000|HORVU6Hr1G049150|HORVU5Hr1G004580|HORVU4Hr1G013370|HORVU3Hr1G075040|HORVU4Hr1G002270|HORVU5Hr1G002320|HORVU1Hr1G028570|HORVU1Hr1G066610|HORVU5Hr1G004630|HORVU1Hr1G043520|HORVU3Hr1G029200|HORVU5Hr…	bdi:100821142|bdi:100824270|bdi:100845994|bdi:100823534|bdi:100836993|bdi:100836478|bdi:100822912|bdi:100821527|bdi:100826805|bdi:100837450|bdi:100842280|bdi:104583450|bdi:6439835|bdi:6439844|bdi:100832416|bdi:100839095|bdi:100837608|bdi:100837014|bdi:100822901|bdi:100826228|bdi:6439798|bdi:100834726|bdi:100842943|bdi:6439778|bdi:100837122|bdi:100838090|bdi:100835507|bdi:100828271|bdi:100845869|b…	100821142|100824270|100845994|100823534|100836993|100836478|100822912|100821527|100826805|100837450|100842280|104583450|6439835|6439844|100832416|100839095|100837608|100837014|100822901|100826228|6439798|100834726|100842943|6439778|100837122|100838090|100835507|100828271|100845869|100836008|100827000|100842068|100827571|100829108|100837094|100822651|6439897|100846155|6439769|100840787|100834103|1…	http://www.genome.jp/kegg-bin/show_pathway?bdi01100/bdi:100846794%09red/bdi:100846793%09red/bdi:100845109%09red/bdi:100823548%09red/bdi:100844446%09red/bdi:100843272%09red/bdi:100840888%09red/bdi:100838319%09red/bdi:100846412%09red/bdi:100832624%09red/bdi:100833495%09red/bdi:100827592%09red/bdi:100840842%09red/bdi:100828599%09red/bdi:100829755%09red/bdi:100828452%09red/bdi:100840848%09red/bdi:100…
Biosynthesis of secondary metabolites	KEGG PATHWAY	bdi01110	701	1087	7.13214e-15	4.27928e-13	HORVU4Hr1G078470|HORVU4Hr1G073840|HORVU7Hr1G019810|HORVU6Hr1G056230|HORVU5Hr1G097020|HORVU6Hr1G035000|HORVU3Hr1G075040|HORVU4Hr1G002270|HORVU1Hr1G028570|HORVU1Hr1G066610|HORVU2Hr1G115700|HORVU0Hr1G001440|HORVU0Hr1G013900|HORVU1Hr1G078370|HORVU2Hr1G034040|HORVU6Hr1G075950|HORVU1Hr1G072780|HORVU5Hr1G072070|HORVU7Hr1G114020|HORVU1Hr1G088560|HORVU5Hr1G118710|HORVU7Hr1G045000|HORVU4Hr1G085940|HORVU7Hr…	bdi:100821142|bdi:100835770|bdi:100836478|bdi:100821527|bdi:100826805|bdi:104583450|bdi:100839095|bdi:100837608|bdi:100822901|bdi:100826228|bdi:100846674|bdi:100838090|bdi:100842068|bdi:100827571|bdi:100837094|bdi:100822651|bdi:100822226|bdi:100843210|bdi:100823225|bdi:100826361|bdi:100823739|bdi:100846467|bdi:100846374|bdi:100822620|bdi:100843065|bdi:100828897|bdi:100821730|bdi:100837848|bdi:100…	100821142|100835770|100836478|100821527|100826805|104583450|100839095|100837608|100822901|100826228|100846674|100838090|100842068|100827571|100837094|100822651|100822226|100843210|100823225|100826361|100823739|100846467|100846374|100822620|100843065|100828897|100821730|100837848|100835945|100841399|100841333|100838601|100836887|100825386|100838459|100835226|100832978|100846647|100830169|100840082…	http://www.genome.jp/kegg-bin/show_pathway?bdi01110/bdi:100830846%09red/bdi:104583414%09red/bdi:100831598%09red/bdi:100844522%09red/bdi:100827590%09red/bdi:100822074%09red/bdi:100840848%09red/bdi:100840924%09red/bdi:100828591%09red/bdi:100839607%09red/bdi:100833914%09red/bdi:100837096%09red/bdi:100826132%09red/bdi:100823497%09red/bdi:100831349%09red/bdi:100843225%09red/bdi:100844970%09red/bdi:100…
Ribosome	KEGG PATHWAY	bdi03010	249	315	1.32057e-11	5.28228e-10	HORVU3Hr1G078780|HORVU4Hr1G060970|HORVU7Hr1G020150|HORVU0Hr1G034970|HORVU2Hr1G066830|HORVU2Hr1G029240|HORVU3Hr1G062490|HORVU1Hr1G068640|HORVU5Hr1G075420|HORVU3Hr1G001140|HORVU4Hr1G019940|HORVU2Hr1G089070|HORVU5Hr1G092630|HORVU2Hr1G099230|HORVU4Hr1G046370|HORVU5Hr1G081590|HORVU5Hr1G115340|HORVU4Hr1G040950|HORVU2Hr1G057430|HORVU5Hr1G111640|HORVU5Hr1G036630|HORVU4Hr1G065080|HORVU2Hr1G043220|HORVU4Hr…	bdi:100845574|bdi:100845528|bdi:6439772|bdi:6439799|bdi:100846430|bdi:100837964|bdi:100837078|bdi:100840616|bdi:100837622|bdi:100833190|bdi:100843714|bdi:100830457|bdi:100839369|bdi:100824210|bdi:100834253|bdi:100843847|bdi:100822205|bdi:100831674|bdi:100829629|bdi:100843749|bdi:100843714|bdi:100828943|bdi:100827860|bdi:100832279|bdi:100833661|bdi:100831317|bdi:100831650|bdi:100829366|bdi:1008457…	100845574|100845528|6439772|6439799|100846430|100837964|100837078|100840616|100837622|100833190|100843714|100830457|100839369|100824210|100834253|100843847|100822205|100831674|100829629|100843749|100843714|100828943|100827860|100832279|100833661|100831317|100831650|100829366|100845739|100837803|100841775|100838410|106865870|100839931|100839722|100841719|100839822|100839931|100829243|6439799|10083…	http://www.genome.jp/kegg-bin/show_pathway?bdi03010/bdi:100824378%09red/bdi:100839846%09red/bdi:100828513%09red/bdi:100829194%09red/bdi:100828109%09red/bdi:6439857%09red/bdi:100845739%09red/bdi:100840840%09red/bdi:100822076%09red/bdi:100824924%09red/bdi:100840616%09red/bdi:100829900%09red/bdi:100833190%09red/bdi:100837964%09red/bdi:100822985%09red/bdi:100840045%09red/bdi:100831343%09red/bdi:10084…
Carbon metabolism	KEGG PATHWAY	bdi01200	197	237	1.01235e-10	3.03704e-09	HORVU4Hr1G078470|HORVU4Hr1G049590|HORVU5Hr1G112850|HORVU7Hr1G010790|HORVU3Hr1G068600|HORVU3Hr1G049900|HORVU7Hr1G019810|HORVU6Hr1G000650|HORVU4Hr1G003290|HORVU5Hr1G099820|HORVU2Hr1G032970|HORVU5Hr1G005980|HORVU4Hr1G011500|HORVU6Hr1G054520|HORVU4Hr1G007890|HORVU5Hr1G092920|HORVU3Hr1G029200|HORVU0Hr1G001440|HORVU7Hr1G094240|HORVU7Hr1G006160|HORVU0Hr1G013900|HORVU4Hr1G067610|HORVU2Hr1G005150|HORVU4Hr…	bdi:100821142|bdi:100821540|bdi:100825328|bdi:100833284|bdi:100830323|bdi:100843460|bdi:100836478|bdi:100838606|bdi:100835468|bdi:100838601|bdi:100838155|bdi:100834135|bdi:100843106|bdi:100845915|bdi:100838038|bdi:100827441|bdi:100842943|bdi:100838090|bdi:100828171|bdi:100836182|bdi:100842068|bdi:100832897|bdi:100833965|bdi:100826802|bdi:100829108|bdi:100822275|bdi:100837587|bdi:100839382|bdi:100…	100821142|100821540|100825328|100833284|100830323|100843460|100836478|100838606|100835468|100838601|100838155|100834135|100843106|100845915|100838038|100827441|100842943|100838090|100828171|100836182|100842068|100832897|100833965|100826802|100829108|100822275|100837587|100839382|100826327|100829841|100836807|100844236|100839844|100842521|100841750|6439897|100825584|100825584|100830710|100828897|1…	http://www.genome.jp/kegg-bin/show_pathway?bdi01200/bdi:100839844%09red/bdi:100846793%09red/bdi:100830190%09red/bdi:100837013%09red/bdi:100842068%09red/bdi:100830323%09red/bdi:100828452%09red/bdi:100842280%09red/bdi:100840924%09red/bdi:100834135%09red/bdi:100825328%09red/bdi:100827441%09red/bdi:100823497%09red/bdi:100843225%09red/bdi:100845033%09red/bdi:100841333%09red/bdi:100829343%09red/bdi:100…
Oxidative phosphorylation	KEGG PATHWAY	bdi00190	124	129	1.01023e-09	2.42456e-08	HORVU5Hr1G064770|HORVU1Hr1G048090|HORVU1Hr1G037870|HORVU1Hr1G035210|HORVU0Hr1G024810|HORVU6Hr1G064590|HORVU6Hr1G049150|HORVU1Hr1G057570|HORVU0Hr1G025010|HORVU0Hr1G034160|HORVU1Hr1G038040|HORVU7Hr1G087190|HORVU0Hr1G033050|AGP50759|HORVU6Hr1G037410|HORVU2Hr1G121880|HORVU7Hr1G091260|HORVU7Hr1G037330|HORVU3Hr1G068360|HORVU4Hr1G052900|HORVU1Hr1G050740|HORVU0Hr1G019950|HORVU4Hr1G052890|HORVU3Hr1G047510…	bdi:6439817|bdi:6439808|bdi:6439769|bdi:100822912|bdi:6439835|bdi:6439845|bdi:6439835|bdi:100844879|bdi:6439820|bdi:6439789|bdi:6439769|bdi:100835507|bdi:6439896|bdi:6439869|bdi:6439817|bdi:6439820|bdi:100836008|bdi:100827000|bdi:100827781|bdi:100827411|bdi:100839536|bdi:6439769|bdi:100827411|bdi:100829903|bdi:100825754|bdi:6439817|bdi:100834093|bdi:6439854|bdi:6439769|bdi:6439825|bdi:100828139|b…	6439817|6439808|6439769|100822912|6439835|6439845|6439835|100844879|6439820|6439789|6439769|100835507|6439896|6439869|6439817|6439820|100836008|100827000|100827781|100827411|100839536|6439769|100827411|100829903|100825754|6439817|100834093|6439854|6439769|6439825|100828139|6439869|100843484|100824830|6439869|100837484|6439896|6439854|100842214|100827916|6439820|100845688|100821202|6439845|6439820…	http://www.genome.jp/kegg-bin/show_pathway?bdi00190/bdi:6439817%09red/bdi:100822912%09red/bdi:100843297%09red/bdi:100832532%09red/bdi:6439854%09red/bdi:100828292%09red/bdi:100844839%09red/bdi:100829807%09red/bdi:100833047%09red/bdi:100829755%09red/bdi:100832644%09red/bdi:100827337%09red/bdi:100845666%09red/bdi:100832063%09red/bdi:100829903%09red/bdi:100839796%09red/bdi:100827000%09red/bdi:1008360…
Biosynthesis of amino acids	KEGG PATHWAY	bdi01230	162	220	9.98313e-07	1.99663e-05	HORVU4Hr1G058840|HORVU6Hr1G091950|HORVU1Hr1G021120|HORVU4Hr1G002280|HORVU7Hr1G010790|HORVU4Hr1G057130|HORVU7Hr1G019810|HORVU4Hr1G003290|HORVU5Hr1G099820|HORVU5Hr1G097020|HORVU0Hr1G017370|HORVU5Hr1G005980|HORVU7Hr1G028540|HORVU4Hr1G011500|HORVU6Hr1G054520|HORVU4Hr1G002270|HORVU6Hr1G063560|HORVU4Hr1G087100|HORVU2Hr1G072210|HORVU2Hr1G115700|HORVU7Hr1G094240|HORVU3Hr1G088570|HORVU4Hr1G013720|HORVU4Hr…	bdi:100822892|bdi:100838918|bdi:100834116|bdi:100824461|bdi:100833284|bdi:100837724|bdi:100836478|bdi:100835468|bdi:100838601|bdi:100826805|bdi:100831644|bdi:100834135|bdi:100836410|bdi:100843106|bdi:100845915|bdi:100837608|bdi:100843457|bdi:100837615|bdi:100829551|bdi:100846674|bdi:100828171|bdi:100825584|bdi:100827960|bdi:100832897|bdi:100826802|bdi:100822275|bdi:100846818|bdi:100835471|bdi:100…	100822892|100838918|100834116|100824461|100833284|100837724|100836478|100835468|100838601|100826805|100831644|100834135|100836410|100843106|100845915|100837608|100843457|100837615|100829551|100846674|100828171|100825584|100827960|100832897|100826802|100822275|100846818|100835471|100834744|100829970|100836807|100826132|100842521|100822226|100828003|100824801|100828645|100840977|100844752|100822858…	http://www.genome.jp/kegg-bin/show_pathway?bdi01230/bdi:100843014%09red/bdi:100826259%09red/bdi:100840720%09red/bdi:100821636%09red/bdi:100834135%09red/bdi:100837096%09red/bdi:100842743%09red/bdi:100831737%09red/bdi:100835471%09red/bdi:100831349%09red/bdi:100839441%09red/bdi:100830050%09red/bdi:100824801%09red/bdi:100841333%09red/bdi:100829343%09red/bdi:100828562%09red/bdi:100842850%09red/bdi:100…
Pyruvate metabolism	KEGG PATHWAY	bdi00620	70	75	7.80654e-06	0.000133826	HORVU6Hr1G001270|HORVU3Hr1G105880|HORVU2Hr1G092540|HORVU5Hr1G112850|HORVU5Hr1G079490|HORVU0Hr1G009910|HORVU2Hr1G084130|HORVU3Hr1G068600|HORVU7Hr1G080510|HORVU2Hr1G010100|HORVU4Hr1G003290|HORVU5Hr1G061140|HORVU2Hr1G050980|HORVU6Hr1G061270|HORVU3Hr1G058460|HORVU1Hr1G081550|HORVU7Hr1G042880|HORVU1Hr1G054380|HORVU5Hr1G092920|HORVU3Hr1G029200|HORVU2Hr1G010440|HORVU3Hr1G000760|HORVU5Hr1G041120|HORVU5Hr…	bdi:100824147|bdi:100834926|bdi:100824147|bdi:100825328|bdi:100832703|bdi:100835788|bdi:100830169|bdi:100830323|bdi:100836533|bdi:100825073|bdi:100835468|bdi:100830979|bdi:100838567|bdi:100836459|bdi:100831548|bdi:100838923|bdi:100833155|bdi:100830749|bdi:100827441|bdi:100842943|bdi:100846375|bdi:100836749|bdi:100824548|bdi:100832390|bdi:100821914|bdi:100831288|bdi:100830020|bdi:100823647|bdi:100…	100824147|100834926|100824147|100825328|100832703|100835788|100830169|100830323|100836533|100825073|100835468|100830979|100838567|100836459|100831548|100838923|100833155|100830749|100827441|100842943|100846375|100836749|100824548|100832390|100821914|100831288|100830020|100823647|100840523|100830109|100829108|100831277|100832576|100841497|100841049|100838923|100832550|100823497|100827025|100836807…	http://www.genome.jp/kegg-bin/show_pathway?bdi00620/bdi:100839844%09red/bdi:100832576%09red/bdi:100835468%09red/bdi:100832550%09red/bdi:100838923%09red/bdi:100838011%09red/bdi:100830323%09red/bdi:100824147%09red/bdi:100822502%09red/bdi:100831288%09red/bdi:100823154%09red/bdi:100827025%09red/bdi:100825073%09red/bdi:100834647%09red/bdi:100846734%09red/bdi:100823497%09red/bdi:100837564%09red/bdi:100…
RNA transport	KEGG PATHWAY	bdi03013	116	154	1.57484e-05	0.000236226	HORVU7Hr1G063970|HORVU6Hr1G020910|HORVU4Hr1G050630|HORVU4Hr1G014100|HORVU5Hr1G021530|HORVU6Hr1G059150|HORVU5Hr1G067790|HORVU5Hr1G045070|HORVU7Hr1G073750|HORVU7Hr1G073770|HORVU4Hr1G066290|HORVU7Hr1G077420|HORVU3Hr1G113940|HORVU4Hr1G055910|HORVU2Hr1G087390|HORVU3Hr1G026980|HORVU2Hr1G068360|HORVU5Hr1G124770|HORVU4Hr1G063000|HORVU3Hr1G110470|HORVU2Hr1G011700|HORVU6Hr1G094560|HORVU1Hr1G088760|HORVU5Hr…	bdi:100828713|bdi:100843793|bdi:100827004|bdi:100822093|bdi:100845669|bdi:100845822|bdi:100841579|bdi:100842806|bdi:100844278|bdi:100844278|bdi:100845532|bdi:100828610|bdi:100835514|bdi:100827513|bdi:100829057|bdi:100842837|bdi:100826610|bdi:100833436|bdi:100838940|bdi:100845778|bdi:100821328|bdi:100830518|bdi:100829584|bdi:100821041|bdi:100843152|bdi:100832457|bdi:100841470|bdi:100820956|bdi:100…	100828713|100843793|100827004|100822093|100845669|100845822|100841579|100842806|100844278|100844278|100845532|100828610|100835514|100827513|100829057|100842837|100826610|100833436|100838940|100845778|100821328|100830518|100829584|100821041|100843152|100832457|100841470|100820956|100833366|100830829|100845086|100844543|100835940|100834865|100837926|100823621|100836953|100825336|100828859|100830083…	http://www.genome.jp/kegg-bin/show_pathway?bdi03013/bdi:100845532%09red/bdi:100843152%09red/bdi:100833717%09red/bdi:100842837%09red/bdi:100828108%09red/bdi:100846343%09red/bdi:100836380%09red/bdi:100837986%09red/bdi:100828610%09red/bdi:100843793%09red/bdi:100837258%09red/bdi:100822271%09red/bdi:100827513%09red/bdi:100842622%09red/bdi:100823283%09red/bdi:100820956%09red/bdi:100822809%09red/bdi:100…
Glycolysis / Gluconeogenesis	KEGG PATHWAY	bdi00010	96	121	2.03106e-05	0.000270808	HORVU2Hr1G092540|HORVU4Hr1G078470|HORVU5Hr1G112850|HORVU7Hr1G019810|HORVU4Hr1G003290|HORVU7Hr1G109280|HORVU6Hr1G054520|HORVU1Hr1G054380|HORVU0Hr1G001440|HORVU2Hr1G101360|HORVU6Hr1G061270|HORVU5Hr1G056390|HORVU2Hr1G034040|HORVU3Hr1G105380|HORVU4Hr1G016520|HORVU4Hr1G078460|HORVU6Hr1G090810|HORVU3Hr1G088570|HORVU6Hr1G072830|HORVU6Hr1G090260|HORVU4Hr1G062440|HORVU4Hr1G055460|HORVU3Hr1G059470|HORVU5Hr…	bdi:100824147|bdi:100821142|bdi:100825328|bdi:100836478|bdi:100835468|bdi:100833448|bdi:100845915|bdi:100830749|bdi:100838090|bdi:100834458|bdi:100836459|bdi:100824234|bdi:100837094|bdi:100826327|bdi:100836807|bdi:100844236|bdi:100839844|bdi:100825584|bdi:100833155|bdi:100828897|bdi:100830661|bdi:100822858|bdi:100841333|bdi:100840260|bdi:100837902|bdi:100844522|bdi:100846462|bdi:100821809|bdi:100…	100824147|100821142|100825328|100836478|100835468|100833448|100845915|100830749|100838090|100834458|100836459|100824234|100837094|100826327|100836807|100844236|100839844|100825584|100833155|100828897|100830661|100822858|100841333|100840260|100837902|100844522|100846462|100821809|100828068|100827025|100821500|100827441|100843931|100822970|100823497|100830979|100835217|100842850|100831948|100829343…	http://www.genome.jp/kegg-bin/show_pathway?bdi00010/bdi:100839844%09red/bdi:100834031%09red/bdi:100821809%09red/bdi:100822970%09red/bdi:100824234%09red/bdi:100828068%09red/bdi:100822858%09red/bdi:100833307%09red/bdi:100844522%09red/bdi:100836807%09red/bdi:100837013%09red/bdi:100833891%09red/bdi:100836478%09red/bdi:100831816%09red/bdi:100824147%09red/bdi:100835392%09red/bdi:100835468%09red/bdi:100…
Amino sugar and nucleotide sugar metabolism	KEGG PATHWAY	bdi00520	98	129	5.45237e-05	0.000654284	HORVU2Hr1G104110|HORVU0Hr1G002120|HORVU5Hr1G076230|HORVU7Hr1G039880|HORVU2Hr1G100380|HORVU4Hr1G060390|HORVU1Hr1G052430|HORVU1Hr1G082380|HORVU5Hr1G077110|HORVU0Hr1G001440|HORVU7Hr1G038710|HORVU3Hr1G073780|HORVU4Hr1G069230|HORVU4Hr1G060380|HORVU3Hr1G105380|HORVU0Hr1G014150|HORVU3Hr1G023370|HORVU1Hr1G062030|HORVU7Hr1G074300|HORVU1Hr1G088560|HORVU1Hr1G058810|HORVU4Hr1G004440|HORVU2Hr1G033100|HORVU2Hr…	bdi:100836931|bdi:100828240|bdi:100837463|bdi:100841669|bdi:100827240|bdi:100838729|bdi:100829018|bdi:100830843|bdi:100824116|bdi:100838090|bdi:100831015|bdi:100828998|bdi:100844922|bdi:100838729|bdi:100826327|bdi:100839765|bdi:100839765|bdi:100843539|bdi:100824101|bdi:100826361|bdi:100834000|bdi:100836721|bdi:100836426|bdi:100821178|bdi:100837928|bdi:100824186|bdi:100843298|bdi:100841376|bdi:100…	100836931|100828240|100837463|100841669|100827240|100838729|100829018|100830843|100824116|100838090|100831015|100828998|100844922|100838729|100826327|100839765|100839765|100843539|100824101|100826361|100834000|100836721|100836426|100821178|100837928|100824186|100843298|100841376|100824812|100821500|100831467|100820868|100840467|100821537|100843109|100826076|100838089|100832788|100824332|100822749…	http://www.genome.jp/kegg-bin/show_pathway?bdi00520/bdi:100824186%09red/bdi:100843298%09red/bdi:100841834%09red/bdi:100833109%09red/bdi:100824332%09red/bdi:100836931%09red/bdi:100829812%09red/bdi:100839228%09red/bdi:100822211%09red/bdi:100839279%09red/bdi:100843109%09red/bdi:100827516%09red/bdi:100833615%09red/bdi:100830469%09red/bdi:100825154%09red/bdi:100845999%09red/bdi:100836426%09red/bdi:100…
Purine metabolism	KEGG PATHWAY	bdi00230	116	163	8.68047e-05	0.00094696	HORVU5Hr1G080050|HORVU7Hr1G058860|HORVU5Hr1G050250|HORVU4Hr1G003290|HORVU0Hr1G034370|HORVU4Hr1G017480|HORVU4Hr1G045370|HORVU7Hr1G108960|HORVU6Hr1G087960|HORVU4Hr1G001140|HORVU1Hr1G054380|HORVU1Hr1G043520|HORVU7Hr1G094240|HORVU7Hr1G037130|HORVU4Hr1G082290|HORVU4Hr1G016520|HORVU4Hr1G090310|HORVU7Hr1G064240|HORVU2Hr1G070850|HORVU4Hr1G052090|HORVU2Hr1G119460|HORVU7Hr1G049510|HORVU2Hr1G069780|HORVU4Hr…	bdi:100836085|bdi:100823930|bdi:100833824|bdi:100835468|bdi:106865719|bdi:100827521|bdi:106865719|bdi:100835283|bdi:100839518|bdi:104584736|bdi:100830749|bdi:100834726|bdi:100828171|bdi:100841250|bdi:100828429|bdi:100836807|bdi:100842521|bdi:100838315|bdi:100835695|bdi:100846064|bdi:100823647|bdi:100841354|bdi:100832512|bdi:100834835|bdi:100841333|bdi:100825126|bdi:100830252|bdi:100845980|bdi:100…	100836085|100823930|100833824|100835468|106865719|100827521|106865719|100835283|100839518|104584736|100830749|100834726|100828171|100841250|100828429|100836807|100842521|100838315|100835695|100846064|100823647|100841354|100832512|100834835|100841333|100825126|100830252|100845980|100825022|100840281|100832978|100844690|100831421|100823793|100822387|100838929|106865719|100831395|100822243|100838357…	http://www.genome.jp/kegg-bin/show_pathway?bdi00230/bdi:100844446%09red/bdi:100823793%09red/bdi:104584378%09red/bdi:100822387%09red/bdi:100827592%09red/bdi:100822074%09red/bdi:100834726%09red/bdi:100826949%09red/bdi:100844321%09red/bdi:100835283%09red/bdi:100841333%09red/bdi:100834806%09red/bdi:100840281%09red/bdi:100827925%09red/bdi:100835644%09red/bdi:100835768%09red/bdi:100833252%09red/bdi:100…
Cysteine and methionine metabolism	KEGG PATHWAY	bdi00270	74	91	9.97988e-05	0.000962039	HORVU4Hr1G016410|HORVU4Hr1G081310|HORVU5Hr1G067490|HORVU0Hr1G039040|HORVU4Hr1G036280|HORVU7Hr1G079430|HORVU4Hr1G075360|HORVU5Hr1G082120|HORVU2Hr1G058800|HORVU6Hr1G027390|HORVU4Hr1G031510|HORVU5Hr1G067530|HORVU5Hr1G012200|HORVU5Hr1G053950|HORVU3Hr1G058460|HORVU0Hr1G017370|HORVU5Hr1G005980|HORVU7Hr1G100570|HORVU3Hr1G096500|HORVU7Hr1G028540|HORVU1Hr1G081550|HORVU4Hr1G002270|HORVU6Hr1G063560|HORVU2Hr…	bdi:100834960|bdi:100822275|bdi:100838946|bdi:100829061|bdi:100837599|bdi:100831817|bdi:100846647|bdi:100834135|bdi:100829061|bdi:100827678|bdi:100828620|bdi:100838946|bdi:100832079|bdi:100835465|bdi:100831548|bdi:100831644|bdi:100834135|bdi:100837821|bdi:100834482|bdi:100836410|bdi:100838923|bdi:100837608|bdi:100843457|bdi:100835065|bdi:100837003|bdi:100845808|bdi:100837682|bdi:100843234|bdi:100…	100834960|100822275|100838946|100829061|100837599|100831817|100846647|100834135|100829061|100827678|100828620|100838946|100832079|100835465|100831548|100831644|100834135|100837821|100834482|100836410|100838923|100837608|100843457|100835065|100837003|100845808|100837682|100843234|100833284|100824461|100839737|100839084|100840147|100832897|100837096|100836808|100825651|100832576|100846734|100833284…	http://www.genome.jp/kegg-bin/show_pathway?bdi00270/bdi:100836971%09red/bdi:100845808%09red/bdi:100832576%09red/bdi:100832550%09red/bdi:100839737%09red/bdi:100838923%09red/bdi:100825651%09red/bdi:100835065%09red/bdi:100826805%09red/bdi:100831817%09red/bdi:100828612%09red/bdi:100837599%09red/bdi:100828599%09red/bdi:100834135%09red/bdi:100834482%09red/bdi:100831152%09red/bdi:100837096%09red/bdi:100…
Pyrimidine metabolism	KEGG PATHWAY	bdi00240	95	127	0.000104221	0.000962039	HORVU5Hr1G080050|HORVU5Hr1G050250|HORVU0Hr1G034370|HORVU4Hr1G045370|HORVU6Hr1G087960|HORVU5Hr1G002320|HORVU4Hr1G016350|HORVU3Hr1G074280|HORVU4Hr1G077000|HORVU7Hr1G037130|HORVU4Hr1G043970|HORVU2Hr1G075740|HORVU7Hr1G064240|HORVU3Hr1G112590|HORVU5Hr1G043080|HORVU4Hr1G051210|HORVU7Hr1G059050|HORVU2Hr1G026210|HORVU1Hr1G055440|HORVU3Hr1G020860|HORVU1Hr1G057950|HORVU3Hr1G026230|HORVU1Hr1G083370|HORVU1Hr…	bdi:100836085|bdi:100833824|bdi:106865719|bdi:106865719|bdi:100839518|bdi:100837014|bdi:100834353|bdi:100832858|bdi:100825346|bdi:100841250|bdi:100846155|bdi:100844690|bdi:100838315|bdi:100834404|bdi:100840962|bdi:100834835|bdi:100824618|bdi:100846276|bdi:100825022|bdi:100830304|bdi:100844690|bdi:100831421|bdi:100835449|bdi:100823793|bdi:100822387|bdi:106865719|bdi:100831395|bdi:100822932|bdi:100…	100836085|100833824|106865719|106865719|100839518|100837014|100834353|100832858|100825346|100841250|100846155|100844690|100838315|100834404|100840962|100834835|100824618|100846276|100825022|100830304|100844690|100831421|100835449|100823793|100822387|106865719|100831395|100822932|100838357|100827521|100846794|100833252|104584736|104583855|100844321|100840396|100829409|100834726|100844446|100840869…	http://www.genome.jp/kegg-bin/show_pathway?bdi00240/bdi:100846794%09red/bdi:100844446%09red/bdi:100837014%09red/bdi:100823793%09red/bdi:104584378%09red/bdi:100822387%09red/bdi:100827592%09red/bdi:100840842%09red/bdi:100834726%09red/bdi:100824618%09red/bdi:100829068%09red/bdi:100821601%09red/bdi:100846155%09red/bdi:100844321%09red/bdi:100834806%09red/bdi:100835644%09red/bdi:100833252%09red/bdi:100…
Peroxisome	KEGG PATHWAY	bdi04146	65	80	0.000258773	0.00211639	HORVU4Hr1G060990|HORVU4Hr1G067390|HORVU6Hr1G091130|HORVU4Hr1G066370|HORVU5Hr1G089230|HORVU7Hr1G020270|HORVU7Hr1G092230|HORVU2Hr1G060000|HORVU1Hr1G022840|HORVU7Hr1G008390|HORVU6Hr1G051590|HORVU4Hr1G074700|HORVU6Hr1G010840|HORVU3Hr1G031030|HORVU5Hr1G124820|HORVU4Hr1G019780|HORVU4Hr1G007050|HORVU3Hr1G059140|HORVU5Hr1G040740|HORVU7Hr1G049870|HORVU3Hr1G033920|HORVU5Hr1G052100|HORVU5Hr1G016400|HORVU2Hr…	bdi:100845836|bdi:100828127|bdi:100834503|bdi:100845840|bdi:100842081|bdi:100822349|bdi:100822349|bdi:106865847|bdi:100846887|bdi:100838250|bdi:100841307|bdi:100845156|bdi:100824216|bdi:100838374|bdi:100822349|bdi:100838033|bdi:100833021|bdi:100838694|bdi:100827728|bdi:100842260|bdi:100837775|bdi:100842259|bdi:100843682|bdi:100836570|bdi:100826475|bdi:100841530|bdi:100831056|bdi:106865857|bdi:100…	100845836|100828127|100834503|100845840|100842081|100822349|100822349|106865847|100846887|100838250|100841307|100845156|100824216|100838374|100822349|100838033|100833021|100838694|100827728|100842260|100837775|100842259|100843682|100836570|100826475|100841530|100831056|106865857|100827426|100839293|100842068|100827961|100839582|100830679|100840092|100830466|100821323|100832904|100837485|100822349…	http://www.genome.jp/kegg-bin/show_pathway?bdi04146/bdi:100836670%09red/bdi:100838861%09red/bdi:100833021%09red/bdi:100840092%09red/bdi:100824216%09red/bdi:100832643%09red/bdi:100845840%09red/bdi:100825157%09red/bdi:100832904%09red/bdi:100831056%09red/bdi:100841774%09red/bdi:100821231%09red/bdi:100831009%09red/bdi:100837775%09red/bdi:100837485%09red/bdi:100822349%09red/bdi:100846887%09red/bdi:100…
Spliceosome	KEGG PATHWAY	bdi03040	131	197	0.000264549	0.00211639	HORVU6Hr1G077540|HORVU4Hr1G053550|HORVU5Hr1G080010|HORVU2Hr1G075680|HORVU6Hr1G011910|HORVU2Hr1G109760|HORVU6Hr1G020850|HORVU1Hr1G077470|HORVU1Hr1G039050|HORVU3Hr1G037080|HORVU7Hr1G122590|HORVU1Hr1G018060|HORVU4Hr1G055040|HORVU4Hr1G046940|HORVU7Hr1G119810|HORVU7Hr1G077420|HORVU1Hr1G056490|HORVU7Hr1G059320|HORVU7Hr1G118650|HORVU5Hr1G111410|HORVU3Hr1G035450|HORVU1Hr1G009950|HORVU4Hr1G059390|HORVU4Hr…	bdi:100840735|bdi:100831375|bdi:100830760|bdi:100842673|bdi:100841146|bdi:100828958|bdi:100839729|bdi:100842233|bdi:100829617|bdi:100836755|bdi:100827861|bdi:100837258|bdi:100845326|bdi:100842985|bdi:100830291|bdi:100828610|bdi:100837074|bdi:100828616|bdi:100845877|bdi:100837460|bdi:100823370|bdi:100826232|bdi:100827922|bdi:100842063|bdi:100843379|bdi:100838398|bdi:100827377|bdi:100846703|bdi:100…	100840735|100831375|100830760|100842673|100841146|100828958|100839729|100842233|100829617|100836755|100827861|100837258|100845326|100842985|100830291|100828610|100837074|100828616|100845877|100837460|100823370|100826232|100827922|100842063|100843379|100838398|100827377|100846703|100821328|100837552|100825209|100843152|100833715|100826831|100834993|100839026|100824836|100833715|100842258|100837275…	http://www.genome.jp/kegg-bin/show_pathway?bdi03040/bdi:100843152%09red/bdi:100835845%09red/bdi:100833715%09red/bdi:100825761%09red/bdi:100832027%09red/bdi:100846717%09red/bdi:100824274%09red/bdi:100829617%09red/bdi:100845326%09red/bdi:100837552%09red/bdi:100837258%09red/bdi:100842233%09red/bdi:100842985%09red/bdi:100825082%09red/bdi:100838348%09red/bdi:100840289%09red/bdi:100843308%09red/bdi:100…
Protein processing in endoplasmic reticulum	KEGG PATHWAY	bdi04141	128	192	0.000286408	0.00214806	HORVU1Hr1G022990|HORVU6Hr1G001700|HORVU3Hr1G045150|HORVU6Hr1G059710|HORVU5Hr1G092610|HORVU3Hr1G075870|HORVU6Hr1G048550|HORVU4Hr1G082050|HORVU3Hr1G014730|HORVU4Hr1G041690|HORVU7Hr1G083770|HORVU7Hr1G117000|HORVU4Hr1G003600|HORVU4Hr1G059390|HORVU7Hr1G116420|HORVU4Hr1G067520|HORVU7Hr1G058340|HORVU4Hr1G055500|HORVU5Hr1G060920|HORVU2Hr1G127740|HORVU0Hr1G008470|HORVU1Hr1G020390|HORVU2Hr1G048680|HORVU1Hr…	bdi:100836952|bdi:100842556|bdi:100826223|bdi:100825013|bdi:100844844|bdi:100846508|bdi:100833804|bdi:100825650|bdi:100822025|bdi:100828636|bdi:100845817|bdi:100823353|bdi:100830874|bdi:100827922|bdi:100827964|bdi:100830771|bdi:100831214|bdi:100823707|bdi:100830156|bdi:100837133|bdi:100839035|bdi:100824990|bdi:100836739|bdi:100824498|bdi:100837496|bdi:100829242|bdi:100840035|bdi:100843879|bdi:100…	100836952|100842556|100826223|100825013|100844844|100846508|100833804|100825650|100822025|100828636|100845817|100823353|100830874|100827922|100827964|100830771|100831214|100823707|100830156|100837133|100839035|100824990|100836739|100824498|100837496|100829242|100840035|100843879|100823267|100843879|100843046|100845129|100846508|100832848|100831984|100838474|100828912|100831062|100830628|100821498…	http://www.genome.jp/kegg-bin/show_pathway?bdi04141/bdi:100824161%09red/bdi:100839035%09red/bdi:100837158%09red/bdi:100834448%09red/bdi:100837259%09red/bdi:100827296%09red/bdi:100821609%09red/bdi:100827752%09red/bdi:100842622%09red/bdi:100825082%09red/bdi:100831984%09red/bdi:100843308%09red/bdi:100825362%09red/bdi:100845644%09red/bdi:100823516%09red/bdi:100841313%09red/bdi:100839584%09red/bdi:100…
Ascorbate and aldarate metabolism	KEGG PATHWAY	bdi00053	37	38	0.000599507	0.00423181	HORVU6Hr1G001270|HORVU2Hr1G002010|HORVU2Hr1G092540|HORVU7Hr1G051570|HORVU5Hr1G096370|HORVU3Hr1G089030|HORVU5Hr1G031870|HORVU7Hr1G097020|HORVU6Hr1G012820|HORVU2Hr1G101730|HORVU4Hr1G021270|HORVU2Hr1G075970|HORVU5Hr1G104120|HORVU7Hr1G057430|HORVU6Hr1G061270|HORVU5Hr1G013840|HORVU5Hr1G062090|HORVU6Hr1G012810|HORVU4Hr1G057170|HORVU3Hr1G059390|HORVU5Hr1G043060|HORVU4Hr1G008270|HORVU4Hr1G017030|HORVU1Hr…	bdi:100824147|bdi:100836984|bdi:100824147|bdi:100828614|bdi:100841376|bdi:100833569|bdi:100842186|bdi:100845164|bdi:100843360|bdi:100831503|bdi:100840467|bdi:100836915|bdi:100838967|bdi:100839539|bdi:100836459|bdi:100840848|bdi:100831288|bdi:100843360|bdi:100838031|bdi:100824332|bdi:100840661|bdi:100841376|bdi:100843203|bdi:100826361|bdi:100845164|bdi:100833155|bdi:100826086|bdi:100827821|bdi:100…	100824147|100836984|100824147|100828614|100841376|100833569|100842186|100845164|100843360|100831503|100840467|100836915|100838967|100839539|100836459|100840848|100831288|100843360|100838031|100824332|100840661|100841376|100843203|100826361|100845164|100833155|100826086|100827821|100824332|100828749|104584764|100824698|100824147|100844148|100833155|100835945|100836159|	http://www.genome.jp/kegg-bin/show_pathway?bdi00053/bdi:100838967%09red/bdi:100836915%09red/bdi:100833155%09red/bdi:100824147%09red/bdi:100824332%09red/bdi:100840848%09red/bdi:100828614%09red/bdi:100831288%09red/bdi:100841376%09red/bdi:100839539%09red/bdi:100827821%09red/bdi:100824698%09red/bdi:100843203%09red/bdi:100826086%09red/bdi:100833569%09red/bdi:100828749%09red/bdi:100843360%09red/bdi:100…
Proteasome	KEGG PATHWAY	bdi03050	52	63	0.000793278	0.00528852	HORVU2Hr1G036390|HORVU6Hr1G083150|HORVU4Hr1G082980|HORVU5Hr1G110330|HORVU4Hr1G042970|HORVU3Hr1G037790|HORVU4Hr1G076770|HORVU6Hr1G036990|HORVU7Hr1G022970|HORVU7Hr1G027220|HORVU5Hr1G076130|HORVU6Hr1G054110|HORVU5Hr1G078810|HORVU5Hr1G076600|HORVU2Hr1G107280|HORVU5Hr1G083350|HORVU4Hr1G071480|HORVU2Hr1G083860|HORVU7Hr1G097500|HORVU4Hr1G040770|HORVU7Hr1G115980|HORVU4Hr1G055060|HORVU3Hr1G068660|HORVU7Hr…	bdi:100823086|bdi:100841713|bdi:100837080|bdi:100836232|bdi:100832386|bdi:100838466|bdi:100835050|bdi:100833280|bdi:100836232|bdi:100836430|bdi:100841686|bdi:100834731|bdi:100831784|bdi:100838471|bdi:100839111|bdi:100832386|bdi:100840664|bdi:100826927|bdi:100837709|bdi:100836191|bdi:100831014|bdi:100846138|bdi:100823086|bdi:100844854|bdi:100837709|bdi:100839111|bdi:100833650|bdi:100826582|bdi:100…	100823086|100841713|100837080|100836232|100832386|100838466|100835050|100833280|100836232|100836430|100841686|100834731|100831784|100838471|100839111|100832386|100840664|100826927|100837709|100836191|100831014|100846138|100823086|100844854|100837709|100839111|100833650|100826582|100830544|100843181|100822862|100826401|100845882|100841254|100832453|100834731|100830544|100837620|100835701|100832386…	http://www.genome.jp/kegg-bin/show_pathway?bdi03050/bdi:100825567%09red/bdi:100832453%09red/bdi:100822740%09red/bdi:100827540%09red/bdi:100840734%09red/bdi:100837709%09red/bdi:100841686%09red/bdi:100836430%09red/bdi:100832386%09red/bdi:100833650%09red/bdi:100845882%09red/bdi:100846138%09red/bdi:100844854%09red/bdi:100833280%09red/bdi:100839111%09red/bdi:100827041%09red/bdi:100843181%09red/bdi:100…
Galactose metabolism	KEGG PATHWAY	bdi00052	50	61	0.00109721	0.0067915	HORVU3Hr1G020780|HORVU3Hr1G054980|HORVU3Hr1G019580|HORVU4Hr1G086300|HORVU2Hr1G017900|HORVU7Hr1G001040|HORVU7Hr1G000250|HORVU7Hr1G019810|HORVU2Hr1G017880|HORVU7Hr1G097020|HORVU2Hr1G015700|HORVU5Hr1G014790|HORVU0Hr1G017050|HORVU0Hr1G001440|HORVU7Hr1G035630|HORVU1Hr1G043820|HORVU2Hr1G080070|HORVU5Hr1G055920|HORVU3Hr1G070300|HORVU2Hr1G034040|HORVU1Hr1G075680|HORVU4Hr1G007620|HORVU2Hr1G015720|HORVU1Hr…	bdi:100832989|bdi:100831154|bdi:100828068|bdi:100821731|bdi:100829566|bdi:100840787|bdi:100840787|bdi:100836478|bdi:100829566|bdi:100845164|bdi:100846042|bdi:100839496|bdi:100821537|bdi:100838090|bdi:100829342|bdi:100831756|bdi:100844223|bdi:100822377|bdi:100846104|bdi:100837094|bdi:100823060|bdi:100841901|bdi:100846042|bdi:100828384|bdi:100826327|bdi:100838542|bdi:100840787|bdi:100840787|bdi:100…	100832989|100831154|100828068|100821731|100829566|100840787|100840787|100836478|100829566|100845164|100846042|100839496|100821537|100838090|100829342|100831756|100844223|100822377|100846104|100837094|100823060|100841901|100846042|100828384|100826327|100838542|100840787|100840787|100829891|100845254|100829891|100837013|100829891|100821537|100843896|100838089|100839920|100826036|100845164|100843923…	http://www.genome.jp/kegg-bin/show_pathway?bdi00052/bdi:100821809%09red/bdi:100839496%09red/bdi:100828068%09red/bdi:100844522%09red/bdi:100837013%09red/bdi:100823060%09red/bdi:100821537%09red/bdi:100830469%09red/bdi:100821731%09red/bdi:100831756%09red/bdi:100837094%09red/bdi:100846042%09red/bdi:100831151%09red/bdi:100831154%09red/bdi:100824391%09red/bdi:100838542%09red/bdi:100829342%09red/bdi:100…
Arginine and proline metabolism	KEGG PATHWAY	bdi00330	42	48	0.00113192	0.0067915	HORVU6Hr1G001270|HORVU2Hr1G092540|HORVU3Hr1G106720|HORVU1Hr1G080320|HORVU7Hr1G090410|HORVU6Hr1G093570|HORVU5Hr1G097220|HORVU2Hr1G121050|HORVU1Hr1G076870|HORVU1Hr1G032190|HORVU1Hr1G044710|HORVU0Hr1G017370|HORVU7Hr1G012530|HORVU0Hr1G025870|HORVU7Hr1G079430|HORVU6Hr1G061270|HORVU5Hr1G092960|HORVU5Hr1G062090|HORVU7Hr1G089290|HORVU1Hr1G091390|HORVU2Hr1G005320|HORVU5Hr1G006730|HORVU6Hr1G003470|HORVU5Hr…	bdi:100824147|bdi:100824147|bdi:100832429|bdi:100831540|bdi:100838312|bdi:100835020|bdi:100832694|bdi:100841193|bdi:100832852|bdi:100834813|bdi:100835342|bdi:100831644|bdi:100831880|bdi:100830921|bdi:100831817|bdi:100836459|bdi:100840888|bdi:100831288|bdi:100826634|bdi:100835116|bdi:100821269|bdi:100821425|bdi:100833284|bdi:100836971|bdi:100825642|bdi:100840588|bdi:100832458|bdi:100843006|bdi:104…	100824147|100824147|100832429|100831540|100838312|100835020|100832694|100841193|100832852|100834813|100835342|100831644|100831880|100830921|100831817|100836459|100840888|100831288|100826634|100835116|100821269|100821425|100833284|100836971|100825642|100840588|100832458|100843006|104581250|100822226|100823447|100821874|100833284|100831880|100833155|100827821|100833284|104584764|100824147|100831302…	http://www.genome.jp/kegg-bin/show_pathway?bdi00330/bdi:100836971%09red/bdi:100830921%09red/bdi:100840888%09red/bdi:100832458%09red/bdi:100833155%09red/bdi:100831817%09red/bdi:100831288%09red/bdi:104581250%09red/bdi:100835020%09red/bdi:100833284%09red/bdi:100827821%09red/bdi:100831880%09red/bdi:100822226%09red/bdi:100832694%09red/bdi:100843006%09red/bdi:100826634%09red/bdi:100832429%09red/bdi:100…
Starch and sucrose metabolism	KEGG PATHWAY	bdi00500	122	191	0.00123475	0.00691952	HORVU0Hr1G002120|HORVU4Hr1G066510|HORVU5Hr1G076230|HORVU5Hr1G077910|HORVU1Hr1G028570|HORVU1Hr1G082380|HORVU0Hr1G001440|HORVU4Hr1G063010|HORVU1Hr1G061580|HORVU6Hr1G075950|HORVU7Hr1G115590|HORVU6Hr1G028330|HORVU7Hr1G001070|HORVU0Hr1G014150|HORVU3Hr1G085420|HORVU1Hr1G076350|HORVU1Hr1G058810|HORVU3Hr1G035590|HORVU4Hr1G006530|HORVU1Hr1G075860|HORVU4Hr1G004440|HORVU6Hr1G082990|HORVU5Hr1G095130|HORVU1Hr…	bdi:100828240|bdi:100820838|bdi:100837463|bdi:100824742|bdi:100822901|bdi:100830843|bdi:100838090|bdi:100838631|bdi:100828724|bdi:100822651|bdi:100831622|bdi:100843974|bdi:100840787|bdi:100839765|bdi:100827967|bdi:100828278|bdi:100834000|bdi:100831330|bdi:100830468|bdi:100824585|bdi:100836721|bdi:100831935|bdi:100845030|bdi:100824186|bdi:100840503|bdi:100821583|bdi:100838459|bdi:100840787|bdi:100…	100828240|100820838|100837463|100824742|100822901|100830843|100838090|100838631|100828724|100822651|100831622|100843974|100840787|100839765|100827967|100828278|100834000|100831330|100830468|100824585|100836721|100831935|100845030|100824186|100840503|100821583|100838459|100840787|100836007|100835453|100840787|100825323|100824812|100826807|100821500|100831467|100839765|100835267|100820868|100840467…	http://www.genome.jp/kegg-bin/show_pathway?bdi00500/bdi:100830843%09red/bdi:100835372%09red/bdi:100838738%09red/bdi:100845030%09red/bdi:100838631%09red/bdi:100843896%09red/bdi:100828035%09red/bdi:100841901%09red/bdi:100826837%09red/bdi:100832788%09red/bdi:100823727%09red/bdi:100821500%09red/bdi:100841450%09red/bdi:100838219%09red/bdi:100824812%09red/bdi:100840503%09red/bdi:100821731%09red/bdi:100…
Valine, leucine and isoleucine degradation	KEGG PATHWAY	bdi00280	38	42	0.00126858	0.00691952	HORVU6Hr1G001270|HORVU7Hr1G056590|HORVU2Hr1G092540|HORVU1Hr1G013820|HORVU6Hr1G091130|HORVU3Hr1G073560|HORVU4Hr1G075360|HORVU6Hr1G062260|HORVU6Hr1G006560|HORVU1Hr1G013740|HORVU3Hr1G072100|HORVU7Hr1G042880|HORVU2Hr1G107550|HORVU4Hr1G087100|HORVU3Hr1G000760|HORVU6Hr1G061270|HORVU5Hr1G062090|HORVU5Hr1G012900|HORVU2Hr1G092530|HORVU1Hr1G053320|HORVU3Hr1G038140|HORVU1Hr1G053780|HORVU6Hr1G072830|HORVU5Hr…	bdi:100824147|bdi:100833811|bdi:100824147|bdi:100833691|bdi:100834503|bdi:100830101|bdi:100846647|bdi:100843164|bdi:100822469|bdi:100823154|bdi:100825286|bdi:100833155|bdi:100822363|bdi:100837615|bdi:100836749|bdi:100836459|bdi:100831288|bdi:100828042|bdi:100824147|bdi:100837096|bdi:100839293|bdi:100839535|bdi:100833155|bdi:100845243|bdi:100830109|bdi:100824380|bdi:100846544|bdi:100838762|bdi:100…	100824147|100833811|100824147|100833691|100834503|100830101|100846647|100843164|100822469|100823154|100825286|100833155|100822363|100837615|100836749|100836459|100831288|100828042|100824147|100837096|100839293|100839535|100833155|100845243|100830109|100824380|100846544|100838762|100827821|100822477|104584764|100836704|100837564|100845202|100823548|100822502|100835945|100836704|	http://www.genome.jp/kegg-bin/show_pathway?bdi00280/bdi:100834503%09red/bdi:100833155%09red/bdi:100824147%09red/bdi:100822502%09red/bdi:100831288%09red/bdi:100845202%09red/bdi:100822363%09red/bdi:100827821%09red/bdi:100833811%09red/bdi:100835945%09red/bdi:100845243%09red/bdi:100830101%09red/bdi:100839293%09red/bdi:100843164%09red/bdi:100837096%09red/bdi:100823548%09red/bdi:100846544%09red/bdi:100…
Phagosome	KEGG PATHWAY	bdi04145	62	83	0.00154227	0.00804663	HORVU5Hr1G013230|HORVU5Hr1G095580|HORVU6Hr1G008780|HORVU6Hr1G095230|HORVU6Hr1G018370|HORVU3Hr1G030910|HORVU5Hr1G041730|HORVU6Hr1G076210|HORVU5Hr1G098960|HORVU7Hr1G109770|HORVU7Hr1G107100|HORVU1Hr1G094800|HORVU2Hr1G126940|HORVU4Hr1G067370|HORVU3Hr1G048610|HORVU1Hr1G081280|HORVU7Hr1G077710|HORVU4Hr1G019840|HORVU7Hr1G069660|HORVU5Hr1G116590|HORVU7Hr1G087190|HORVU6Hr1G018420|HORVU3Hr1G035380|HORVU6Hr…	bdi:100832757|bdi:100822378|bdi:100824220|bdi:100838298|bdi:100845791|bdi:100827564|bdi:100830668|bdi:100838482|bdi:100835359|bdi:100842214|bdi:100834775|bdi:100841325|bdi:100839356|bdi:100827816|bdi:100837991|bdi:100846768|bdi:100838597|bdi:100832644|bdi:100844095|bdi:100841311|bdi:100835507|bdi:100845791|bdi:100845480|bdi:100845199|bdi:100839356|bdi:100845129|bdi:100840550|bdi:100832157|bdi:100…	100832757|100822378|100824220|100838298|100845791|100827564|100830668|100838482|100835359|100842214|100834775|100841325|100839356|100827816|100837991|100846768|100838597|100832644|100844095|100841311|100835507|100845791|100845480|100845199|100839356|100845129|100840550|100832157|100834494|100829797|100825489|100834897|100842099|100834897|100829397|100846505|100836804|100845129|100830957|100821204…	http://www.genome.jp/kegg-bin/show_pathway?bdi04145/bdi:100834897%09red/bdi:100832757%09red/bdi:100844839%09red/bdi:100842214%09red/bdi:100845199%09red/bdi:100832644%09red/bdi:100842509%09red/bdi:100835373%09red/bdi:100837158%09red/bdi:100829903%09red/bdi:100821477%09red/bdi:100839356%09red/bdi:100838482%09red/bdi:100825035%09red/bdi:100835359%09red/bdi:100825489%09red/bdi:100843442%09red/bdi:100…
Fatty acid degradation	KEGG PATHWAY	bdi00071	37	42	0.00199965	0.00999827	HORVU6Hr1G001270|HORVU2Hr1G092540|HORVU4Hr1G016770|HORVU4Hr1G078470|HORVU6Hr1G091130|HORVU6Hr1G010840|HORVU3Hr1G015590|HORVU4Hr1G019780|HORVU3Hr1G059140|HORVU5Hr1G040740|HORVU5Hr1G052100|HORVU3Hr1G000760|HORVU6Hr1G061270|HORVU5Hr1G062090|HORVU1Hr1G016200|HORVU5Hr1G099350|HORVU4Hr1G078460|HORVU7Hr1G042880|HORVU5Hr1G120850|HORVU5Hr1G046950|HORVU3Hr1G013880|HORVU6Hr1G020600|HORVU6Hr1G072830|HORVU6Hr…	bdi:100824147|bdi:100824147|bdi:100840260|bdi:100821142|bdi:100834503|bdi:100824216|bdi:100826280|bdi:100838033|bdi:100838694|bdi:100827728|bdi:100842259|bdi:100836749|bdi:100836459|bdi:100831288|bdi:100841530|bdi:100830679|bdi:100844236|bdi:100833155|bdi:100832904|bdi:100830679|bdi:100827794|bdi:100824216|bdi:100833155|bdi:100828897|bdi:100827821|bdi:100836704|bdi:104584764|bdi:100842445|bdi:100…	100824147|100824147|100840260|100821142|100834503|100824216|100826280|100838033|100838694|100827728|100842259|100836749|100836459|100831288|100841530|100830679|100844236|100833155|100832904|100830679|100827794|100824216|100833155|100828897|100827821|100836704|104584764|100842445|100840647|100840260|100825157|100840565|100824147|100836704|100822502|100835945|100841774|	http://www.genome.jp/kegg-bin/show_pathway?bdi00071/bdi:100834503%09red/bdi:100833155%09red/bdi:100824147%09red/bdi:100825157%09red/bdi:100822502%09red/bdi:100831288%09red/bdi:100832904%09red/bdi:100827794%09red/bdi:100827728%09red/bdi:100827821%09red/bdi:100828897%09red/bdi:100840260%09red/bdi:100842445%09red/bdi:100842259%09red/bdi:100838694%09red/bdi:100840647%09red/bdi:100830679%09red/bdi:100…
Citrate cycle (TCA cycle)	KEGG PATHWAY	bdi00020	42	51	0.00247549	0.0118824	HORVU6Hr1G091950|HORVU5Hr1G112850|HORVU0Hr1G009910|HORVU5Hr1G061140|HORVU1Hr1G013740|HORVU3Hr1G058460|HORVU1Hr1G081550|HORVU5Hr1G092920|HORVU3Hr1G033920|HORVU3Hr1G059060|HORVU6Hr1G058210|HORVU6Hr1G003770|HORVU2Hr1G013170|HORVU2Hr1G001600|HORVU4Hr1G049590|HORVU5Hr1G002010|HORVU1Hr1G041250|HORVU7Hr1G091760|HORVU1Hr1G090720|HORVU7Hr1G055090|HORVU6Hr1G033980|HORVU3Hr1G040360|HORVU1Hr1G023630|HORVU7Hr…	bdi:100838918|bdi:100825328|bdi:100835788|bdi:100830979|bdi:100823154|bdi:100831548|bdi:100838923|bdi:100827441|bdi:100837775|bdi:100837485|bdi:100835038|bdi:100830020|bdi:100839262|bdi:100843225|bdi:100821540|bdi:100832576|bdi:100841049|bdi:100838923|bdi:100832550|bdi:100823497|bdi:100821411|bdi:100829187|bdi:100830109|bdi:100841750|bdi:100845567|bdi:100829187|bdi:100837048|bdi:100843332|bdi:100…	100838918|100825328|100835788|100830979|100823154|100831548|100838923|100827441|100837775|100837485|100835038|100830020|100839262|100843225|100821540|100832576|100841049|100838923|100832550|100823497|100821411|100829187|100830109|100841750|100845567|100829187|100837048|100843332|100823497|100839155|100830661|100839155|100824660|100839262|100823294|100837564|100838601|100836887|100823502|100845535…	http://www.genome.jp/kegg-bin/show_pathway?bdi00020/bdi:100843332%09red/bdi:100832576%09red/bdi:100845535%09red/bdi:100832550%09red/bdi:100838923%09red/bdi:100830020%09red/bdi:100821411%09red/bdi:100824660%09red/bdi:100827441%09red/bdi:100823497%09red/bdi:100837564%09red/bdi:100837485%09red/bdi:100830979%09red/bdi:100841049%09red/bdi:100845567%09red/bdi:100839155%09red/bdi:100829187%09red/bdi:100…
Fatty acid metabolism	KEGG PATHWAY	bdi01212	54	72	0.00280362	0.0129398	HORVU3Hr1G105880|HORVU5Hr1G046950|HORVU6Hr1G091130|HORVU3Hr1G116200|HORVU4Hr1G041610|HORVU2Hr1G089160|HORVU2Hr1G114920|HORVU2Hr1G068670|HORVU7Hr1G019830|HORVU6Hr1G010840|HORVU3Hr1G015590|HORVU1Hr1G055600|HORVU7Hr1G084830|HORVU3Hr1G059140|HORVU5Hr1G040740|HORVU5Hr1G052100|HORVU2Hr1G010440|HORVU3Hr1G000760|HORVU4Hr1G055240|HORVU2Hr1G030950|HORVU1Hr1G016200|HORVU5Hr1G053010|HORVU7Hr1G085220|HORVU3Hr…	bdi:100834926|bdi:100830679|bdi:100834503|bdi:100842646|bdi:100839330|bdi:100835546|bdi:100823947|bdi:100830577|bdi:100827301|bdi:100824216|bdi:100826280|bdi:100834215|bdi:100821684|bdi:100838694|bdi:100827728|bdi:100842259|bdi:100846375|bdi:100836749|bdi:100821853|bdi:100841004|bdi:100841530|bdi:100824053|bdi:100824053|bdi:106866263|bdi:100838033|bdi:100828511|bdi:100846467|bdi:100830679|bdi:100…	100834926|100830679|100834503|100842646|100839330|100835546|100823947|100830577|100827301|100824216|100826280|100834215|100821684|100838694|100827728|100842259|100846375|100836749|100821853|100841004|100841530|100824053|100824053|106866263|100838033|100828511|100846467|100830679|100822781|100835723|100838454|100832904|100846692|100827794|100846467|100824216|100830422|100826298|100829329|100823940…	http://www.genome.jp/kegg-bin/show_pathway?bdi01212/bdi:100826298%09red/bdi:100846692%09red/bdi:100840094%09red/bdi:100823940%09red/bdi:100823947%09red/bdi:100821684%09red/bdi:100824053%09red/bdi:100824216%09red/bdi:100839330%09red/bdi:100825157%09red/bdi:100822502%09red/bdi:100832904%09red/bdi:100830422%09red/bdi:106866263%09red/bdi:100827794%09red/bdi:100822781%09red/bdi:100835261%09red/bdi:100…
beta-Alanine metabolism	KEGG PATHWAY	bdi00410	31	34	0.00315708	0.0140315	HORVU6Hr1G001270|HORVU2Hr1G092540|HORVU7Hr1G090410|HORVU2Hr1G121050|HORVU3Hr1G072100|HORVU3Hr1G003050|HORVU4Hr1G008700|HORVU2Hr1G107550|HORVU4Hr1G074520|HORVU5Hr1G076080|HORVU7Hr1G079430|HORVU6Hr1G061270|HORVU2Hr1G012710|HORVU5Hr1G062090|HORVU2Hr1G092530|HORVU3Hr1G079000|HORVU1Hr1G053780|HORVU4Hr1G074620|HORVU5Hr1G052890|HORVU2Hr1G121060|HORVU6Hr1G072830|HORVU4Hr1G017450|HORVU2Hr1G082440|HORVU2Hr…	bdi:100824147|bdi:100824147|bdi:100838312|bdi:100841193|bdi:100825286|bdi:100831497|bdi:100831298|bdi:100822363|bdi:100824747|bdi:100822932|bdi:100831817|bdi:100836459|bdi:100845872|bdi:100831288|bdi:100824147|bdi:100846794|bdi:100839535|bdi:100824747|bdi:100836971|bdi:100840588|bdi:100833155|bdi:100827821|bdi:100837848|bdi:100836704|bdi:104584764|bdi:100837848|bdi:100845202|bdi:100823548|bdi:100…	100824147|100824147|100838312|100841193|100825286|100831497|100831298|100822363|100824747|100822932|100831817|100836459|100845872|100831288|100824147|100846794|100839535|100824747|100836971|100840588|100833155|100827821|100837848|100836704|104584764|100837848|100845202|100823548|100833155|100835945|100836704|	http://www.genome.jp/kegg-bin/show_pathway?bdi00410/bdi:100836971%09red/bdi:100846794%09red/bdi:100822932%09red/bdi:100824747%09red/bdi:100833155%09red/bdi:100824147%09red/bdi:100838312%09red/bdi:100831288%09red/bdi:100831497%09red/bdi:100845202%09red/bdi:100822363%09red/bdi:100837848%09red/bdi:100827821%09red/bdi:100841193%09red/bdi:100831298%09red/bdi:100823548%09red/bdi:100845872%09red/bdi:100…
Ribosome biogenesis in eukaryotes	KEGG PATHWAY	bdi03008	62	87	0.00333894	0.0143098	HORVU1Hr1G083960|HORVU2Hr1G066330|HORVU5Hr1G105970|HORVU2Hr1G027400|HORVU6Hr1G007020|HORVU5Hr1G001320|HORVU7Hr1G115460|HORVU2Hr1G099410|HORVU1Hr1G055250|HORVU5Hr1G011850|HORVU7Hr1G002880|HORVU5Hr1G097230|HORVU2Hr1G020690|HORVU7Hr1G108780|HORVU6Hr1G072640|HORVU4Hr1G047580|HORVU6Hr1G092560|HORVU2Hr1G016650|HORVU7Hr1G080560|HORVU4Hr1G010910|HORVU5Hr1G097400|HORVU1Hr1G090760|HORVU7Hr1G024890|HORVU6Hr…	bdi:100831411|bdi:100828865|bdi:100834791|bdi:100838391|bdi:100834504|bdi:100837506|bdi:100833468|bdi:100834982|bdi:100827500|bdi:100846037|bdi:100843494|bdi:100826277|bdi:100841812|bdi:100846789|bdi:100824086|bdi:100830464|bdi:100832260|bdi:100833212|bdi:100843592|bdi:100837329|bdi:100822483|bdi:100832241|bdi:100828871|bdi:100831459|bdi:100838045|bdi:100821861|bdi:100831419|bdi:100830683|bdi:100…	100831411|100828865|100834791|100838391|100834504|100837506|100833468|100834982|100827500|100846037|100843494|100826277|100841812|100846789|100824086|100830464|100832260|100833212|100843592|100837329|100822483|100832241|100828871|100831459|100838045|100821861|100831419|100830683|100829322|100841865|100831003|100833028|100821848|100822687|100834623|100823842|100837280|100824522|100834315|100827542…	http://www.genome.jp/kegg-bin/show_pathway?bdi03008/bdi:100833436%09red/bdi:100833028%09red/bdi:100829322%09red/bdi:100832241%09red/bdi:100821848%09red/bdi:100822480%09red/bdi:100822483%09red/bdi:100821861%09red/bdi:100843293%09red/bdi:100824602%09red/bdi:100830464%09red/bdi:100834504%09red/bdi:100838508%09red/bdi:100828865%09red/bdi:100831003%09red/bdi:100837280%09red/bdi:100830683%09red/bdi:100…
DNA replication	KEGG PATHWAY	bdi03030	42	53	0.00399672	0.0165382	HORVU5Hr1G080050|HORVU1Hr1G004910|HORVU6Hr1G081140|HORVU1Hr1G076080|HORVU6Hr1G094080|HORVU3Hr1G072410|HORVU3Hr1G036710|HORVU3Hr1G082930|HORVU3Hr1G026230|HORVU5Hr1G028260|HORVU3Hr1G021820|HORVU3Hr1G047230|HORVU4Hr1G001140|HORVU1Hr1G029770|HORVU5Hr1G037700|HORVU1Hr1G070110|HORVU5Hr1G037020|HORVU4Hr1G017480|HORVU4Hr1G082870|HORVU2Hr1G095220|HORVU5Hr1G104200|HORVU4Hr1G067940|HORVU3Hr1G051650|HORVU3Hr…	bdi:100836085|bdi:100846917|bdi:100835357|bdi:100827592|bdi:100828397|bdi:100822424|bdi:100836018|bdi:100840820|bdi:100831421|bdi:100834667|bdi:100828214|bdi:100821405|bdi:104584736|bdi:100835714|bdi:100828397|bdi:100823461|bdi:100825772|bdi:100827521|bdi:100831775|bdi:100829254|bdi:100837911|bdi:100845662|bdi:100837907|bdi:100825922|bdi:100826850|bdi:100844321|bdi:100821896|bdi:100821930|bdi:100…	100836085|100846917|100835357|100827592|100828397|100822424|100836018|100840820|100831421|100834667|100828214|100821405|104584736|100835714|100828397|100823461|100825772|100827521|100831775|100829254|100837911|100845662|100837907|100825922|100826850|100844321|100821896|100821930|100829409|100821528|100846917|100824624|100831346|100832512|100829480|100842852|100823226|100841258|100835644|100821528…	http://www.genome.jp/kegg-bin/show_pathway?bdi03030/bdi:104584736%09red/bdi:100828397%09red/bdi:100824624%09red/bdi:100835714%09red/bdi:100831775%09red/bdi:100832512%09red/bdi:100836085%09red/bdi:100840820%09red/bdi:100823226%09red/bdi:100827521%09red/bdi:100827592%09red/bdi:100822424%09red/bdi:100835357%09red/bdi:100831346%09red/bdi:100834667%09red/bdi:100841258%09red/bdi:100846917%09red/bdi:100…
Glycine, serine and threonine metabolism	KEGG PATHWAY	bdi00260	51	69	0.00441875	0.017675	HORVU2Hr1G026800|HORVU3Hr1G003410|HORVU4Hr1G075360|HORVU6Hr1G000650|HORVU3Hr1G031200|HORVU1Hr1G013740|HORVU5Hr1G097020|HORVU3Hr1G096500|HORVU4Hr1G011500|HORVU2Hr1G063740|HORVU2Hr1G103130|HORVU7Hr1G049870|HORVU4Hr1G074520|HORVU5Hr1G121250|HORVU1Hr1G023060|HORVU0Hr1G005160|HORVU2Hr1G012710|HORVU5Hr1G062090|HORVU1Hr1G023630|HORVU3Hr1G063280|HORVU2Hr1G005150|HORVU4Hr1G051010|HORVU7Hr1G111190|HORVU1Hr…	bdi:100837518|bdi:100843076|bdi:100846647|bdi:100838606|bdi:100831724|bdi:100823154|bdi:100826805|bdi:100834482|bdi:100843106|bdi:100844005|bdi:100824957|bdi:100842260|bdi:100824747|bdi:100843234|bdi:100837564|bdi:100842610|bdi:100845872|bdi:100831288|bdi:100830109|bdi:100840924|bdi:100833965|bdi:100833307|bdi:100823115|bdi:100841053|bdi:100837751|bdi:100839814|bdi:100838038|bdi:100826132|bdi:100…	100837518|100843076|100846647|100838606|100831724|100823154|100826805|100834482|100843106|100844005|100824957|100842260|100824747|100843234|100837564|100842610|100845872|100831288|100830109|100840924|100833965|100833307|100823115|100841053|100837751|100839814|100838038|100826132|100842610|100830961|100824380|100828003|100837518|100835392|100834553|100844752|100845191|100837848|100842280|100846141…	http://www.genome.jp/kegg-bin/show_pathway?bdi00260/bdi:100843076%09red/bdi:100845613%09red/bdi:100832579%09red/bdi:100833307%09red/bdi:100823154%09red/bdi:100824747%09red/bdi:100826805%09red/bdi:100834553%09red/bdi:100835392%09red/bdi:100840924%09red/bdi:100831288%09red/bdi:100845191%09red/bdi:100834482%09red/bdi:100824105%09red/bdi:100837518%09red/bdi:100837848%09red/bdi:100844752%09red/bdi:100…
Pentose phosphate pathway	KEGG PATHWAY	bdi00030	39	50	0.00647253	0.025055	HORVU3Hr1G019580|HORVU7Hr1G006160|HORVU6Hr1G015080|HORVU7Hr1G019810|HORVU7Hr1G109280|HORVU3Hr1G088540|HORVU2Hr1G032970|HORVU3Hr1G002780|HORVU1Hr1G006860|HORVU3Hr1G088570|HORVU7Hr1G040550|HORVU4Hr1G019570|HORVU3Hr1G040590|HORVU7Hr1G094240|HORVU2Hr1G083940|HORVU7Hr1G056980|HORVU4Hr1G074810|HORVU1Hr1G080480|HORVU2Hr1G066480|HORVU3Hr1G070300|HORVU3Hr1G060480|HORVU2Hr1G049160|HORVU4Hr1G090310|HORVU5Hr…	bdi:100828068|bdi:100836182|bdi:100845512|bdi:100836478|bdi:100833448|bdi:100825584|bdi:100838155|bdi:100834905|bdi:100821500|bdi:100825584|bdi:100846583|bdi:100836194|bdi:100845033|bdi:100828171|bdi:100827539|bdi:100836789|bdi:100826802|bdi:100835446|bdi:100827533|bdi:100846104|bdi:100823162|bdi:100845033|bdi:100842521|bdi:100836194|bdi:100828035|bdi:100837013|bdi:100821040|bdi:100830710|bdi:100…	100828068|100836182|100845512|100836478|100833448|100825584|100838155|100834905|100821500|100825584|100846583|100836194|100845033|100828171|100827539|100836789|100826802|100835446|100827533|100846104|100823162|100845033|100842521|100836194|100828035|100837013|100821040|100830710|100841901|100836623|100828035|100832069|100844483|100840857|100833891|100837200|100834031|100821589|100821809|	http://www.genome.jp/kegg-bin/show_pathway?bdi00030/bdi:100823162%09red/bdi:100821809%09red/bdi:100828068%09red/bdi:100837013%09red/bdi:100833891%09red/bdi:100826802%09red/bdi:100832069%09red/bdi:100836182%09red/bdi:100825584%09red/bdi:100845033%09red/bdi:100827533%09red/bdi:100834905%09red/bdi:100827539%09red/bdi:100833448%09red/bdi:100846583%09red/bdi:100828171%09red/bdi:100828035%09red/bdi:100…
2-Oxocarboxylic acid metabolism	KEGG PATHWAY	bdi01210	37	47	0.00711298	0.0266737	HORVU4Hr1G058840|HORVU6Hr1G091950|HORVU5Hr1G043190|HORVU5Hr1G099820|HORVU5Hr1G097020|HORVU0Hr1G017370|HORVU3Hr1G096500|HORVU4Hr1G087100|HORVU3Hr1G033920|HORVU3Hr1G059060|HORVU2Hr1G124490|HORVU4Hr1G014750|HORVU2Hr1G030820|HORVU5Hr1G121250|HORVU4Hr1G013720|HORVU5Hr1G014730|HORVU1Hr1G053320|HORVU7Hr1G089290|HORVU7Hr1G010790|HORVU6Hr1G003470|HORVU2Hr1G124400|HORVU6Hr1G033980|HORVU6Hr1G055840|HORVU2Hr…	bdi:100822892|bdi:100838918|bdi:100832390|bdi:100838601|bdi:100826805|bdi:100831644|bdi:100834482|bdi:100837615|bdi:100837775|bdi:100837485|bdi:100835182|bdi:100821636|bdi:100842828|bdi:100843234|bdi:100827960|bdi:100825995|bdi:100837096|bdi:100826634|bdi:100833284|bdi:100833284|bdi:100835182|bdi:100821411|bdi:100833289|bdi:100834272|bdi:100829216|bdi:100822857|bdi:100828918|bdi:100828645|bdi:100…	100822892|100838918|100832390|100838601|100826805|100831644|100834482|100837615|100837775|100837485|100835182|100821636|100842828|100843234|100827960|100825995|100837096|100826634|100833284|100833284|100835182|100821411|100833289|100834272|100829216|100822857|100828918|100828645|100837048|100844710|100831737|100833284|100826836|100844005|100836887|100833488|100825019|	http://www.genome.jp/kegg-bin/show_pathway?bdi01210/bdi:100822857%09red/bdi:100825019%09red/bdi:100826805%09red/bdi:100821411%09red/bdi:100834272%09red/bdi:100834482%09red/bdi:100837096%09red/bdi:100831737%09red/bdi:100833284%09red/bdi:100837485%09red/bdi:100844710%09red/bdi:100835182%09red/bdi:100825995%09red/bdi:100827960%09red/bdi:100829216%09red/bdi:100842828%09red/bdi:100838918%09red/bdi:100…
RNA degradation	KEGG PATHWAY	bdi03018	71	109	0.00835622	0.0303863	HORVU2Hr1G028060|HORVU5Hr1G040460|HORVU3Hr1G019580|HORVU6Hr1G027570|HORVU6Hr1G088300|HORVU3Hr1G074770|HORVU7Hr1G063970|HORVU7Hr1G006490|HORVU7Hr1G019810|HORVU2Hr1G056710|HORVU1Hr1G038680|HORVU5Hr1G048960|HORVU5Hr1G050560|HORVU5Hr1G050760|HORVU1Hr1G046020|HORVU7Hr1G067520|HORVU2Hr1G056650|HORVU1Hr1G095060|HORVU1Hr1G018080|HORVU5Hr1G065650|HORVU4Hr1G033170|HORVU7Hr1G001080|HORVU3Hr1G083300|HORVU3Hr…	bdi:100834961|bdi:100826078|bdi:100828068|bdi:100832261|bdi:104583839|bdi:100838182|bdi:100828713|bdi:100837414|bdi:100836478|bdi:100824934|bdi:100825736|bdi:100841785|bdi:100827201|bdi:100832993|bdi:100844693|bdi:100834635|bdi:100824934|bdi:100838688|bdi:100822667|bdi:100837013|bdi:100833314|bdi:100822667|bdi:100822834|bdi:100843769|bdi:100841327|bdi:100834707|bdi:100843890|bdi:100833521|bdi:100…	100834961|100826078|100828068|100832261|104583839|100838182|100828713|100837414|100836478|100824934|100825736|100841785|100827201|100832993|100844693|100834635|100824934|100838688|100822667|100837013|100833314|100822667|100822834|100843769|100841327|100834707|100843890|100833521|100846104|100832261|100825912|100834661|100837074|100821768|100833602|100828383|100844007|100844143|100821137|100830941…	http://www.genome.jp/kegg-bin/show_pathway?bdi03018/bdi:100822834%09red/bdi:100821809%09red/bdi:100828068%09red/bdi:100838688%09red/bdi:100822667%09red/bdi:100837013%09red/bdi:100831931%09red/bdi:100825912%09red/bdi:100828713%09red/bdi:100843769%09red/bdi:100844118%09red/bdi:100841785%09red/bdi:100829846%09red/bdi:100828356%09red/bdi:100844693%09red/bdi:100845366%09red/bdi:100834707%09red/bdi:100…
Glycerolipid metabolism	KEGG PATHWAY	bdi00561	49	69	0.00874723	0.0308726	HORVU6Hr1G001270|HORVU4Hr1G008550|HORVU2Hr1G092540|HORVU4Hr1G061040|HORVU2Hr1G017900|HORVU7Hr1G068230|HORVU1Hr1G073340|HORVU5Hr1G061360|HORVU5Hr1G116920|HORVU2Hr1G065110|HORVU5Hr1G064090|HORVU2Hr1G017880|HORVU6Hr1G061270|HORVU1Hr1G028890|HORVU6Hr1G065380|HORVU7Hr1G042880|HORVU6Hr1G006810|HORVU5Hr1G022500|HORVU2Hr1G114260|HORVU7Hr1G046970|HORVU1Hr1G056610|HORVU4Hr1G020770|HORVU5Hr1G062090|HORVU4Hr…	bdi:100824147|bdi:100841087|bdi:100824147|bdi:100846446|bdi:100829566|bdi:100829511|bdi:100832939|bdi:100835274|bdi:100824232|bdi:100842407|bdi:100844719|bdi:100829566|bdi:100836459|bdi:100827885|bdi:100844469|bdi:100833155|bdi:100839316|bdi:100825360|bdi:100831505|bdi:100837764|bdi:100839228|bdi:100837116|bdi:100831288|bdi:100844779|bdi:100830722|bdi:100840924|bdi:100845054|bdi:100836787|bdi:100…	100824147|100841087|100824147|100846446|100829566|100829511|100832939|100835274|100824232|100842407|100844719|100829566|100836459|100827885|100844469|100833155|100839316|100825360|100831505|100837764|100839228|100837116|100831288|100844779|100830722|100840924|100845054|100836787|100831756|100828591|100833274|100846461|100822250|100825849|100822250|100826369|100825185|100843515|100832939|100833155…	http://www.genome.jp/kegg-bin/show_pathway?bdi00561/bdi:100827885%09red/bdi:104584764%09red/bdi:100824232%09red/bdi:100837116%09red/bdi:100828591%09red/bdi:100833155%09red/bdi:100824147%09red/bdi:100840924%09red/bdi:100831288%09red/bdi:100822250%09red/bdi:100837764%09red/bdi:100831756%09red/bdi:100842407%09red/bdi:100841087%09red/bdi:100831151%09red/bdi:100846206%09red/bdi:100839031%09red/bdi:100…
alpha-Linolenic acid metabolism	KEGG PATHWAY	bdi00592	34	43	0.00919317	0.0315194	HORVU4Hr1G081940|HORVU1Hr1G001950|HORVU4Hr1G016770|HORVU3Hr1G100270|HORVU6Hr1G091130|HORVU5Hr1G111180|HORVU5Hr1G001180|HORVU4Hr1G066270|HORVU6Hr1G039440|HORVU6Hr1G010840|HORVU3Hr1G015590|HORVU4Hr1G066230|HORVU7Hr1G050670|HORVU7Hr1G118010|HORVU6Hr1G005250|HORVU7Hr1G036060|HORVU1Hr1G001850|HORVU2Hr1G077220|HORVU3Hr1G073710|HORVU4Hr1G076570|HORVU3Hr1G013880|HORVU6Hr1G020600|HORVU7Hr1G050680|HORVU2Hr…	bdi:100829365|bdi:100839245|bdi:100840260|bdi:100821690|bdi:100834503|bdi:100825185|bdi:100824090|bdi:100844110|bdi:100842451|bdi:100824216|bdi:100826280|bdi:100844110|bdi:100821730|bdi:104585285|bdi:100831133|bdi:100822620|bdi:100826659|bdi:100828447|bdi:100830722|bdi:100829163|bdi:100827794|bdi:100824216|bdi:100821730|bdi:100826659|bdi:100821730|bdi:100842445|bdi:100840647|bdi:100840260|bdi:100…	100829365|100839245|100840260|100821690|100834503|100825185|100824090|100844110|100842451|100824216|100826280|100844110|100821730|104585285|100831133|100822620|100826659|100828447|100830722|100829163|100827794|100824216|100821730|100826659|100821730|100842445|100840647|100840260|100840565|100827590|100823392|100822620|100841774|100831994|	http://www.genome.jp/kegg-bin/show_pathway?bdi00592/bdi:104585285%09red/bdi:100827590%09red/bdi:100822620%09red/bdi:100824090%09red/bdi:100831133%09red/bdi:100827794%09red/bdi:100829163%09red/bdi:100844110%09red/bdi:100829365%09red/bdi:100840260%09red/bdi:100842445%09red/bdi:100830722%09red/bdi:100825185%09red/bdi:100834503%09red/bdi:100821690%09red/bdi:100840647%09red/bdi:100839245%09red/bdi:100…
Alanine, aspartate and glutamate metabolism	KEGG PATHWAY	bdi00250	38	50	0.00946318	0.0315439	HORVU1Hr1G080320|HORVU4Hr1G075360|HORVU5Hr1G048100|HORVU2Hr1G064550|HORVU0Hr1G017370|HORVU2Hr1G098880|HORVU6Hr1G017860|HORVU3Hr1G003050|HORVU4Hr1G008700|HORVU7Hr1G049870|HORVU2Hr1G093020|HORVU2Hr1G030820|HORVU6Hr1G074030|HORVU7Hr1G010790|HORVU4Hr1G066860|HORVU4Hr1G054060|HORVU7Hr1G089290|HORVU5Hr1G014730|HORVU6Hr1G003470|HORVU1Hr1G084370|HORVU4Hr1G076100|HORVU3Hr1G082280|HORVU1Hr1G070220|HORVU1Hr…	bdi:100831540|bdi:100846647|bdi:100830770|bdi:100827799|bdi:100831644|bdi:100839166|bdi:100840441|bdi:100831497|bdi:100831298|bdi:100842260|bdi:100828452|bdi:100842828|bdi:100845598|bdi:100833284|bdi:100824429|bdi:100828562|bdi:100826634|bdi:100825995|bdi:100833284|bdi:100830419|bdi:100833460|bdi:100836433|bdi:100824380|bdi:100841735|bdi:100839823|bdi:100839092|bdi:100825138|bdi:100837122|bdi:100…	100831540|100846647|100830770|100827799|100831644|100839166|100840441|100831497|100831298|100842260|100828452|100842828|100845598|100833284|100824429|100828562|100826634|100825995|100833284|100830419|100833460|100836433|100824380|100841735|100839823|100839092|100825138|100837122|100833284|100834202|100843709|100844005|100833076|100831754|100830419|100825019|100832857|100844015|	http://www.genome.jp/kegg-bin/show_pathway?bdi00250/bdi:100825138%09red/bdi:100825019%09red/bdi:100844005%09red/bdi:100824429%09red/bdi:100845598%09red/bdi:100828452%09red/bdi:100839092%09red/bdi:100844015%09red/bdi:100831754%09red/bdi:100831497%09red/bdi:100833284%09red/bdi:100827799%09red/bdi:100828562%09red/bdi:100825995%09red/bdi:100833460%09red/bdi:100837122%09red/bdi:100831298%09red/bdi:100…
Porphyrin and chlorophyll metabolism	KEGG PATHWAY	bdi00860	35	45	0.00983063	0.0318831	HORVU6Hr1G028050|HORVU3Hr1G055700|HORVU6Hr1G012710|HORVU7Hr1G012690|HORVU3Hr1G030890|HORVU6Hr1G054420|HORVU1Hr1G031230|HORVU7Hr1G089700|HORVU4Hr1G049410|HORVU3Hr1G038360|HORVU0Hr1G007360|HORVU6Hr1G017590|HORVU1Hr1G078370|HORVU4Hr1G048620|HORVU1Hr1G083800|HORVU0Hr1G040200|HORVU3Hr1G039930|HORVU1Hr1G045590|HORVU1Hr1G044680|HORVU7Hr1G113230|HORVU3Hr1G107070|HORVU6Hr1G075900|HORVU2Hr1G023560|HORVU2Hr…	bdi:100836032|bdi:100835226|bdi:100832669|bdi:100829664|bdi:100842430|bdi:100830026|bdi:100843857|bdi:100841507|bdi:100822473|bdi:100827571|bdi:100823044|bdi:100843969|bdi:100827571|bdi:100843699|bdi:100841280|bdi:100841555|bdi:100828682|bdi:100841654|bdi:100821409|bdi:100843855|bdi:100829998|bdi:100836154|bdi:100831513|bdi:100824873|bdi:100832063|bdi:100831513|bdi:100824873|bdi:100832294|bdi:100…	100836032|100835226|100832669|100829664|100842430|100830026|100843857|100841507|100822473|100827571|100823044|100843969|100827571|100843699|100841280|100841555|100828682|100841654|100821409|100843855|100829998|100836154|100831513|100824873|100832063|100831513|100824873|100832294|100841031|100841654|100826753|100840737|100841654|100840185|100843029|	http://www.genome.jp/kegg-bin/show_pathway?bdi00860/bdi:100832669%09red/bdi:100840737%09red/bdi:100841280%09red/bdi:100843699%09red/bdi:100843855%09red/bdi:100832063%09red/bdi:100835226%09red/bdi:100841507%09red/bdi:100828682%09red/bdi:100843969%09red/bdi:100831513%09red/bdi:100827571%09red/bdi:100840185%09red/bdi:100843029%09red/bdi:100829998%09red/bdi:100841555%09red/bdi:100829664%09red/bdi:100…
Fructose and mannose metabolism	KEGG PATHWAY	bdi00051	42	58	0.0115725	0.0365446	HORVU3Hr1G019580|HORVU7Hr1G045910|HORVU2Hr1G122950|HORVU3Hr1G013350|HORVU7Hr1G056770|HORVU7Hr1G019810|HORVU7Hr1G109280|HORVU3Hr1G088540|HORVU3Hr1G002780|HORVU4Hr1G060390|HORVU7Hr1G040550|HORVU4Hr1G019570|HORVU4Hr1G060630|HORVU0Hr1G001440|HORVU7Hr1G038710|HORVU4Hr1G086640|HORVU4Hr1G069230|HORVU5Hr1G076230|HORVU3Hr1G070300|HORVU1Hr1G075680|HORVU3Hr1G105380|HORVU3Hr1G071210|HORVU7Hr1G012120|HORVU2Hr…	bdi:100828068|bdi:100840709|bdi:100829669|bdi:100842850|bdi:100834423|bdi:100836478|bdi:100833448|bdi:100825584|bdi:100834905|bdi:100838729|bdi:100846583|bdi:100836194|bdi:100840857|bdi:100838090|bdi:100831015|bdi:100826076|bdi:100844922|bdi:100837463|bdi:100846104|bdi:100823060|bdi:100826327|bdi:100832038|bdi:100823727|bdi:100844241|bdi:100836194|bdi:100829343|bdi:100828289|bdi:100837013|bdi:100…	100828068|100840709|100829669|100842850|100834423|100836478|100833448|100825584|100834905|100838729|100846583|100836194|100840857|100838090|100831015|100826076|100844922|100837463|100846104|100823060|100826327|100832038|100823727|100844241|100836194|100829343|100828289|100837013|100825584|100838729|100836623|100822211|100846205|100833891|100833109|100839279|100835530|100821589|100843298|100821809…	http://www.genome.jp/kegg-bin/show_pathway?bdi00051/bdi:100834423%09red/bdi:100843298%09red/bdi:100828068%09red/bdi:100837013%09red/bdi:100833891%09red/bdi:100839279%09red/bdi:100828289%09red/bdi:100821809%09red/bdi:100846205%09red/bdi:100835530%09red/bdi:100837463%09red/bdi:100825584%09red/bdi:100824391%09red/bdi:100844241%09red/bdi:100829343%09red/bdi:100834905%09red/bdi:100831015%09red/bdi:100…
Propanoate metabolism	KEGG PATHWAY	bdi00640	21	23	0.0136676	0.0420542	HORVU2Hr1G107550|HORVU3Hr1G105880|HORVU2Hr1G071960|HORVU5Hr1G034820|HORVU2Hr1G010440|HORVU3Hr1G000760|HORVU6Hr1G090810|HORVU1Hr1G023630|HORVU6Hr1G006560|HORVU6Hr1G058210|HORVU2Hr1G018720|HORVU1Hr1G023060|HORVU1Hr1G049960|HORVU1Hr1G013740|HORVU3Hr1G072100|HORVU7Hr1G085310|HORVU2Hr1G036950|HORVU6Hr1G015500|HORVU1Hr1G053780|HORVU4Hr1G027270|HORVU5Hr1G052090	bdi:100822363|bdi:100834926|bdi:100827025|bdi:100845243|bdi:100846375|bdi:100836749|bdi:100839844|bdi:100830109|bdi:100822469|bdi:100835038|bdi:100836704|bdi:100837564|bdi:100845202|bdi:100823154|bdi:100825286|bdi:100823548|bdi:100843332|bdi:100846734|bdi:100839535|bdi:100836704|bdi:100822502|	100822363|100834926|100827025|100845243|100846375|100836749|100839844|100830109|100822469|100835038|100836704|100837564|100845202|100823154|100825286|100823548|100843332|100846734|100839535|100836704|100822502|	http://www.genome.jp/kegg-bin/show_pathway?bdi00640/bdi:100843332%09red/bdi:100839844%09red/bdi:100845202%09red/bdi:100822363%09red/bdi:100846734%09red/bdi:100823548%09red/bdi:100834926%09red/bdi:100846375%09red/bdi:100830109%09red/bdi:100836704%09red/bdi:100839535%09red/bdi:100825286%09red/bdi:100836749%09red/bdi:100823154%09red/bdi:100835038%09red/bdi:100822502%09red/bdi:100845243%09red/bdi:100…
Arginine biosynthesis	KEGG PATHWAY	bdi00220	26	32	0.0169561	0.0500183	HORVU4Hr1G058840|HORVU0Hr1G017370|HORVU2Hr1G093020|HORVU2Hr1G030820|HORVU6Hr1G074030|HORVU7Hr1G010790|HORVU5Hr1G114090|HORVU4Hr1G013720|HORVU4Hr1G066860|HORVU4Hr1G054060|HORVU7Hr1G089290|HORVU5Hr1G014730|HORVU2Hr1G005320|HORVU6Hr1G003470|HORVU6Hr1G068750|HORVU2Hr1G097730|HORVU6Hr1G062960|HORVU2Hr1G035970|HORVU4Hr1G007610|HORVU6Hr1G066920|HORVU2Hr1G033320|HORVU7Hr1G035450|HORVU2Hr1G063740|HORVU3Hr…	bdi:100822892|bdi:100831644|bdi:100828452|bdi:100842828|bdi:100845598|bdi:100833284|bdi:100825698|bdi:100827960|bdi:100824429|bdi:100828562|bdi:100826634|bdi:100825995|bdi:100821269|bdi:100833284|bdi:100846818|bdi:100834272|bdi:100822857|bdi:100828645|bdi:100837122|bdi:100831737|bdi:100833284|bdi:100826836|bdi:100844005|bdi:100833076|bdi:100825019|bdi:100844015|	100822892|100831644|100828452|100842828|100845598|100833284|100825698|100827960|100824429|100828562|100826634|100825995|100821269|100833284|100846818|100834272|100822857|100828645|100837122|100831737|100833284|100826836|100844005|100833076|100825019|100844015|	http://www.genome.jp/kegg-bin/show_pathway?bdi00220/bdi:100822857%09red/bdi:100825019%09red/bdi:100824429%09red/bdi:100825698%09red/bdi:100828452%09red/bdi:100834272%09red/bdi:100831737%09red/bdi:100833284%09red/bdi:100844015%09red/bdi:100846818%09red/bdi:100828562%09red/bdi:100825995%09red/bdi:100827960%09red/bdi:100837122%09red/bdi:100842828%09red/bdi:100826836%09red/bdi:100833076%09red/bdi:100…
Plant hormone signal transduction	KEGG PATHWAY	bdi04075	126	222	0.0173902	0.0500183	HORVU5Hr1G106010|HORVU2Hr1G014670|HORVU7Hr1G030020|HORVU1Hr1G017770|HORVU3Hr1G092460|HORVU3Hr1G019230|HORVU3Hr1G084750|HORVU7Hr1G023760|HORVU3Hr1G022540|HORVU4Hr1G003040|HORVU5Hr1G102240|HORVU3Hr1G070620|HORVU7Hr1G033530|HORVU4Hr1G001840|HORVU4Hr1G063650|HORVU2Hr1G116130|HORVU5Hr1G097630|HORVU5Hr1G094220|HORVU6Hr1G085590|HORVU4Hr1G081600|HORVU1Hr1G074960|HORVU3Hr1G108540|HORVU3Hr1G085930|HORVU7Hr…	bdi:100821036|bdi:100821542|bdi:100828175|bdi:100828590|bdi:100835827|bdi:100820989|bdi:100835087|bdi:100834779|bdi:100829096|bdi:100832726|bdi:100831583|bdi:100823769|bdi:100846532|bdi:100825661|bdi:100821781|bdi:100845150|bdi:100827011|bdi:100844126|bdi:100829000|bdi:100824432|bdi:100836332|bdi:100839190|bdi:100846587|bdi:100840898|bdi:100846532|bdi:100829997|bdi:100828942|bdi:100823758|bdi:100…	100821036|100821542|100828175|100828590|100835827|100820989|100835087|100834779|100829096|100832726|100831583|100823769|100846532|100825661|100821781|100845150|100827011|100844126|100829000|100824432|100836332|100839190|100846587|100840898|100846532|100829997|100828942|100823758|100832569|100839437|106865379|100834918|100841148|100832106|100845226|100834918|100826508|100827599|100833839|100841317…	http://www.genome.jp/kegg-bin/show_pathway?bdi04075/bdi:100834563%09red/bdi:100826105%09red/bdi:100839190%09red/bdi:100827599%09red/bdi:100826977%09red/bdi:100830243%09red/bdi:100841339%09red/bdi:100842420%09red/bdi:100839754%09red/bdi:100826508%09red/bdi:100845647%09red/bdi:100829997%09red/bdi:100825661%09red/bdi:100840384%09red/bdi:100832708%09red/bdi:100828542%09red/bdi:100824752%09red/bdi:100…
Endocytosis	KEGG PATHWAY	bdi04144	90	151	0.0175064	0.0500183	HORVU6Hr1G048780|HORVU3Hr1G059280|HORVU5Hr1G033310|HORVU0Hr1G000030|HORVU2Hr1G054760|HORVU4Hr1G006780|HORVU3Hr1G017750|HORVU3Hr1G086830|HORVU3Hr1G059700|HORVU5Hr1G112790|HORVU5Hr1G088970|HORVU7Hr1G093440|HORVU3Hr1G071820|HORVU3Hr1G024530|HORVU4Hr1G002880|HORVU3Hr1G067530|HORVU6Hr1G060100|HORVU0Hr1G027130|HORVU4Hr1G059390|HORVU4Hr1G038670|HORVU3Hr1G010300|HORVU3Hr1G083780|HORVU1Hr1G079150|HORVU1Hr…	bdi:100837091|bdi:100832710|bdi:100835474|bdi:100841033|bdi:100825440|bdi:100837336|bdi:100836075|bdi:100837858|bdi:100844070|bdi:100845773|bdi:100836075|bdi:100845351|bdi:100829797|bdi:100826235|bdi:100840992|bdi:100821204|bdi:100824306|bdi:104582887|bdi:100827922|bdi:100831673|bdi:100837561|bdi:100834489|bdi:100821936|bdi:100836026|bdi:104582887|bdi:100824781|bdi:100840776|bdi:100845901|bdi:100…	100837091|100832710|100835474|100841033|100825440|100837336|100836075|100837858|100844070|100845773|100836075|100845351|100829797|100826235|100840992|100821204|100824306|104582887|100827922|100831673|100837561|100834489|100821936|100836026|104582887|100824781|100840776|100845901|100827108|100830127|100826243|100826262|100823111|100839494|100831247|100841818|100828714|100831443|100832170|100824201…	http://www.genome.jp/kegg-bin/show_pathway?bdi04144/bdi:100832710%09red/bdi:100825440%09red/bdi:100836958%09red/bdi:100830643%09red/bdi:100838789%09red/bdi:100823924%09red/bdi:100839494%09red/bdi:100841818%09red/bdi:100846412%09red/bdi:100831328%09red/bdi:100826074%09red/bdi:100845901%09red/bdi:100846432%09red/bdi:100823879%09red/bdi:104582887%09red/bdi:100831247%09red/bdi:100820897%09red/bdi:100…
Histidine metabolism	KEGG PATHWAY	bdi00340	17	18	0.0207752	0.0579773	HORVU6Hr1G001270|HORVU6Hr1G072830|HORVU2Hr1G092540|HORVU4Hr1G081220|HORVU4Hr1G062310|HORVU2Hr1G017170|HORVU5Hr1G037200|HORVU2Hr1G072220|HORVU6Hr1G061270|HORVU2Hr1G104280|HORVU5Hr1G062090|HORVU2Hr1G092530|HORVU7Hr1G042880|HORVU3Hr1G039130|HORVU2Hr1G074220|HORVU6Hr1G061220|HORVU4Hr1G017450	bdi:100824147|bdi:100833155|bdi:100824147|bdi:100821967|bdi:100830050|bdi:100843014|bdi:104584764|bdi:100824469|bdi:100836459|bdi:100843014|bdi:100831288|bdi:100824147|bdi:100833155|bdi:100840720|bdi:100846361|bdi:100835945|bdi:100827821|	100824147|100833155|100824147|100821967|100830050|100843014|104584764|100824469|100836459|100843014|100831288|100824147|100833155|100840720|100846361|100835945|100827821|	http://www.genome.jp/kegg-bin/show_pathway?bdi00340/bdi:100821967%09red/bdi:100840720%09red/bdi:100846361%09red/bdi:100836459%09red/bdi:100830050%09red/bdi:100843014%09red/bdi:100824469%09red/bdi:100827821%09red/bdi:100833155%09red/bdi:100824147%09red/bdi:104584764%09red/bdi:100831288%09red/bdi:100835945%09red
Circadian rhythm - plant	KEGG PATHWAY	bdi04712	31	42	0.0231365	0.0616974	HORVU6Hr1G049950|HORVU7Hr1G084240|HORVU6Hr1G008200|HORVU4Hr1G057550|HORVU2Hr1G092930|HORVU3Hr1G021150|HORVU1Hr1G055250|HORVU5Hr1G097230|HORVU3Hr1G021140|HORVU5Hr1G095530|HORVU2Hr1G004170|HORVU2Hr1G013400|HORVU7Hr1G070870|HORVU2Hr1G005220|HORVU4Hr1G090280|HORVU5Hr1G097400|HORVU6Hr1G079670|HORVU7Hr1G099010|HORVU2Hr1G079220|HORVU4Hr1G021000|HORVU6Hr1G022330|HORVU4Hr1G008610|HORVU6Hr1G058740|HORVU2Hr…	bdi:100833505|bdi:100839215|bdi:100836961|bdi:100840348|bdi:100827542|bdi:100822621|bdi:100827500|bdi:100826277|bdi:100822621|bdi:100834357|bdi:100829639|bdi:100840348|bdi:100838310|bdi:100829639|bdi:100821861|bdi:100822483|bdi:100827481|bdi:100832311|bdi:100839051|bdi:100839860|bdi:100836271|bdi:100836209|bdi:100838321|bdi:100839551|bdi:100846754|bdi:100839860|bdi:100822627|bdi:100825301|bdi:100…	100833505|100839215|100836961|100840348|100827542|100822621|100827500|100826277|100822621|100834357|100829639|100840348|100838310|100829639|100821861|100822483|100827481|100832311|100839051|100839860|100836271|100836209|100838321|100839551|100846754|100839860|100822627|100825301|100838991|100829639|100823927|	http://www.genome.jp/kegg-bin/show_pathway?bdi04712/bdi:100839860%09red/bdi:100823927%09red/bdi:100822483%09red/bdi:100821861%09red/bdi:100822627%09red/bdi:100822621%09red/bdi:100839215%09red/bdi:100846754%09red/bdi:100834357%09red/bdi:100829639%09red/bdi:100826277%09red/bdi:100838991%09red/bdi:100838321%09red/bdi:100836209%09red/bdi:100832311%09red/bdi:100833505%09red/bdi:100825301%09red/bdi:100…
Fatty acid biosynthesis	KEGG PATHWAY	bdi00061	31	42	0.0231365	0.0616974	HORVU3Hr1G105880|HORVU5Hr1G046950|HORVU5Hr1G076030|HORVU2Hr1G068670|HORVU7Hr1G019830|HORVU7Hr1G084830|HORVU3Hr1G059140|HORVU5Hr1G040740|HORVU5Hr1G052100|HORVU7Hr1G040140|HORVU4Hr1G055240|HORVU2Hr1G030950|HORVU1Hr1G016200|HORVU5Hr1G053010|HORVU7Hr1G085220|HORVU5Hr1G068310|HORVU5Hr1G099350|HORVU1Hr1G083910|HORVU5Hr1G120850|HORVU3Hr1G094050|HORVU2Hr1G089160|HORVU2Hr1G114920|HORVU2Hr1G068270|HORVU7Hr…	bdi:100834926|bdi:100830679|bdi:100840264|bdi:100830577|bdi:100827301|bdi:100821684|bdi:100838694|bdi:100827728|bdi:100842259|bdi:100828511|bdi:100821853|bdi:100841004|bdi:100841530|bdi:100824053|bdi:100824053|bdi:100829329|bdi:100830679|bdi:100822781|bdi:100832904|bdi:100846692|bdi:100835546|bdi:100823947|bdi:100826298|bdi:100838454|bdi:100823940|bdi:100825157|bdi:100826976|bdi:100839330|bdi:100…	100834926|100830679|100840264|100830577|100827301|100821684|100838694|100827728|100842259|100828511|100821853|100841004|100841530|100824053|100824053|100829329|100830679|100822781|100832904|100846692|100835546|100823947|100826298|100838454|100823940|100825157|100826976|100839330|100838033|100846375|100822296|	http://www.genome.jp/kegg-bin/show_pathway?bdi00061/bdi:100826298%09red/bdi:100846692%09red/bdi:100823940%09red/bdi:100823947%09red/bdi:100821684%09red/bdi:100824053%09red/bdi:100839330%09red/bdi:100825157%09red/bdi:100832904%09red/bdi:100829329%09red/bdi:100822781%09red/bdi:100822296%09red/bdi:100840264%09red/bdi:100842259%09red/bdi:100841004%09red/bdi:100821853%09red/bdi:100834926%09red/bdi:100…
Nucleotide excision repair	KEGG PATHWAY	bdi03420	43	64	0.0245933	0.0641565	HORVU5Hr1G080050|HORVU1Hr1G004910|HORVU6Hr1G081140|HORVU1Hr1G076080|HORVU6Hr1G094080|HORVU3Hr1G072410|HORVU6Hr1G014500|HORVU3Hr1G036710|HORVU7Hr1G071800|HORVU5Hr1G037020|HORVU3Hr1G026230|HORVU4Hr1G011340|HORVU3Hr1G021820|HORVU4Hr1G001140|HORVU6Hr1G029760|HORVU5Hr1G037700|HORVU3Hr1G000400|HORVU4Hr1G069790|HORVU4Hr1G017480|HORVU4Hr1G082870|HORVU2Hr1G095220|HORVU5Hr1G104200|HORVU4Hr1G067940|HORVU7Hr…	bdi:100836085|bdi:100846917|bdi:100835357|bdi:100827592|bdi:100828397|bdi:100822424|bdi:100830439|bdi:100836018|bdi:100845916|bdi:100825772|bdi:100831421|bdi:100830061|bdi:100828214|bdi:104584736|bdi:100823267|bdi:100828397|bdi:100841533|bdi:100824635|bdi:100827521|bdi:100831775|bdi:100829254|bdi:100837911|bdi:100845662|bdi:100838271|bdi:100843366|bdi:100821930|bdi:100829409|bdi:100826348|bdi:100…	100836085|100846917|100835357|100827592|100828397|100822424|100830439|100836018|100845916|100825772|100831421|100830061|100828214|104584736|100823267|100828397|100841533|100824635|100827521|100831775|100829254|100837911|100845662|100838271|100843366|100821930|100829409|100826348|100821528|100823267|100846917|100841631|100833383|100829480|100842852|100833758|100833808|100841258|100821528|100838784…	http://www.genome.jp/kegg-bin/show_pathway?bdi03420/bdi:104584736%09red/bdi:100828397%09red/bdi:100838784%09red/bdi:100841533%09red/bdi:100827521%09red/bdi:100831775%09red/bdi:100833758%09red/bdi:100836085%09red/bdi:100822424%09red/bdi:100823267%09red/bdi:100830156%09red/bdi:100841631%09red/bdi:100835357%09red/bdi:100833383%09red/bdi:100841258%09red/bdi:100846917%09red/bdi:100829254%09red/bdi:100…
N-Glycan biosynthesis	KEGG PATHWAY	bdi00510	29	39	0.0257949	0.0658592	HORVU7Hr1G040290|HORVU5Hr1G081360|HORVU3Hr1G092660|HORVU4Hr1G075560|HORVU0Hr1G039470|HORVU2Hr1G066400|HORVU3Hr1G094450|HORVU4Hr1G076910|HORVU6Hr1G067160|HORVU4Hr1G051130|HORVU4Hr1G082730|HORVU7Hr1G107080|HORVU7Hr1G005720|HORVU6Hr1G053550|HORVU3Hr1G071140|HORVU6Hr1G020860|HORVU1Hr1G029490|HORVU6Hr1G085950|HORVU2Hr1G100750|HORVU2Hr1G022350|HORVU4Hr1G067520|HORVU6Hr1G066710|HORVU5Hr1G078330|HORVU4Hr…	bdi:100822520|bdi:100830714|bdi:100840112|bdi:100832454|bdi:100832679|bdi:100832454|bdi:100822845|bdi:100828564|bdi:100833273|bdi:100834235|bdi:100831476|bdi:100834948|bdi:100834948|bdi:100828716|bdi:100830628|bdi:100821329|bdi:100820902|bdi:100832652|bdi:100824763|bdi:100824570|bdi:100830771|bdi:100828196|bdi:100826910|bdi:100833734|bdi:100845981|bdi:100822122|bdi:100826386|bdi:100843118|bdi:100…	100822520|100830714|100840112|100832454|100832679|100832454|100822845|100828564|100833273|100834235|100831476|100834948|100834948|100828716|100830628|100821329|100820902|100832652|100824763|100824570|100830771|100828196|100826910|100833734|100845981|100822122|100826386|100843118|100837133|	http://www.genome.jp/kegg-bin/show_pathway?bdi00510/bdi:100832454%09red/bdi:100837133%09red/bdi:100843118%09red/bdi:100834948%09red/bdi:100833734%09red/bdi:100833273%09red/bdi:100824763%09red/bdi:100834235%09red/bdi:100822520%09red/bdi:100845981%09red/bdi:100831476%09red/bdi:100828196%09red/bdi:100828564%09red/bdi:100830628%09red/bdi:100824570%09red/bdi:100822845%09red/bdi:100832679%09red/bdi:100…
Phenylalanine, tyrosine and tryptophan biosynthesis	KEGG PATHWAY	bdi00400	34	48	0.0263506	0.0658765	HORVU5Hr1G115160|HORVU3Hr1G003410|HORVU4Hr1G057130|HORVU0Hr1G008740|HORVU6Hr1G075420|HORVU4Hr1G031510|HORVU7Hr1G095550|HORVU1Hr1G093480|HORVU5Hr1G052150|HORVU0Hr1G017370|HORVU3Hr1G045480|HORVU1Hr1G055370|HORVU2Hr1G072210|HORVU2Hr1G115700|HORVU7Hr1G013710|HORVU5Hr1G026170|HORVU7Hr1G010790|HORVU2Hr1G013500|HORVU7Hr1G089290|HORVU1Hr1G074590|HORVU6Hr1G003470|HORVU3Hr1G074220|HORVU4Hr1G083210|HORVU7Hr…	bdi:100832810|bdi:100843076|bdi:100837724|bdi:100832184|bdi:100831349|bdi:100828620|bdi:100828973|bdi:100832579|bdi:100839441|bdi:100831644|bdi:100842743|bdi:100826259|bdi:100829551|bdi:100846674|bdi:100837810|bdi:100830448|bdi:100833284|bdi:100835471|bdi:100826634|bdi:100840215|bdi:100833284|bdi:100831943|bdi:100834744|bdi:100829970|bdi:100842503|bdi:100828003|bdi:100834750|bdi:100840977|bdi:100…	100832810|100843076|100837724|100832184|100831349|100828620|100828973|100832579|100839441|100831644|100842743|100826259|100829551|100846674|100837810|100830448|100833284|100835471|100826634|100840215|100833284|100831943|100834744|100829970|100842503|100828003|100834750|100840977|100844752|100842822|100833284|100825988|100831910|100837724|	http://www.genome.jp/kegg-bin/show_pathway?bdi00400/bdi:100843076%09red/bdi:100828003%09red/bdi:100832579%09red/bdi:100831943%09red/bdi:100831910%09red/bdi:100826259%09red/bdi:100830448%09red/bdi:100846674%09red/bdi:100837724%09red/bdi:100842743%09red/bdi:100835471%09red/bdi:100831349%09red/bdi:100839441%09red/bdi:100833284%09red/bdi:100844752%09red/bdi:100829551%09red/bdi:100829970%09red/bdi:100…
Mismatch repair	KEGG PATHWAY	bdi03430	30	41	0.0270846	0.0663297	HORVU5Hr1G080050|HORVU1Hr1G004910|HORVU6Hr1G081140|HORVU1Hr1G076080|HORVU6Hr1G094080|HORVU1Hr1G030930|HORVU3Hr1G072410|HORVU3Hr1G036710|HORVU5Hr1G037020|HORVU3Hr1G026230|HORVU7Hr1G082480|HORVU4Hr1G031600|HORVU5Hr1G037700|HORVU4Hr1G017480|HORVU4Hr1G082870|HORVU2Hr1G095220|HORVU5Hr1G104200|HORVU4Hr1G067940|HORVU3Hr1G051650|HORVU1Hr1G044350|HORVU6Hr1G078830|HORVU7Hr1G049050|HORVU6Hr1G059440|HORVU1Hr…	bdi:100836085|bdi:100846917|bdi:100835357|bdi:100827592|bdi:100828397|bdi:100842311|bdi:100822424|bdi:100836018|bdi:100825772|bdi:100831421|bdi:100822831|bdi:100845473|bdi:100828397|bdi:100827521|bdi:100831775|bdi:100829254|bdi:100837911|bdi:100845662|bdi:100837907|bdi:100843366|bdi:100821930|bdi:100845473|bdi:100821528|bdi:100846917|bdi:100829480|bdi:100842852|bdi:100841258|bdi:100821528|bdi:100…	100836085|100846917|100835357|100827592|100828397|100842311|100822424|100836018|100825772|100831421|100822831|100845473|100828397|100827521|100831775|100829254|100837911|100845662|100837907|100843366|100821930|100845473|100821528|100846917|100829480|100842852|100841258|100821528|100845473|100825922|	http://www.genome.jp/kegg-bin/show_pathway?bdi03430/bdi:100822831%09red/bdi:100828397%09red/bdi:100831775%09red/bdi:100836085%09red/bdi:100822424%09red/bdi:100827521%09red/bdi:100835357%09red/bdi:100842311%09red/bdi:100841258%09red/bdi:100846917%09red/bdi:100829254%09red/bdi:100837907%09red/bdi:100845662%09red/bdi:100843366%09red/bdi:100821930%09red/bdi:100829480%09red/bdi:100825772%09red/bdi:100…
Inositol phosphate metabolism	KEGG PATHWAY	bdi00562	36	52	0.0282867	0.0664919	HORVU5Hr1G013230|HORVU7Hr1G098410|HORVU2Hr1G036380|HORVU2Hr1G126940|HORVU4Hr1G065840|HORVU5Hr1G115240|HORVU7Hr1G077710|HORVU4Hr1G071730|HORVU7Hr1G069660|HORVU7Hr1G058500|HORVU4Hr1G006200|HORVU5Hr1G112350|HORVU2Hr1G106490|HORVU7Hr1G033170|HORVU2Hr1G127070|HORVU4Hr1G039410|HORVU5Hr1G060810|HORVU4Hr1G006780|HORVU5Hr1G115230|HORVU2Hr1G107550|HORVU2Hr1G013730|HORVU3Hr1G013350|HORVU0Hr1G012510|HORVU5Hr…	bdi:100832757|bdi:100838319|bdi:100832157|bdi:100839356|bdi:100821944|bdi:100825386|bdi:100838597|bdi:100842175|bdi:100844095|bdi:100833495|bdi:100822182|bdi:100831816|bdi:100826194|bdi:100839314|bdi:100839356|bdi:100840550|bdi:100832157|bdi:100837336|bdi:100825386|bdi:100822363|bdi:100839274|bdi:100842850|bdi:100840369|bdi:100829343|bdi:100825462|bdi:100844934|bdi:100825386|bdi:100821360|bdi:100…	100832757|100838319|100832157|100839356|100821944|100825386|100838597|100842175|100844095|100833495|100822182|100831816|100826194|100839314|100839356|100840550|100832157|100837336|100825386|100822363|100839274|100842850|100840369|100829343|100825462|100844934|100825386|100821360|100841924|100834445|100831986|100846412|100842509|100824952|100844148|100824610|	http://www.genome.jp/kegg-bin/show_pathway?bdi00562/bdi:100825462%09red/bdi:100832757%09red/bdi:100821944%09red/bdi:100846412%09red/bdi:100833495%09red/bdi:100834445%09red/bdi:100831816%09red/bdi:100822363%09red/bdi:100839314%09red/bdi:100839274%09red/bdi:100839356%09red/bdi:100844934%09red/bdi:100842175%09red/bdi:100837336%09red/bdi:100829343%09red/bdi:100831986%09red/bdi:100840550%09red/bdi:100…
RNA polymerase	KEGG PATHWAY	bdi03020	36	52	0.0282867	0.0664919	HORVU3Hr1G020860|HORVU7Hr1G089870|HORVU0Hr1G002960|HORVU0Hr1G034370|HORVU1Hr1G061810|HORVU4Hr1G045370|HORVU5Hr1G037580|HORVU6Hr1G049130|HORVU4Hr1G033420|HORVU2Hr1G019190|HORVU4Hr1G016350|HORVU2Hr1G084300|HORVU5Hr1G092840|HORVU5Hr1G073610|HORVU7Hr1G037130|HORVU3Hr1G090350|HORVU5Hr1G023090|HORVU7Hr1G065790|HORVU6Hr1G029880|HORVU6Hr1G071930|HORVU2Hr1G075740|HORVU2Hr1G031050|HORVU6Hr1G027050|HORVU5Hr…	bdi:100830304|bdi:100840897|bdi:100844933|bdi:106865719|bdi:100821003|bdi:106865719|bdi:100822387|bdi:106865719|bdi:100835360|bdi:100837358|bdi:100834353|bdi:100831395|bdi:100838357|bdi:100839628|bdi:100841250|bdi:100833252|bdi:100821357|bdi:6439777|bdi:100839519|bdi:104583855|bdi:100844690|bdi:100840396|bdi:100830443|bdi:100833824|bdi:100834726|bdi:100836051|bdi:100837993|bdi:100840962|bdi:10083…	100830304|100840897|100844933|106865719|100821003|106865719|100822387|106865719|100835360|100837358|100834353|100831395|100838357|100839628|100841250|100833252|100821357|6439777|100839519|104583855|100844690|100840396|100830443|100833824|100834726|100836051|100837993|100840962|100831395|100824554|100828268|100844296|106865719|100831013|100821444|100844690|	http://www.genome.jp/kegg-bin/show_pathway?bdi03020/bdi:100824554%09red/bdi:100840962%09red/bdi:100821444%09red/bdi:106865719%09red/bdi:100831013%09red/bdi:100830443%09red/bdi:100834726%09red/bdi:100837993%09red/bdi:100844690%09red/bdi:100839628%09red/bdi:100844933%09red/bdi:100840396%09red/bdi:100841250%09red/bdi:100830304%09red/bdi:100821357%09red/bdi:100834353%09red/bdi:100840897%09red/bdi:100…
Phosphatidylinositol signaling system	KEGG PATHWAY	bdi04070	43	65	0.0289427	0.0664919	HORVU5Hr1G013230|HORVU3Hr1G076320|HORVU5Hr1G094290|HORVU4Hr1G037290|HORVU7Hr1G098410|HORVU2Hr1G126940|HORVU2Hr1G016740|HORVU4Hr1G006780|HORVU7Hr1G077710|HORVU2Hr1G127070|HORVU7Hr1G069660|HORVU7Hr1G058500|HORVU4Hr1G006200|HORVU2Hr1G106490|HORVU7Hr1G033170|HORVU1Hr1G001760|HORVU4Hr1G039410|HORVU5Hr1G060810|HORVU5Hr1G068520|HORVU4Hr1G065840|HORVU5Hr1G020280|HORVU7Hr1G079830|HORVU3Hr1G038010|HORVU3Hr…	bdi:100832757|bdi:100842336|bdi:100835472|bdi:100844779|bdi:100838319|bdi:100839356|bdi:100823371|bdi:100837336|bdi:100838597|bdi:100839356|bdi:100844095|bdi:100833495|bdi:100822182|bdi:100826194|bdi:100839314|bdi:100836536|bdi:100840550|bdi:100832157|bdi:100821051|bdi:100821944|bdi:100846461|bdi:100822250|bdi:100823371|bdi:100839997|bdi:100844148|bdi:100822250|bdi:100839274|bdi:100840369|bdi:100…	100832757|100842336|100835472|100844779|100838319|100839356|100823371|100837336|100838597|100839356|100844095|100833495|100822182|100826194|100839314|100836536|100840550|100832157|100821051|100821944|100846461|100822250|100823371|100839997|100844148|100822250|100839274|100840369|100823371|100836536|100844934|100821360|100834445|100844956|100831986|100829511|100830891|100823371|100846412|100842509…	http://www.genome.jp/kegg-bin/show_pathway?bdi04070/bdi:100832757%09red/bdi:100821944%09red/bdi:100846412%09red/bdi:100833495%09red/bdi:100834445%09red/bdi:100821051%09red/bdi:100822250%09red/bdi:100839314%09red/bdi:100839274%09red/bdi:100839356%09red/bdi:100844934%09red/bdi:100835472%09red/bdi:100837336%09red/bdi:100844956%09red/bdi:100844779%09red/bdi:100839997%09red/bdi:100829511%09red/bdi:100…
[truncated: 73 more rows]

## Sheet: GO analysis co-expressed genes
GO analysis of co-expressed protein coding genes
[truncated: 5,233 more rows]

[truncated: 4 more sheets: Cytoscape analysis, Putative target mimics, Primers, qPCR results]
